# Supplementary material for: Intraflagellar transport 46 (IFT46) is essential for trafficking IFT proteins between cilia and cytoplasm in Paramecium
Source: Sci Rep. 2018 Jun 18;8:9259. doi: 10.1038/s41598-018-27050-8 (PMC6006156; doi:10.1038/s41598-018-27050-8)
Supplement: Supplementary file 2 — Table S1 [file 41598_2018_27050_MOESM2_ESM.xls]

## Sheet: Shi et al., scireports, tableS 
GO_accession	Description	Term_type	Over_represented_pValue	Corrected_pValue	DEG_item	DEG_list	Bg_item	Bg_list	Gene_names
GO:0007264	small GTPase mediated signal transduction	biological_process	3.4567e-05	0.13889	77	2302	243	11655	5016735/5012252/5032467/5010332/5030016/5019093/5011126/5041482/5034498/5018250/5009116/5039842/5016103/5048038/5045168/5039281/5028318/5026341/5016254/5013488/5012704/5039408/5010102/5027076/5017673/5032237/5031256/5031328/5031234/5021791/5014000/5029640/5011549/5045602/5021512/5011755/5016079/5032607/5012580/5041264/5014260/5009177/5044111/5044293/5046032/5032701/5031914/5013955/5026587/5046118…
GO:0015696	ammonium transport	biological_process	9.2046e-05	0.18238	12	2302	20	11655	5044404/5041476/5013343/5011586/5028258/5011747/5047460/5010006/5021708/5041307/5046008/5041839
GO:0005509	calcium ion binding	molecular_function	0.00015458	0.18238	89	2302	312	11655	5042045/5041256/5033193/5044655/5046485/5015737/5020671/5017046/5040178/5041723/5026113/5012684/5015258/5026902/5011541/5044988/5011959/5047707/5013269/5019377/5029517/5030779/5034685/5042278/5037619/5025111/5010736/5034542/5047790/5027598/5042439/5037864/5011490/5022591/5015480/5009992/5041198/5018694/5027631/5026227/5043249/5019868/5037147/5023982/5043017/5016334/5015461/5044287/5015670/5008933…
GO:0008519	ammonium transmembrane transporter activity	molecular_function	0.00018157	0.18238	12	2302	21	11655	5013343/5011586/5041476/5044404/5011747/5028258/5010006/5047460/5046008/5041839/5041307/5021708
GO:0005088	Ras guanyl-nucleotide exchange factor activity	molecular_function	0.00046327	0.31024	7	2302	10	11655	5027076/5012252/5046520/5031256/5035161/5017663/5034498
GO:0005089	Rho guanyl-nucleotide exchange factor activity	molecular_function	0.00046327	0.31024	7	2302	10	11655	5017663/5035161/5034498/5012252/5027076/5031256/5046520
GO:0007266	Rho protein signal transduction	biological_process	0.00068462	0.34385	6	2302	8	11655	5017663/5034498/5027076/5012252/5046520/5031256
GO:0035023	regulation of Rho protein signal transduction	biological_process	0.00068462	0.34385	6	2302	8	11655	5017663/5034498/5027076/5012252/5046520/5031256
GO:0043167	ion binding	molecular_function	0.00090283	0.35298	858	2302	4003	11655	5046393/5042568/5039389/5029004/5009505/5043389/5023090/5025472/5037612/5031878/5012467/5047622/5026105/5010327/5036222/5015150/5015008/5046610/5012797/5020546/5029753/5026560/5015740/5038671/5037126/5035482/5033400/5009177/5043017/5031327/5014251/5028231/5032101/5032005/5026227/5009686/5024032/5027403/5037147/5043092/5034326/5039531/5009130/5030859/5021461/5013245/5015670/5016338/5035771/5019318…
GO:0003950	NAD+ ADP-ribosyltransferase activity	molecular_function	0.0010274	0.35298	10	2302	19	11655	5038904/5040192/5023426/5010403/5037294/5025198/5020846/5034451/5041419/5016813
GO:0004645	phosphorylase activity	molecular_function	0.0011511	0.35298	4	2302	4	11655	5035689/5031343/5041464/5011735
GO:0008184	glycogen phosphorylase activity	molecular_function	0.0011511	0.35298	4	2302	4	11655	5035689/5031343/5011735/5041464
GO:0005525	GTP binding	molecular_function	0.0013288	0.35298	99	2302	369	11655	5038483/5048146/5042353/5036526/5042630/5040405/5018410/5043984/5035598/5030768/5018287/5013456/5012467/5011873/5027890/5022485/5013878/5019454/5034438/5039389/5020982/5043596/5022273/5015801/5019595/5040268/5013631/5017726/5014722/5033307/5046118/5046214/5009130/5030859/5029688/5020184/5008841/5040748/5044111/5046032/5044293/5026587/5022139/5032701/5031914/5013955/5037463/5009177/5009691/5038738…
GO:0016462	pyrophosphatase activity	molecular_function	0.0013309	0.35298	154	2302	655	11655	5014667/5043351/5010989/5034603/5031234/5038424/5040910/5043749/5034455/5040102/5029956/5039408/5034781/5013159/5020894/5011712/5047258/5044290/5012580/5037675/5014260/5030667/5019986/5041839/5019004/5011755/5025781/5009116/5021685/5041482/5013183/5029224/5043733/5032467/5034170/5013968/5012075/5041157/5042946/5025037/5046753/5043789/5011654/5016103/5033798/5013276/5017849/5012467/5043596/5022273…
GO:0019203	carbohydrate phosphatase activity	molecular_function	0.0014056	0.35298	6	2302	8	11655	5030603/5039620/5042363/5031027/5026144/5014198
GO:0050308	sugar-phosphatase activity	molecular_function	0.0014056	0.35298	6	2302	8	11655	5014198/5026144/5042363/5031027/5039620/5030603
GO:0032561	guanyl ribonucleotide binding	molecular_function	0.0016129	0.38122	99	2302	371	11655	5017673/5039408/5010102/5014000/5015902/5011549/5029640/5045602/5031328/5031258/5032237/5042857/5021791/5031234/5011755/5016079/5021512/5012580/5041264/5014260/5032607/5032467/5043733/5029356/5018250/5021685/5009116/5019093/5046534/5010332/5030016/5011126/5041482/5045168/5011654/5039281/5047975/5028318/5045172/5033798/5039842/5016103/5048038/5034869/5016254/5013488/5012704/5026341/5039389/5022273…
GO:0019001	guanyl nucleotide binding	molecular_function	0.0017682	0.39469	99	2302	372	11655	5011873/5012467/5013456/5018287/5019454/5013878/5022485/5027890/5034438/5043596/5022273/5020982/5039389/5038483/5042353/5048146/5040405/5018410/5042630/5036526/5030768/5035598/5043984/5044293/5046032/5040748/5044111/5037463/5031914/5032701/5013955/5026587/5022139/5009177/5041380/5038738/5009691/5013631/5040268/5019595/5015801/5017726/5030859/5046118/5046214/5009130/5014722/5033307/5008841/5029688…
GO:0019104	DNA N-glycosylase activity	molecular_function	0.002005	0.40632	4	2302	4	11655	5033786/5013314/5012698/5030859
GO:0007018	microtubule-based movement	biological_process	0.0020225	0.40632	41	2302	147	11655	5037463/5023505/5043602/5029224/5026113/5045808/5011373/5048004/5013968/5012075/5024872/5015102/5042946/5039268/5041440/5030180/5046753/5011392/5045291/5043351/5013276/5034603/5038424/5029956/5040102/5034455/5043267/5041558/5011712/5013159/5018310/5021077/5047258/5037675/5016924/5040572/5019986/5044268/5028379/5015150/5038482
GO:0017111	nucleoside-triphosphatase activity	molecular_function	0.002493	0.477	149	2302	641	11655	5023252/5038050/5017818/5009177/5041380/5032101/5023503/5038738/5044037/5044111/5047234/5032701/5013955/5023505/5030859/5009130/5010284/5014722/5021230/5029688/5026517/5021279/5024872/5015102/5017726/5043596/5022273/5025472/5039389/5017849/5012467/5013276/5015150/5037462/5013428/5035598/5025009/5038483/5012093/5027867/5016924/5013968/5043733/5029224/5032467/5034170/5041482/5013183/5009116/5021685…
GO:0016818	hydrolase activity/ acting on acid anhydrides/ in phosphorus-containing anhydrides	molecular_function	0.0034295	0.62636	156	2302	678	11655	5040102/5034455/5029956/5013159/5034781/5020894/5011712/5039408/5043351/5010989/5034603/5014667/5038424/5040910/5043749/5031234/5011755/5019004/5040270/5025781/5012580/5037675/5014260/5047258/5044290/5041839/5019986/5030667/5034170/5043733/5032467/5029224/5013968/5021685/5009116/5013183/5041482/5011654/5033798/5016103/5025037/5042946/5041157/5012075/5043789/5046753/5039389/5043596/5022273/5025472…
GO:0016817	hydrolase activity/ acting on acid anhydrides	molecular_function	0.0036879	0.64425	164	2302	717	11655	5011654/5048018/5033798/5016103/5025037/5042946/5041157/5012075/5012272/5043789/5046753/5034170/5043733/5029224/5032467/5013968/5021685/5009116/5013183/5041482/5011755/5019004/5040270/5025781/5012580/5037675/5014260/5047258/5044290/5041839/5030667/5019986/5040102/5034455/5029956/5034781/5020894/5013159/5011712/5039408/5010989/5043351/5034603/5014667/5038424/5043749/5040910/5031234/5025833/5021230…
GO:0046912	transferase activity/ transferring acyl groups/ acyl groups converted into alkyl on transfer	molecular_function	0.0040249	0.67383	9	2302	18	11655	5009013/5014671/5036729/5033256/5011967/5041499/5043905/5039615/5011772
GO:0003777	microtubule motor activity	molecular_function	0.0044376	0.71322	38	2302	140	11655	5023505/5037463/5043602/5011373/5045808/5029224/5013968/5041440/5030180/5042946/5024872/5015102/5012075/5046753/5011392/5013276/5034603/5043351/5045291/5038424/5029956/5034455/5040102/5013159/5021077/5018310/5041558/5011712/5043267/5016924/5037675/5047258/5040572/5019986/5028379/5044268/5038482/5015150
GO:0032403	protein complex binding	molecular_function	0.0050322	0.75058	47	2302	169	11655	5044268/5028379/5011755/5015150/5036526/5042353/5047258/5041409/5016924/5019986/5040572/5043596/5029956/5040102/5039389/5043267/5018310/5021077/5013159/5011712/5041558/5029640/5045291/5043351/5013276/5034603/5011873/5038424/5012467/5045168/5011392/5016103/5009130/5011676/5015102/5012075/5012704/5016254/5041440/5030180/5042946/5011373/5045808/5013968/5044662/5041482/5043602
GO:0042132	fructose 1/6-bisphosphate 1-phosphatase activity	molecular_function	0.0053137	0.75058	5	2302	7	11655	5026144/5014198/5030603/5039620/5042363
GO:0005488	binding	molecular_function	0.0053892	0.75058	1296	2302	6288	11655	5009046/5036338/5044293/5042700/5044261/5015906/5042662/5022718/5034153/5022325/5026695/5010107/5047245/5019710/5019666/5031150/5046992/5044871/5045320/5025424/5015119/5046445/5024539/5022188/5046954/5034249/5041419/5027549/5030367/5033233/5021165/5011873/5036171/5019454/5046528/5040405/5011345/5021906/5039254/5041326/5031162/5033700/5030729/5019236/5012552/5038311/5040346/5045200/5034105/5046534…
GO:0016763	transferase activity/ transferring pentosyl groups	molecular_function	0.0055457	0.75058	15	2302	39	11655	5010403/5037294/5011869/5020846/5046301/5025198/5016813/5041419/5034451/5017760/5040192/5023426/5039613/5038904/5021655
GO:0046872	metal ion binding	molecular_function	0.0061108	0.75058	271	2302	1202	11655	5044670/5034275/5024168/5047075/5028379/5015867/5034103/5035682/5013318/5016262/5031518/5046894/5041700/5009470/5025387/5046319/5042232/5030702/5018689/5032565/5011785/5017975/5045454/5047682/5009414/5013498/5027236/5008933/5036118/5035127/5044736/5039268/5016334/5016281/5043495/5013424/5046444/5023982/5041198/5015557/5040950/5015480/5019534/5016514/5022591/5015088/5047233/5029062/5010736/5044130…
GO:0008746	NAD(P)+ transhydrogenase activity	molecular_function	0.0064596	0.75058	4	2302	5	11655	5041334/5038517/5028282/5038516
GO:0008750	NAD(P)+ transhydrogenase (AB-specific) activity	molecular_function	0.0064596	0.75058	4	2302	5	11655	5038517/5028282/5038516/5041334
GO:0016652	oxidoreductase activity/ acting on NAD(P)H/ NAD(P) as acceptor	molecular_function	0.0064596	0.75058	4	2302	5	11655	5041334/5038517/5028282/5038516
GO:0003924	GTPase activity	molecular_function	0.0065168	0.75058	58	2302	213	11655	5037463/5009116/5021685/5013955/5041482/5044293/5040748/5044111/5043733/5046094/5041380/5009177/5013488/5012704/5041157/5017726/5016254/5008841/5047975/5028318/5029688/5011654/5018454/5021230/5045168/5030859/5033307/5014722/5016103/5033798/5009130/5029640/5019454/5031234/5011873/5040910/5012467/5031258/5020982/5022273/5043596/5039389/5034438/5039408/5042353/5014260/5012580/5028625/5038483/5035598…
GO:0043169	cation binding	molecular_function	0.0065382	0.75058	273	2302	1213	11655	5044130/5010736/5029062/5047233/5015088/5022591/5016514/5015480/5019534/5040950/5015557/5041198/5043563/5035257/5015737/5046485/5012294/5009965/5017320/5040178/5041723/5044988/5047707/5011541/5011043/5048129/5011785/5032565/5018689/5030702/5042232/5046319/5025387/5009470/5046894/5031518/5041700/5016262/5013318/5034103/5047075/5015867/5028379/5035682/5024168/5034275/5044670/5023982/5046444/5013424…
GO:0008017	microtubule binding	molecular_function	0.0077212	0.86177	33	2302	116	11655	5016924/5041409/5047258/5040572/5019986/5028379/5044268/5015150/5034603/5043351/5013276/5045291/5038424/5040102/5029956/5041558/5011712/5021077/5018310/5013159/5043267/5042946/5041440/5030180/5012075/5015102/5011392/5011676/5043602/5044662/5045808/5011373/5013968
GO:0007265	Ras protein signal transduction	biological_process	0.0084551	0.89173	7	2302	15	11655	5017663/5034498/5027076/5012252/5016735/5031256/5046520
GO:0046578	regulation of Ras protein signal transduction	biological_process	0.0084551	0.89173	7	2302	15	11655	5017663/5034498/5027076/5012252/5016735/5031256/5046520
GO:0006658	phosphatidylserine metabolic process	biological_process	0.0088774	0.89173	3	2302	3	11655	5043702/5029557/5017320
GO:0006659	phosphatidylserine biosynthetic process	biological_process	0.0088774	0.89173	3	2302	3	11655	5017320/5029557/5043702
GO:0000702	oxidized base lesion DNA N-glycosylase activity	molecular_function	0.0093987	0.89914	3	2302	3	11655	5033786/5013314/5030859
GO:0008534	oxidized purine nucleobase lesion DNA N-glycosylase activity	molecular_function	0.0093987	0.89914	3	2302	3	11655	5033786/5013314/5030859
GO:0016682	oxidoreductase activity/ acting on diphenols and related substances as donors/ oxygen as acceptor	molecular_function	0.0097215	0.90189	5	2302	8	11655	5014303/5045594/5012633/5039895/5041871
GO:0006165	nucleoside diphosphate phosphorylation	biological_process	0.010101	0.90189	12	2302	30	11655	5028231/5011768/5018375/5041633/5013194/5038191/5011829/5009575/5038563/5043310/5041191/5041286
GO:0046939	nucleotide phosphorylation	biological_process	0.010101	0.90189	12	2302	30	11655	5038191/5013194/5041633/5018375/5028231/5011768/5041286/5043310/5041191/5038563/5009575/5011829
GO:0016829	lyase activity	molecular_function	0.010596	0.92552	61	2302	244	11655	5040851/5038918/5039098/5010152/5038483/5035740/5026552/5030768/5031532/5031201/5013314/5038191/5014770/5036780/5026574/5017333/5036420/5019705/5034196/5011139/5030911/5029284/5012318/5022535/5027561/5039758/5042238/5010718/5045982/5010770/5033786/5026252/5020710/5040753/5035688/5034249/5037758/5039613/5012952/5028318/5011392/5030859/5022089/5018010/5048199/5014970/5014867/5009116/5010461/5008752…
GO:0015631	tubulin binding	molecular_function	0.011105	0.93684	34	2302	123	11655	5011676/5011392/5012075/5015102/5042946/5041440/5030180/5013968/5045808/5011373/5044662/5043602/5015150/5044268/5028379/5019986/5040572/5044475/5047258/5016924/5041409/5043267/5011712/5041558/5021077/5018310/5013159/5040102/5029956/5038424/5045291/5034603/5013276/5043351
GO:0015643	toxic substance binding	molecular_function	0.011192	0.93684	6	2302	11	11655	5011841/5023192/5037522/5012514/5047955/5020812
GO:0016746	transferase activity/ transferring acyl groups	molecular_function	0.012094	0.98488	43	2302	155	11655	5039615/5041499/5019519/5027491/5014439/5019625/5035497/5009338/5038395/5037662/5042486/5011266/5025235/5045350/5026034/5033256/5024953/5024650/5022056/5037111/5036663/5041014/5011772/5028319/5026359/5020167/5011967/5046906/5038636/5026891/5036729/5029557/5024380/5036486/5031078/5009013/5043905/5046992/5012779/5017426/5025016/5019060/5014671
GO:0051056	regulation of small GTPase mediated signal transduction	biological_process	0.012256	0.98488	7	2302	16	11655	5017663/5034498/5012252/5027076/5046520/5016735/5031256
GO:0010646	regulation of cell communication	biological_process	0.013264	1	14	2302	42	11655	5016735/5017162/5027076/5012252/5018918/5031918/5034014/5017663/5046520/5044446/5031256/5042574/5018353/5034498
GO:0009966	regulation of signal transduction	biological_process	0.013462	1	13	2302	38	11655	5034014/5017663/5016735/5027076/5012252/5017162/5018918/5034498/5046520/5044446/5031256/5018353/5042574
GO:0016151	nickel cation binding	molecular_function	0.014144	1	6	2302	11	11655	5031327/5033858/5029753/5012952/5032071/5035955
GO:0005217	intracellular ligand-gated ion channel activity	molecular_function	0.014628	1	5	2302	9	11655	5029225/5016412/5018136/5046915/5023505
GO:0005218	intracellular ligand-gated calcium channel activity	molecular_function	0.014628	1	5	2302	9	11655	5029225/5023505/5016412/5046915/5018136
GO:0005219	ryanodine-sensitive calcium-release channel activity	molecular_function	0.014628	1	5	2302	9	11655	5029225/5016412/5046915/5018136/5023505
GO:0015278	calcium-release channel activity	molecular_function	0.014628	1	5	2302	9	11655	5016412/5018136/5046915/5023505/5029225
GO:0023051	regulation of signaling	biological_process	0.016492	1	14	2302	43	11655	5016735/5027076/5012252/5017162/5018918/5031918/5034014/5017663/5044446/5046520/5031256/5042574/5018353/5034498
GO:1902531	regulation of intracellular signal transduction	biological_process	0.01689	1	7	2302	17	11655	5017663/5034498/5012252/5027076/5031256/5016735/5046520
GO:0006094	gluconeogenesis	biological_process	0.017366	1	8	2302	18	11655	5030768/5011768/5014770/5009116/5014198/5011829/5030603/5034196
GO:0019319	hexose biosynthetic process	biological_process	0.017366	1	8	2302	18	11655	5014770/5011768/5030768/5030603/5034196/5014198/5011829/5009116
GO:0046364	monosaccharide biosynthetic process	biological_process	0.017366	1	8	2302	18	11655	5030603/5034196/5014198/5011829/5009116/5014770/5011768/5030768
GO:0044877	macromolecular complex binding	molecular_function	0.017628	1	48	2302	184	11655	5029640/5045291/5043351/5034603/5013276/5011873/5038424/5012467/5043596/5029956/5040102/5039389/5043267/5018310/5013159/5021077/5011712/5041558/5047258/5042353/5023046/5041409/5016924/5040572/5019986/5044268/5028379/5011755/5015150/5036526/5044662/5041482/5043602/5011373/5045808/5013968/5015102/5012075/5012704/5041440/5030180/5016254/5042946/5045168/5011392/5016103/5009130/5011676
GO:0016782	transferase activity/ transferring sulfur-containing groups	molecular_function	0.017667	1	5	2302	9	11655	5022751/5015155/5018490/5037669/5008616
GO:0009132	nucleoside diphosphate metabolic process	biological_process	0.017875	1	12	2302	32	11655	5038191/5013194/5041633/5028231/5011768/5018375/5041286/5038563/5041191/5043310/5011829/5009575
GO:0016791	phosphatase activity	molecular_function	0.018063	1	36	2302	129	11655	5041621/5028318/5042631/5038090/5009377/5017760/5042363/5039620/5028231/5037463/5038563/5009116/5030603/5031029/5026144/5016412/5020142/5019004/5044434/5021655/5013197/5018664/5046301/5011869/5042353/Novel00028/5024001/5014198/5020465/5038483/5018439/5022306/5045616/5034710/5045312/5031027
GO:0008410	CoA-transferase activity	molecular_function	0.018182	1	4	2302	6	11655	5008616/5037669/5018490/5015155
GO:0042168	heme metabolic process	biological_process	0.019893	1	4	2302	6	11655	5026656/5014702/5019167/5008752
GO:0004842	ubiquitin-protein transferase activity	molecular_function	0.02007	1	25	2302	87	11655	5026748/5033650/5025132/5037426/5042384/5016834/5044628/5026606/5043364/5042695/5017140/5014788/5037307/5046380/5022751/5024168/5030682/5047682/5025479/5033374/5015430/5031518/5024035/5043784/5019119
GO:0019787	ubiquitin-like protein transferase activity	molecular_function	0.02007	1	25	2302	87	11655	5015430/5031518/5024035/5043784/5019119/5024168/5030682/5047682/5025479/5033374/5042695/5017140/5014788/5037307/5046380/5022751/5025132/5033650/5026748/5037426/5042384/5016834/5043364/5044628/5026606
GO:0007017	microtubule-based process	biological_process	0.020928	1	53	2302	219	11655	5044871/5011392/5028962/5012075/5015102/5024872/5042946/5039268/5036442/5041440/5030180/5046753/5035218/5020564/5029224/5026113/5045808/5011373/5026186/5048004/5042369/5013968/5039625/5025917/5037463/5023505/5044662/5043602/5044268/5028379/5028949/5015150/5038482/5047258/5016924/5037675/5040572/5019986/5015740/5040102/5034455/5029956/5043267/5041558/5011712/5018310/5013159/5021077/5045291/5043351…
GO:0044724	single-organism carbohydrate catabolic process	biological_process	0.020985	1	10	2302	26	11655	5038191/5013194/5037462/5041633/5018375/5011768/5043310/5020710/5009575/5011829
GO:0055114	oxidation-reduction process	biological_process	0.021431	1	110	2302	465	11655	5024872/5016970/5014611/5034249/5022089/5019710/5043980/5029811/5044871/5033905/5025007/5039472/5036241/5014303/5033301/5021173/5036729/5024630/5030060/5038677/5032493/5043421/5014702/5035436/5041871/5046919/5030366/5042095/5022915/5047368/5011227/5041700/5025551/5039098/5028282/5044422/5031862/5034333/5037063/5020546/5020375/5028528/5016045/5040655/5012047/5018023/5031878/5021988/5030192/5036138…
GO:0006915	apoptotic process	biological_process	0.021969	1	11	2302	30	11655	5011092/5015041/5027705/5042539/5046086/5031850/5011729/5037972/5016936/5030236/5037971
GO:0012501	programmed cell death	biological_process	0.021969	1	11	2302	30	11655	5037971/5030236/5016936/5011729/5031850/5037972/5015041/5027705/5046086/5042539/5011092
GO:0004366	glycerol-3-phosphate O-acyltransferase activity	molecular_function	0.022318	1	3	2302	4	11655	5026034/5022056/5038636
GO:0006928	movement of cell or subcellular component	biological_process	0.022494	1	43	2302	176	11655	5040102/5029956/5034455/5013159/5018310/5021077/5041558/5011712/5043267/5043351/5034603/5013276/5045291/5038424/5017204/5028379/5044268/5038482/5015150/5016924/5037675/5047258/5028625/5019986/5040572/5011373/5045808/5026113/5029224/5013968/5048004/5023505/5037463/5043602/5011392/5041440/5030180/5042946/5039268/5015102/5024872/5012075/5046753
GO:0006848	pyruvate transport	biological_process	0.022633	1	4	2302	6	11655	5047234/5013183/5018747/5010405
GO:0006850	mitochondrial pyruvate transport	biological_process	0.022633	1	4	2302	6	11655	5047234/5018747/5013183/5010405
GO:0033013	tetrapyrrole metabolic process	biological_process	0.023188	1	15	2302	45	11655	5019167/5027561/5015867/5014702/5026656/5014970/5035022/5042353/5024872/5010461/5026574/5008752/5017523/5011069/5021988
GO:0071705	nitrogen compound transport	biological_process	0.024332	1	29	2302	105	11655	5042730/5021708/5041839/5046008/5041307/5035598/5044404/5041476/Novel00021/5028144/5047460/5046081/5010006/5038636/5026451/5036826/5014868/5029225/5020012/5034469/5019219/5046743/5018087/5013343/5011586/5014375/5028258/5028180/5011747
GO:0003774	motor activity	molecular_function	0.025152	1	39	2302	160	11655	5040572/5019986/5047258/5037675/5016924/5015150/5038482/5044268/5028379/5038424/5045291/5043351/5013276/5034603/5043267/5013159/5018310/5021077/5041558/5011712/5040102/5029956/5034455/5046753/5015102/5024872/5012075/5030180/5041440/5042946/5010284/5011392/5043602/5037463/5023505/5013968/5029224/5011373/5045808
GO:0006006	glucose metabolic process	biological_process	0.025178	1	8	2302	19	11655	5014198/5011829/5009116/5030603/5034196/5011768/5030768/5014770
GO:0016887	ATPase activity	molecular_function	0.026288	1	76	2302	331	11655	5041839/5030667/5012580/5014260/5037675/5044290/5040851/5021512/5025781/5019004/5043749/5042857/5031234/5010989/5034781/5033151/5039408/5034455/5030942/5043789/5016254/5013488/5047915/5016103/5010312/5028318/5021258/5013183/5009116/5043481/5034170/5026395/5032467/5027867/5038483/5012093/5008799/5042353/5009833/5040405/5018410/5042630/5036526/5037462/5017849/5022485/5019454/5034438/5022273/5025472…
GO:0006352	DNA-templated transcription/ initiation	biological_process	0.026494	1	17	2302	53	11655	5041428/5045001/5032244/5048162/5042700/5008736/5039455/5019161/5044890/5010110/5018246/5038544/5038428/5012983/5011693/5021165/5028376
GO:0006221	pyrimidine nucleotide biosynthetic process	biological_process	0.026577	1	9	2302	23	11655	5038563/5041191/5018353/5041286/5044446/5015801/5017673/5028231/5023017
GO:0000159	protein phosphatase type 2A complex	cellular_component	0.026602	1	3	2302	4	11655	5025904/5045599/5013740
GO:0008601	protein phosphatase type 2A regulator activity	molecular_function	0.026602	1	3	2302	4	11655	5025904/5045599/5013740
GO:0019208	phosphatase regulator activity	molecular_function	0.026602	1	3	2302	4	11655	5025904/5013740/5045599
GO:0019888	protein phosphatase regulator activity	molecular_function	0.026602	1	3	2302	4	11655	5025904/5013740/5045599
GO:0050661	NADP binding	molecular_function	0.027985	1	4	2302	7	11655	5038516/5038517/5028282/5041334
GO:0009847	spore germination	biological_process	0.028003	1	3	2302	4	11655	5014204/5037018/5031513
GO:0009404	toxin metabolic process	biological_process	0.028981	1	7	2302	16	11655	5011841/5023192/5037662/5012514/5028316/5047955/5020812
GO:0004618	phosphoglycerate kinase activity	molecular_function	0.029207	1	3	2302	4	11655	5013194/5043310/5041633
GO:0008378	galactosyltransferase activity	molecular_function	0.029329	1	2	2302	2	11655	5045373/5046157
GO:0005262	calcium channel activity	molecular_function	0.029528	1	6	2302	14	11655	5029225/5023505/5027060/5046915/5018136/5016412
GO:0009678	hydrogen-translocating pyrophosphatase activity	molecular_function	0.030099	1	7	2302	17	11655	5014667/5040851/5009833/5020894/5025947/5033252/5016088
GO:0003674	molecular_function	molecular_function	0.030108	1	1938	2302	9665	11655	5029761/5034721/5017333/5023271/5026574/5034633/5039608/5037522/5045667/5029284/5013544/5039938/5022579/5043596/5032215/5011735/5038904/5044676/5045721/5018450/5018942/5026606/5035673/5048146/5016924/5021476/5012093/5012820/5025009/5016403/5020199/5035598/5025220/5037462/5011233/5020375/5044422/5045570/5036743/5040366/5021454/5019868/5032434/5043249/5021765/5029011/5042115/5017079/5015174/5017297…
GO:0052646	alditol phosphate metabolic process	biological_process	0.030164	1	3	2302	4	11655	5017320/5029557/5043702
GO:0016843	amine-lyase activity	molecular_function	0.030555	1	3	2302	4	11655	5010107/5022535/5037758
GO:0016844	strictosidine synthase activity	molecular_function	0.030555	1	3	2302	4	11655	5010107/5022535/5037758
GO:0009916	alternative oxidase activity	molecular_function	0.03073	1	3	2302	4	11655	5045594/5039895/5041871
GO:0033014	tetrapyrrole biosynthetic process	biological_process	0.031469	1	13	2302	39	11655	5014970/5026656/5015867/5027561/5019167/5021988/5017523/5026574/5008752/5042353/5010461/5024872/5035022
GO:0051302	regulation of cell division	biological_process	0.031782	1	8	2302	21	11655	5015169/5014880/5017760/5010878/5035399/5015867/5021655/5047722
GO:0005975	carbohydrate metabolic process	biological_process	0.031787	1	67	2302	276	11655	5026144/5041633/5031558/5036558/5020846/5046157/5040057/5014198/5014600/5031343/5011829/5034710/5027293/5016293/5031027/5042278/5009680/5035689/5030779/5045168/5020421/5013194/5009729/5016103/5048010/5026252/5042946/5035688/5021708/5042798/5032890/5018375/5009116/5009575/5030603/5025435/5016102/5037462/5030768/5038191/5014770/5042353/5041464/5011735/5045373/5034196/5011873/5017102/5021033/5014722…
GO:0006749	glutathione metabolic process	biological_process	0.031873	1	4	2302	7	11655	5012180/5033771/5041014/5033772
GO:0019184	nonribosomal peptide biosynthetic process	biological_process	0.032175	1	4	2302	7	11655	5012093/5033771/5012180/5033772
GO:0016799	hydrolase activity/ hydrolyzing N-glycosyl compounds	molecular_function	0.032473	1	5	2302	10	11655	5019705/5030859/5033786/5012698/5013314
GO:0007281	germ cell development	biological_process	0.033483	1	2	2302	2	11655	5024545/5035555
GO:0007286	spermatid development	biological_process	0.033483	1	2	2302	2	11655	5024545/5035555
GO:0007289	spermatid nucleus differentiation	biological_process	0.033483	1	2	2302	2	11655	5024545/5035555
GO:0035092	sperm chromatin condensation	biological_process	0.033483	1	2	2302	2	11655	5024545/5035555
GO:0048515	spermatid differentiation	biological_process	0.033483	1	2	2302	2	11655	5035555/5024545
GO:0019748	secondary metabolic process	biological_process	0.034055	1	8	2302	20	11655	5037662/5023192/5047955/5011841/5012514/5028316/5012093/5020812
GO:0015385	sodium:proton antiporter activity	molecular_function	0.034515	1	2	2302	2	11655	5021114/5009094
GO:0030153	bacteriocin immunity	biological_process	0.035279	1	5	2302	10	11655	5023192/5011841/5020812/5047955/5012514
GO:0072528	pyrimidine-containing compound biosynthetic process	biological_process	0.036304	1	10	2302	28	11655	5041191/5038563/5021704/5018353/5015801/5044446/5041286/5017673/5028231/5023017
GO:0017046	peptide hormone binding	molecular_function	0.036532	1	2	2302	2	11655	5012688/5044434
GO:0042562	hormone binding	molecular_function	0.036532	1	2	2302	2	11655	5012688/5044434
GO:0051424	corticotropin-releasing hormone binding	molecular_function	0.036532	1	2	2302	2	11655	5012688/5044434
GO:0005085	guanyl-nucleotide exchange factor activity	molecular_function	0.036577	1	9	2302	26	11655	5035161/5017663/5040035/5012252/5027076/5016735/5034498/5031256/5046520
GO:0008289	lipid binding	molecular_function	0.038749	1	24	2302	83	11655	5032244/5025656/5031918/5043195/5017098/5046610/5022624/5024650/5044988/5020033/5017726/5038112/5009339/5046816/5048161/5012252/5009505/5034509/5026313/5021685/5010110/5036222/5023982/5012913
GO:0009218	pyrimidine ribonucleotide metabolic process	biological_process	0.039476	1	5	2302	10	11655	5023017/5041286/5028231/5041191/5038563
GO:0009220	pyrimidine ribonucleotide biosynthetic process	biological_process	0.039476	1	5	2302	10	11655	5028231/5041191/5038563/5023017/5041286
GO:0046999	regulation of conjugation	biological_process	0.039574	1	2	2302	2	11655	5043905/5043221
GO:0009539	photosystem II reaction center	cellular_component	0.039716	1	13	2302	43	11655	5011654/5041380/5023547/5037199/5013894/5038636/5035483/5034460/5028268/5012615/5046317/5041334/5009602
GO:0006090	pyruvate metabolic process	biological_process	0.041014	1	8	2302	21	11655	5041633/5018375/5011768/5038191/5013194/5043310/5009575/5011829
GO:0006096	glycolytic process	biological_process	0.041014	1	8	2302	21	11655	5038191/5013194/5018375/5011768/5041633/5009575/5011829/5043310
GO:0006757	ATP generation from ADP	biological_process	0.041014	1	8	2302	21	11655	5043310/5009575/5011829/5013194/5038191/5041633/5018375/5011768
GO:0009135	purine nucleoside diphosphate metabolic process	biological_process	0.041014	1	8	2302	21	11655	5043310/5011829/5009575/5038191/5013194/5041633/5011768/5018375
GO:0009179	purine ribonucleoside diphosphate metabolic process	biological_process	0.041014	1	8	2302	21	11655	5013194/5038191/5041633/5018375/5011768/5043310/5009575/5011829
GO:0009185	ribonucleoside diphosphate metabolic process	biological_process	0.041014	1	8	2302	21	11655	5043310/5009575/5011829/5041633/5018375/5011768/5038191/5013194
GO:0046031	ADP metabolic process	biological_process	0.041014	1	8	2302	21	11655	5043310/5009575/5011829/5013194/5038191/5041633/5018375/5011768
GO:0005135	interleukin-3 receptor binding	molecular_function	0.041098	1	2	2302	2	11655	5033799/5018942
GO:0007007	inner mitochondrial membrane organization	biological_process	0.041512	1	2	2302	2	11655	5009341/5017346
GO:0042407	cristae formation	biological_process	0.041512	1	2	2302	2	11655	5009341/5017346
GO:0044284	mitochondrial crista junction	cellular_component	0.041512	1	2	2302	2	11655	5017346/5009341
GO:0061617	MICOS complex	cellular_component	0.041512	1	2	2302	2	11655	5017346/5009341
GO:0016714	oxidoreductase activity/ acting on paired donors/ with incorporation or reduction of molecular oxygen/ reduced pteridine as one donor/ and incorporation of one atom of oxygen	molecular_function	0.042125	1	2	2302	2	11655	5009585/5014611
GO:0006784	heme a biosynthetic process	biological_process	0.042278	1	2	2302	2	11655	5019167/5026656
GO:0046160	heme a metabolic process	biological_process	0.042278	1	2	2302	2	11655	5026656/5019167
GO:0032065	cortical protein anchoring	biological_process	0.042791	1	2	2302	2	11655	5043195/5046610
GO:0004427	inorganic diphosphatase activity	molecular_function	0.042803	1	7	2302	18	11655	5033252/5016088/5020894/5025947/5009833/5040851/5014667
GO:0048309	endoplasmic reticulum inheritance	biological_process	0.043746	1	3	2302	5	11655	5028144/5046081/5038636
GO:0044710	single-organism metabolic process	biological_process	0.04511	1	314	2302	1485	11655	5042631/5029811/5043980/5011835/5041191/5032376/5028316/5018353/5044037/5011768/5016580/5030679/5039715/5016212/5014702/5032493/5030060/5008752/5024630/5044399/5023308/5045310/5039472/5016045/5014770/Novel00028/5039098/5025551/5011227/5017885/5022915/5046919/5026639/5030405/5020581/5036138/5036780/5044446/5020812/5019705/5017849/5012047/5009359/5038515/5027049/5022368/5036166/5009729/5010124/5046…
GO:0008138	protein tyrosine/serine/threonine phosphatase activity	molecular_function	0.045144	1	16	2302	50	11655	5018439/5020465/5024001/5017760/5011869/5046301/5013197/5009377/5038090/5021655/5044434/5041621/5031029/5045312/5034710/5022306
GO:0043168	anion binding	molecular_function	0.045735	1	615	2302	2938	11655	5033151/5030613/5032319/5039036/5034948/5015902/5029640/5045602/5046427/5015322/5037088/5013231/5010289/5022056/5009602/5040346/5043299/5016405/5038311/5043481/5040825/5017498/5024294/5027821/5040450/5028499/5046534/5043602/5045200/5011392/5018717/5038924/5047975/5041953/5047143/5010312/5017362/5041440/5016254/5016635/5043863/5015997/5036539/5033233/5039864/5041958/5037537/5022485/5027890/5019454…
GO:0030162	regulation of proteolysis	biological_process	0.046336	1	6	2302	15	11655	5017760/5021655/5011092/5037971/5035399/5037972
GO:0097159	organic cyclic compound binding	molecular_function	0.046482	1	820	2302	3974	11655	5047632/5011873/5013456/5037686/5030881/5019454/5041958/5022485/5039864/5037537/5027890/5027549/5021165/5033233/5033423/5031162/5026921/5030729/5033700/5042353/5011092/5033292/5023958/5019236/5040405/5037435/5021906/5011345/5041326/5030768/5039254/5028528/5044293/5042700/5042662/5044261/5015906/5031914/5034153/5026695/5020269/5009046/5023017/5025424/5013631/5018289/5046445/5015119/5024539/5036121…
GO:1901363	heterocyclic compound binding	molecular_function	0.046482	1	820	2302	3974	11655	5026933/5034595/5033544/5038117/5025007/5031080/5024325/5018566/5014970/5026295/5033307/5034505/5022910/5015801/5038558/5034402/5009691/5041149/5033189/5011445/5046032/5028126/5037235/5015064/5033772/5043984/5036224/5024230/5042630/5045668/5040624/5017232/5019038/5022198/5042095/5022955/5020982/5014433/5039463/5041715/5043267/5029494/5047979/5035235/5045291/5009484/5025155/5013878/5047417/5047918…
GO:0004529	exodeoxyribonuclease activity	molecular_function	0.047492	1	5	2302	12	11655	5023982/5048194/5037675/5017102/5019119
GO:0016895	exodeoxyribonuclease activity/ producing 5'-phosphomonoesters	molecular_function	0.047492	1	5	2302	12	11655	5037675/5048194/5023982/5019119/5017102
GO:0043281	regulation of cysteine-type endopeptidase activity involved in apoptotic process	biological_process	0.048005	1	3	2302	5	11655	5011092/5037972/5037971
GO:2000116	regulation of cysteine-type endopeptidase activity	biological_process	0.048005	1	3	2302	5	11655	5037971/5037972/5011092
GO:0004879	RNA polymerase II transcription factor activity/ ligand-activated sequence-specific DNA binding	molecular_function	0.048031	1	2	2302	2	11655	5032244/5010110
GO:0004882	androgen receptor activity	molecular_function	0.048031	1	2	2302	2	11655	5032244/5010110
GO:0030518	intracellular steroid hormone receptor signaling pathway	biological_process	0.048031	1	2	2302	2	11655	5032244/5010110
GO:0030521	androgen receptor signaling pathway	biological_process	0.048031	1	2	2302	2	11655	5010110/5032244
GO:0030522	intracellular receptor signaling pathway	biological_process	0.048031	1	2	2302	2	11655	5010110/5032244
GO:0098531	transcription factor activity/ direct ligand regulated sequence-specific DNA binding	molecular_function	0.048031	1	2	2302	2	11655	5032244/5010110
GO:0006109	regulation of carbohydrate metabolic process	biological_process	0.048344	1	6	2302	14	11655	5032701/5013955/5016103/5009046/5009177/5014722
GO:0015298	solute:cation antiporter activity	molecular_function	0.048395	1	8	2302	23	11655	5044470/5021114/5030441/5009094/5025640/5016524/5031760/5034973
GO:0015299	solute:proton antiporter activity	molecular_function	0.048395	1	8	2302	23	11655	5030441/5021114/5044470/5025640/5009094/5016524/5034973/5031760
GO:0006308	DNA catabolic process	biological_process	0.050215	1	5	2302	11	11655	5012963/5048194/5027705/5012589/5023982
GO:0005743	mitochondrial inner membrane	cellular_component	0.050732	1	26	2302	99	11655	5034460/5038747/5018747/5029700/5039782/5010492/5018757/5018890/5010405/5038117/5017346/5011835/5017360/5029218/5021685/5009963/5039938/5013183/5036171/5047234/5034024/5009341/5009089/5024327/5031329/5045475
GO:0006814	sodium ion transport	biological_process	0.050834	1	15	2302	51	11655	5040851/5021114/5029439/5030911/5011139/5009094/5011356/5036185/5023503/5011392/5040199/5017907/5022089/5011967/5048199
GO:0016757	transferase activity/ transferring glycosyl groups	molecular_function	0.051196	1	31	2302	121	11655	5045373/5039715/5037034/5038904/5041464/5016580/5011735/5031343/5034451/5016813/5013276/5037294/5041913/5036558/5021655/5039613/5035689/5009680/5023426/5040192/5023535/5042008/5014600/5041419/5046157/5017760/5011869/5010403/5046301/5025198/5020846
GO:0031304	intrinsic component of mitochondrial inner membrane	cellular_component	0.051797	1	3	2302	5	11655	5009089/5017346/5009341
GO:0031305	integral component of mitochondrial inner membrane	cellular_component	0.051797	1	3	2302	5	11655	5017346/5009341/5009089
GO:0032592	integral component of mitochondrial membrane	cellular_component	0.051797	1	3	2302	5	11655	5009089/5017346/5009341
GO:0098573	intrinsic component of mitochondrial membrane	cellular_component	0.051797	1	3	2302	5	11655	5009089/5009341/5017346
GO:0051186	cofactor metabolic process	biological_process	0.052172	1	34	2302	131	11655	5026574/5011829/5021988/5011738/5042353/5043807/5012093/5038483/5041633/5031201/5038191/5026656/5045594/5014867/5035022/5036729/5009116/5020269/5008752/5009575/5011069/5011768/5018375/5014702/5009177/5039895/5043310/5024872/5040753/5008888/5041468/5019167/5028318/5013194
GO:1901068	guanosine-containing compound metabolic process	biological_process	0.052267	1	5	2302	11	11655	5041286/5028231/5028318/5041191/5038563
GO:1901070	guanosine-containing compound biosynthetic process	biological_process	0.052267	1	5	2302	11	11655	5028231/5038563/5028318/5041191/5041286
GO:0006812	cation transport	biological_process	0.052943	1	107	2302	477	11655	5029439/5037493/5018757/5025079/5046008/5020184/5011835/5030859/5017360/5022089/5046214/5009130/5031150/5034973/5048199/5033189/5047460/5023505/5026587/5022139/5044293/5025640/5011356/5047234/5031329/5023503/5036629/5038738/5011967/5016088/5026464/5016262/5026930/5021114/Novel00028/5009470/5037366/5009094/5009014/5035682/5038463/5009833/5047031/5042061/5010006/5036171/5039938/5025947/5013456/5045…
GO:0003906	DNA-(apurinic or apyrimidinic site) lyase activity	molecular_function	0.054279	1	4	2302	8	11655	5030859/5019705/5033786/5013314
GO:0003677	DNA binding	molecular_function	0.054942	1	178	2302	820	11655	5040748/5037235/5015906/5041595/5028126/5044293/5042700/5046614/5018138/5026196/5028180/5016281/5013490/5009046/5032441/5034350/5011290/5044013/5036121/5034595/5026170/5010110/5029494/5024545/5021165/5030729/5042012/5042095/5026921/5028625/5031162/5012698/5011931/5011092/5019038/5040624/5036526/5041428/5015867/5039254/5029460/5041326/5021214/5034105/5024768/5014312/5029218/5043191/5038428/5015162…
GO:0016679	oxidoreductase activity/ acting on diphenols and related substances as donors	molecular_function	0.054946	1	6	2302	15	11655	5012633/5045594/5014303/5041871/5018489/5039895
GO:0015085	calcium ion transmembrane transporter activity	molecular_function	0.055009	1	6	2302	16	11655	5029225/5023505/5027060/5018136/5046915/5016412
GO:0009888	tissue development	biological_process	0.056162	1	5	2302	12	11655	5022556/5037441/5021613/5033189/5026451
GO:0019866	organelle inner membrane	cellular_component	0.056806	1	26	2302	100	11655	5034460/5038747/5018890/5018757/5010405/5018747/5029700/5039782/5010492/5038117/5011835/5017360/5017346/5009963/5029218/5021685/5034024/5009341/5039938/5036171/5013183/5047234/5031329/5009089/5024327/5045475
GO:0016052	carbohydrate catabolic process	biological_process	0.057297	1	10	2302	30	11655	5013194/5038191/5011768/5018375/5041633/5037462/5011829/5009575/5020710/5043310
GO:0005543	phospholipid binding	molecular_function	0.057598	1	17	2302	57	11655	5034509/5036222/5023982/5021685/5012252/5048161/5009505/5024650/5038112/5044988/5020033/5017726/5022624/5031918/5043195/5046610/5017098
GO:0006778	porphyrin-containing compound metabolic process	biological_process	0.059839	1	9	2302	26	11655	5021988/5011069/5035022/5024872/5008752/5026574/5014702/5026656/5019167
GO:0008083	growth factor activity	molecular_function	0.060043	1	6	2302	16	11655	5036274/5021321/5033799/5018942/5039864/5043581
GO:0031966	mitochondrial membrane	cellular_component	0.06065	1	34	2302	137	11655	5010492/5010405/5018757/5038747/5017346/5017360/5011835/5038117/5027475/5047234/5013183/5009341/5029218/5021685/5030004/5045475/5019436/5009089/5031329/5039782/5029700/5018747/5028625/5018890/5040205/5022685/5039513/5034460/5039201/5039938/5036171/5034024/5009963/5024327
GO:0019054	modulation by virus of host process	biological_process	0.061838	1	4	2302	8	11655	5020864/5013635/5048118/5030236
GO:0044068	modulation by symbiont of host cellular process	biological_process	0.061838	1	4	2302	8	11655	5020864/5048118/5030236/5013635
GO:0000166	nucleotide binding	molecular_function	0.062775	1	615	2302	2966	11655	5018846/5021258/5034869/5039842/5020980/5013488/5012704/5016626/5036997/5029672/5040699/5046965/5038516/5026395/5012911/5030525/5011373/5041723/5010521/5019652/5039502/5046673/5024768/5011126/5040426/5018588/5019534/5025205/5034219/5020018/5032607/5018285/5030942/5022404/5021077/5011549/5020601/5031258/5021079/5009584/5045454/5046118/5042317/5024376/5030180/5014712/5013564/5042218/5026513/5028662…
GO:1901265	nucleoside phosphate binding	molecular_function	0.062775	1	615	2302	2966	11655	5014712/5024376/5030180/5042317/5046118/5009584/5045454/5019898/5038646/5018307/5028662/5042218/5026513/5013564/5025113/5040572/5021527/5045693/5009298/5036526/5018410/5028379/5034196/5022066/5036090/5018874/5033296/5028240/5013008/5027314/5018689/5028311/5034438/5042232/5014651/5036997/5029672/5040699/5012704/5013488/5016626/5034869/5039842/5020980/5018846/5021258/5024768/5011126/5041723/5039502…
GO:0044723	single-organism carbohydrate metabolic process	biological_process	0.063239	1	37	2302	148	11655	5045168/5009680/5009729/5013194/5042946/5020710/5048010/5043310/5021708/5042798/5016580/5011768/5018375/5026359/5016813/5009575/5037294/5009116/5040443/5016102/5030603/5041633/5030768/5037462/5014770/5038191/5046157/5040057/5014600/5014198/5020846/5042353/5045373/5011829/5031027/5011873/5034196
GO:0006783	heme biosynthetic process	biological_process	0.063423	1	3	2302	5	11655	5019167/5008752/5026656
GO:0016774	phosphotransferase activity/ carboxyl group as acceptor	molecular_function	0.063963	1	3	2302	5	11655	5043310/5041633/5013194
GO:0042302	structural constituent of cuticle	molecular_function	0.064417	1	8	2302	24	11655	5026043/5041232/5033537/5032170/5011667/5011935/5045949/5009638
GO:0050801	ion homeostasis	biological_process	0.065286	1	10	2302	32	11655	5017765/5034232/5046915/5016412/5021655/5029225/5009488/5018136/5023505/5035706
GO:0055065	metal ion homeostasis	biological_process	0.065286	1	10	2302	32	11655	5035706/5023505/5018136/5009488/5029225/5021655/5016412/5046915/5034232/5017765
GO:0055080	cation homeostasis	biological_process	0.065286	1	10	2302	32	11655	5009488/5029225/5035706/5023505/5018136/5034232/5017765/5021655/5016412/5046915
GO:0098771	inorganic ion homeostasis	biological_process	0.065286	1	10	2302	32	11655	5023505/5035706/5018136/5009488/5029225/5021655/5046915/5016412/5017765/5034232
GO:0006575	cellular modified amino acid metabolic process	biological_process	0.065546	1	9	2302	27	11655	5017320/5043702/5033772/5011738/5012180/5033771/5041468/5041014/5029557
GO:0006790	sulfur compound metabolic process	biological_process	0.065716	1	13	2302	44	11655	5038483/5041014/5008888/5012180/5041468/5033771/5043807/5010124/5040057/5028318/5033772/5030768/5011738
GO:0005747	mitochondrial respiratory chain complex I	cellular_component	0.065975	1	5	2302	12	11655	5039782/5029700/5018890/5045475/5038117
GO:0030964	NADH dehydrogenase complex	cellular_component	0.065975	1	5	2302	12	11655	5039782/5029700/5018890/5045475/5038117
GO:0045271	respiratory chain complex I	cellular_component	0.065975	1	5	2302	12	11655	5038117/5029700/5039782/5018890/5045475
GO:0016311	dephosphorylation	biological_process	0.066069	1	19	2302	67	11655	5020465/5018439/5011869/5046301/5024001/Novel00028/5017760/5009377/5013197/5018664/5041621/5038090/5021655/5044434/5042631/5045312/5031029/5034710/5022306
GO:0051301	cell division	biological_process	0.066431	1	15	2302	52	11655	5027768/5009680/5047722/5021655/5015867/5040037/5035399/5016355/5022919/5010878/5014880/5017760/5015169/5028625/5044662
GO:0044780	bacterial-type flagellum assembly	biological_process	0.067574	1	3	2302	6	11655	5041440/5032611/5011712
GO:0015672	monovalent inorganic cation transport	biological_process	0.067959	1	63	2302	274	11655	5009963/5014667/5010006/5030911/5011139/5025833/5025947/5047456/5039938/5036171/5045667/5009640/5017907/5011586/5013343/5023393/5028258/5021300/5020894/5029142/5011747/5034460/5021114/5040851/Novel00028/5037366/5009094/5041839/5009014/5041476/5009833/5033252/5033189/5047460/5029218/5021685/5013183/5011356/5047234/5036185/5031329/5037856/5023503/5011967/5016088/5029439/5018757/5021708/5041307/5012…
GO:0019988	charged-tRNA amino acid modification	biological_process	0.068474	1	4	2302	8	11655	5021655/5017760/5046301/5011869
GO:0043399	tRNA A64-2'-O-ribosylphosphate transferase activity	molecular_function	0.068474	1	4	2302	8	11655	5021655/5017760/5011869/5046301
GO:0036094	small molecule binding	molecular_function	0.069057	1	617	2302	2981	11655	5026341/5032339/5041183/5016103/5034817/5033798/5020522/5018817/5016263/5047074/5036686/5018250/5010407/5045696/5026248/5041647/5032467/5012712/5041839/5012978/5043807/5047258/5038689/5018341/5015853/5038998/5041803/5043351/5013159/5039663/5034542/5047988/5042185/5015670/5019318/5035771/5016338/5030859/5009130/5034326/5043092/5027403/5009686/5009177/5032005/5032101/5038671/5015740/5026560/5033400…
GO:0016830	carbon-carbon lyase activity	molecular_function	0.06931	1	21	2302	78	11655	5030911/5034196/5011139/5011356/5009116/5036780/5017333/5026574/5045475/5036185/5023503/5018375/5038918/5040851/5026252/5022089/5048199/5014770/5030768/5039613/5011392
GO:0004536	deoxyribonuclease activity	molecular_function	0.069554	1	17	2302	62	11655	5019119/5046753/5037675/5033786/5030859/5013314/5016210/5013245/5017102/5019705/5023957/5048194/5023982/5033435/5044580/5032734/5017242
GO:0040007	growth	biological_process	0.06973	1	6	2302	16	11655	5021613/5037441/5026451/5022556/5032100/5042568
GO:0004527	exonuclease activity	molecular_function	0.070245	1	12	2302	40	11655	5019119/5036463/5047632/5017102/5037675/5048194/5022014/5029290/5023982/5016867/5041756/5018422
GO:0010970	microtubule-based transport	biological_process	0.070312	1	3	2302	5	11655	5048004/5026113/5039268
GO:0030705	cytoskeleton-dependent intracellular transport	biological_process	0.070312	1	3	2302	5	11655	5048004/5026113/5039268
GO:0042073	intraciliary transport	biological_process	0.070312	1	3	2302	5	11655	5026113/5039268/5048004
GO:0044272	sulfur compound biosynthetic process	biological_process	0.071122	1	8	2302	23	11655	5010124/5043807/5041468/5012180/5033771/5008888/5011738/5033772
GO:0008855	exodeoxyribonuclease VII activity	molecular_function	0.071154	1	4	2302	9	11655	5023982/5048194/5017102/5019119
GO:0015716	organic phosphonate transport	biological_process	0.071461	1	2	2302	3	11655	5038483/5028318
GO:0019634	organic phosphonate metabolic process	biological_process	0.071461	1	2	2302	3	11655	5038483/5028318
GO:0019700	organic phosphonate catabolic process	biological_process	0.071461	1	2	2302	3	11655	5028318/5038483
GO:0042916	alkylphosphonate transport	biological_process	0.071461	1	2	2302	3	11655	5028318/5038483
GO:0035091	phosphatidylinositol binding	molecular_function	0.072745	1	13	2302	42	11655	5017726/5021685/5020033/5038112/5036222/5024650/5034509/5017098/5031918/5009505/5022624/5048161/5012252
GO:0042398	cellular modified amino acid biosynthetic process	biological_process	0.073247	1	8	2302	23	11655	5011738/5033772/5043702/5017320/5029557/5041468/5012180/5033771
GO:0005938	cell cortex	cellular_component	0.075135	1	6	2302	17	11655	5020774/5025131/5038904/5046610/5043195/5022028
GO:0052547	regulation of peptidase activity	biological_process	0.075318	1	3	2302	6	11655	5011092/5037972/5037971
GO:0052548	regulation of endopeptidase activity	biological_process	0.075318	1	3	2302	6	11655	5037972/5037971/5011092
GO:0070851	growth factor receptor binding	molecular_function	0.075542	1	6	2302	17	11655	5018942/5033799/5043581/5038904/5039864/5025646
GO:0005184	neuropeptide hormone activity	molecular_function	0.075761	1	4	2302	9	11655	5027549/5043481/5042190/5042850
GO:0008287	protein serine/threonine phosphatase complex	cellular_component	0.077766	1	3	2302	6	11655	5025904/5045599/5013740
GO:1903293	phosphatase complex	cellular_component	0.077766	1	3	2302	6	11655	5013740/5045599/5025904
GO:0005740	mitochondrial envelope	cellular_component	0.078303	1	34	2302	140	11655	5039201/5039938/5036171/5034024/5009963/5024327/5039782/5018747/5029700/5028625/5018890/5039513/5040205/5022685/5034460/5047234/5013183/5009341/5029218/5021685/5030004/5045475/5019436/5009089/5031329/5010492/5010405/5018757/5038747/5017346/5017360/5011835/5038117/5027475
GO:0016747	transferase activity/ transferring acyl groups other than amino-acyl groups	molecular_function	0.078725	1	27	2302	103	11655	5045350/5026034/5017426/5012779/5025235/5042486/5011266/5022056/5037111/5036663/5019060/5025016/5046906/5027491/5019519/5028319/5026359/5020167/5024380/5036486/5035497/5009338/5026891/5019625/5029557/5014439/5038636
GO:0008219	cell death	biological_process	0.078768	1	11	2302	36	11655	5042539/5046086/5027705/5015041/5011092/5037972/5011729/5031850/5016936/5037971/5030236
GO:0016265	death	biological_process	0.078768	1	11	2302	36	11655	5030236/5037971/5016936/5031850/5011729/5037972/5011092/5027705/5015041/5042539/5046086
GO:0016491	oxidoreductase activity	molecular_function	0.07905	1	119	2302	530	11655	5036166/5018360/5020049/5038515/5008831/5019167/5043863/5030621/5041334/5035705/5038747/5039895/5016185/5012633/5014647/5034484/5017411/5036657/5009089/5040509/5011772/5038516/5012684/5020260/5013651/5016263/5029543/5035257/5008955/5035022/5045594/5026656/5041679/5047428/5010689/5031532/5009813/5031351/5026275/5025984/5015098/5038517/5009585/5012611/5025205/5041350/5047818/5037953/5026556/5009042…
GO:0016614	oxidoreductase activity/ acting on CH-OH group of donors	molecular_function	0.079664	1	14	2302	48	11655	5037953/5034484/5025007/5037063/5010689/5013651/5020260/5030366/5025984/5036138/5011227/5036729/5046734/5014187
GO:0006873	cellular ion homeostasis	biological_process	0.081094	1	9	2302	29	11655	5034232/5017765/5016412/5046915/5029225/5009488/5018136/5035706/5023505
GO:0006875	cellular metal ion homeostasis	biological_process	0.081094	1	9	2302	29	11655	5018136/5035706/5023505/5029225/5009488/5016412/5046915/5034232/5017765
GO:0030003	cellular cation homeostasis	biological_process	0.081094	1	9	2302	29	11655	5016412/5046915/5034232/5017765/5018136/5035706/5023505/5029225/5009488
GO:0055082	cellular chemical homeostasis	biological_process	0.081094	1	9	2302	29	11655	5034232/5017765/5016412/5046915/5029225/5009488/5018136/5035706/5023505
GO:0048308	organelle inheritance	biological_process	0.081275	1	3	2302	6	11655	5028144/5046081/5038636
GO:0008092	cytoskeletal protein binding	molecular_function	0.082053	1	36	2302	151	11655	5043602/5044662/5028003/5013968/5045808/5011373/5036338/5042946/5041440/5030180/5012075/5015102/5011676/5011392/5038424/5034603/5043351/5013276/5045291/5011712/5041558/5013159/5021077/5018310/5043267/5040102/5029956/5044475/5040572/5019986/5016924/5041409/5047258/5015150/5028379/5044268
GO:0044712	single-organism catabolic process	biological_process	0.082519	1	20	2302	74	11655	5009575/5011829/5011069/5018375/5011768/5014702/5043310/5020710/5012927/5017760/5039098/5024800/5019602/5037462/5041633/5021655/5038191/5013194/5012779/5035399
GO:0004725	protein tyrosine phosphatase activity	molecular_function	0.083087	1	11	2302	34	11655	5013197/5022306/5041621/5021655/5018439/5031029/5011869/5046301/Novel00028/5017760/5034710
GO:0007346	regulation of mitotic cell cycle	biological_process	0.083392	1	5	2302	13	11655	5035399/5021655/5017760/5047722/5010878
GO:0004721	phosphoprotein phosphatase activity	molecular_function	0.08366	1	17	2302	58	11655	5024001/Novel00028/5017760/5011869/5046301/5018439/5020465/5038090/5044434/5021655/5041621/5013197/5009377/5034710/5031029/5045312/5022306
GO:0006220	pyrimidine nucleotide metabolic process	biological_process	0.084236	1	9	2302	28	11655	5023017/5017673/5028231/5018353/5044446/5041286/5015801/5038563/5041191
GO:0006486	protein glycosylation	biological_process	0.084652	1	8	2302	25	11655	5016813/5014600/5042946/5037294/5020846/5009680/5045373/5009729
GO:0043413	macromolecule glycosylation	biological_process	0.084652	1	8	2302	25	11655	5009680/5045373/5009729/5016813/5014600/5042946/5037294/5020846
GO:0070085	glycosylation	biological_process	0.084652	1	8	2302	25	11655	5045373/5009729/5009680/5037294/5020846/5016813/5014600/5042946
GO:0051205	protein insertion into membrane	biological_process	0.085207	1	4	2302	9	11655	5043579/5016355/5038642/5010492
GO:0008277	regulation of G-protein coupled receptor protein signaling pathway	biological_process	0.085781	1	3	2302	6	11655	5034014/5017162/5042574
GO:0000077	DNA damage checkpoint	biological_process	0.086193	1	3	2302	6	11655	5035485/5030472/5045873
GO:0031570	DNA integrity checkpoint	biological_process	0.086193	1	3	2302	6	11655	5045873/5030472/5035485
GO:0031683	G-protein beta/gamma-subunit complex binding	molecular_function	0.086627	1	14	2302	46	11655	5012467/5011873/5041482/5016254/5012704/5042353/5029640/5016103/5009130/5036526/5011755/5045168/5039389/5043596
GO:0034702	ion channel complex	cellular_component	0.086638	1	2	2302	3	11655	5027060/5017907
GO:0034703	cation channel complex	cellular_component	0.086638	1	2	2302	3	11655	5017907/5027060
GO:0000281	mitotic cytokinesis	biological_process	0.087059	1	7	2302	20	11655	5047722/5022919/5010878/5027768/5016355/5028625/5040037
GO:0000910	cytokinesis	biological_process	0.087059	1	7	2302	20	11655	5047722/5022919/5010878/5027768/5028625/5040037/5016355
GO:0000917	barrier septum assembly	biological_process	0.087059	1	7	2302	20	11655	5016355/5040037/5028625/5027768/5047722/5022919/5010878
GO:0032506	cytokinetic process	biological_process	0.087059	1	7	2302	20	11655	5016355/5040037/5028625/5027768/5047722/5010878/5022919
GO:0061640	cytoskeleton-dependent cytokinesis	biological_process	0.087059	1	7	2302	20	11655	5016355/5040037/5028625/5027768/5022919/5047722/5010878
GO:0090529	cell septum assembly	biological_process	0.087059	1	7	2302	20	11655	5028625/5040037/5016355/5047722/5010878/5022919/5027768
GO:1902410	mitotic cytokinetic process	biological_process	0.087059	1	7	2302	20	11655	5027768/5047722/5022919/5010878/5040037/5028625/5016355
GO:0030896	checkpoint clamp complex	cellular_component	0.087316	1	2	2302	3	11655	5035485/5045873
GO:0015399	primary active transmembrane transporter activity	molecular_function	0.087843	1	26	2302	110	11655	5030667/5041839/5043789/5040851/5016254/5010312/5025781/5009833/5033252/5031150/5047234/5044111/5040748/5013183/5025947/5014667/5033189/5010989/5022485/5038050/5043481/5023252/5016088/5020894/5025472/5026395
GO:0015405	P-P-bond-hydrolysis-driven transmembrane transporter activity	molecular_function	0.087843	1	26	2302	110	11655	5009833/5025781/5010312/5031150/5033252/5040851/5016254/5030667/5043789/5041839/5026395/5025472/5043481/5023252/5038050/5020894/5016088/5014667/5033189/5022485/5010989/5025947/5013183/5047234/5040748/5044111
GO:0009274	peptidoglycan-based cell wall	cellular_component	0.088904	1	2	2302	3	11655	5015169/5015867
GO:0009276	Gram-negative-bacterium-type cell wall	cellular_component	0.088904	1	2	2302	3	11655	5015867/5015169
GO:0010941	regulation of cell death	biological_process	0.089162	1	8	2302	24	11655	5011092/5046086/5015041/5037972/5031850/5016936/5030236/5037971
GO:0042981	regulation of apoptotic process	biological_process	0.089162	1	8	2302	24	11655	5031850/5037972/5015041/5046086/5011092/5037971/5030236/5016936
GO:0043067	regulation of programmed cell death	biological_process	0.089162	1	8	2302	24	11655	5030236/5037971/5016936/5031850/5037972/5011092/5015041/5046086
GO:0009432	SOS response	biological_process	0.090938	1	2	2302	3	11655	5015867/5015169
GO:0006289	nucleotide-excision repair	biological_process	0.091142	1	5	2302	13	11655	5013314/5033786/5019705/5030859/5030633
GO:0003684	damaged DNA binding	molecular_function	0.091609	1	4	2302	9	11655	5019705/5030859/5013314/5033786
GO:0015081	sodium ion transmembrane transporter activity	molecular_function	0.093722	1	14	2302	51	11655	5022089/5048199/5028573/5023503/5036185/5017907/5011392/5009094/5011139/5030911/5011356/5021114/5040851/5029439
GO:0031975	envelope	cellular_component	0.093803	1	40	2302	171	11655	5009963/5015169/5034024/5036171/5039938/5039201/5024327/5018087/5034460/5040205/5039513/5022685/5028625/5018890/5018747/5029700/5039782/5015867/5042161/5029218/5021685/5009341/5013183/5047234/5031329/5009089/5019436/5045475/5030004/5016845/5038747/5018757/5010405/5010492/5027475/5038117/5011835/5017360/5017346/5028153
GO:0005875	microtubule associated complex	cellular_component	0.093839	1	15	2302	61	11655	5023505/5037675/5024872/5039625/5028962/5037463/5035218/5046753/5020564/5044871/5034455/5029224/5038482/5042369/5009626
GO:0030170	pyridoxal phosphate binding	molecular_function	0.094106	1	9	2302	28	11655	5019602/5043228/5043030/5017346/5026463/5044420/5045200/5028737/5010044
GO:0016835	carbon-oxygen lyase activity	molecular_function	0.094486	1	18	2302	65	11655	5014867/5009575/5019705/5029284/5027561/5033786/5020710/5040753/5010152/5035688/5026552/5031201/5031532/5013314/5038191/5030859/5018010/5014970
GO:0006470	protein dephosphorylation	biological_process	0.095109	1	17	2302	60	11655	5017760/Novel00028/5024001/5046301/5011869/5018439/5020465/5044434/5021655/5038090/5041621/5013197/5009377/5034710/5031029/5045312/5022306
GO:0035639	purine ribonucleoside triphosphate binding	molecular_function	0.09515	1	575	2302	2777	11655	5033400/5035482/5026560/5015740/5038671/5012797/5015008/5015150/5012467/5037612/5026105/5047622/5029004/5039389/5043389/5025472/5023090/5035771/5016338/5019318/5015670/5009130/5030859/5027403/5009686/5034326/5032101/5032005/5009177/5015853/5043807/5047258/5018341/5038689/5012978/5041839/5038998/5043351/5041803/5042185/5047988/5039663/5013159/5034542/5026341/5016103/5034817/5033798/5041183/5032339…
GO:0000154	rRNA modification	biological_process	0.095388	1	2	2302	3	11655	5014787/5033639
GO:0031167	rRNA methylation	biological_process	0.095388	1	2	2302	3	11655	5014787/5033639
GO:0005451	monovalent cation:proton antiporter activity	molecular_function	0.096422	1	2	2302	3	11655	5021114/5009094
GO:0015491	cation:cation antiporter activity	molecular_function	0.096422	1	2	2302	3	11655	5009094/5021114
GO:0001883	purine nucleoside binding	molecular_function	0.097173	1	575	2302	2778	11655	5033771/5020442/5045291/5047979/5009484/5025155/5035235/5047918/5013878/5047417/5043267/5039463/5041715/5020982/5022955/5017232/5022198/5042630/5024230/5045668/5033772/5043984/5046032/5015064/5033189/5011445/5041149/5038558/5009691/5022910/5034505/5015801/5018566/5024325/5026295/5014970/5033307/5033544/5026933/5031080/5038117/5036860/5021791/5042857/5026001/5025641/5041558/5020559/5011734/5035953…
GO:0032549	ribonucleoside binding	molecular_function	0.097173	1	575	2302	2778	11655	5030526/5046354/5025111/5021072/5013007/5032237/5040102/5019886/5044101/5010102/5042227/5047651/5020231/5014260/5012580/5019986/5030667/5031626/5021688/5016079/5019004/5020594/5009116/5011587/5021685/5015382/5042045/5019093/5027472/5010852/5025166/5028253/5034995/5023311/5016834/5048088/5013968/5010207/5017246/5012075/5019202/5009790/5021817/5033457/5043247/5013391/5019326/5013276/5043708/5022007…
GO:0032550	purine ribonucleoside binding	molecular_function	0.097173	1	575	2302	2778	11655	5026341/5041183/5032339/5033798/5034817/5016103/5016263/5018817/5047074/5036686/5018250/5010407/5041647/5026248/5012712/5032467/5012978/5041839/5038689/5018341/5043807/5047258/5015853/5038998/5041803/5043351/5034542/5039663/5013159/5042185/5047988/5015670/5019318/5016338/5035771/5030859/5009130/5034326/5009686/5027403/5009177/5032101/5032005/5038671/5015740/5026560/5035482/5033400/5015150/5015008…
GO:0001071	nucleic acid binding transcription factor activity	molecular_function	0.097237	1	49	2302	207	11655	5024807/5045143/5029460/5039254/5013119/5031710/5011931/5022014/5028625/5030195/5012820/5030729/5013979/5023350/5022913/5035819/5019658/5029494/5043751/5010110/5018246/5040662/5036024/5041688/5028334/5017504/5034595/5011981/5015073/5011374/5032244/5022919/5015532/5043262/5009816/5019352/5035849/5040715/5009691/5037199/5026196/5038839/5046614/5024389/5043191/5048194/5042700/5008736/5021214
GO:0003700	transcription factor activity/ sequence-specific DNA binding	molecular_function	0.097237	1	49	2302	207	11655	5019352/5040715/5035849/5009691/5037199/5026196/5038839/5048194/5046614/5043191/5024389/5008736/5042700/5021214/5015073/5034595/5011981/5032244/5011374/5022919/5015532/5043262/5009816/5023350/5022913/5043751/5035819/5029494/5019658/5018246/5010110/5036024/5040662/5041688/5028334/5017504/5039254/5045143/5024807/5029460/5013119/5011931/5031710/5022014/5012820/5030195/5028625/5030729/5013979
GO:0043565	sequence-specific DNA binding	molecular_function	0.097451	1	36	2302	144	11655	5022913/5023350/5029494/5019658/5017504/5012988/5045143/5024807/5029460/5039254/5013119/5039107/5022014/5031710/5011931/5030729/5028625/5035953/5012820/5030195/5040715/5026196/5046614/5024389/5043191/5048194/5015162/5021214/5034595/5011981/5015073/5015532/5022919/5037703/5009816/5043262
GO:0043248	proteasome assembly	biological_process	0.09898	1	3	2302	6	11655	5034573/5030877/5045338
GO:0004550	nucleoside diphosphate kinase activity	molecular_function	0.099014	1	4	2302	9	11655	5041286/5038563/5041191/5028231
GO:0006183	GTP biosynthetic process	biological_process	0.099014	1	4	2302	9	11655	5041286/5028231/5038563/5041191
GO:0006228	UTP biosynthetic process	biological_process	0.099014	1	4	2302	9	11655	5041191/5038563/5028231/5041286
GO:0006241	CTP biosynthetic process	biological_process	0.099014	1	4	2302	9	11655	5041286/5038563/5041191/5028231
GO:0009148	pyrimidine nucleoside triphosphate biosynthetic process	biological_process	0.099014	1	4	2302	9	11655	5028231/5041191/5038563/5041286
GO:0009208	pyrimidine ribonucleoside triphosphate metabolic process	biological_process	0.099014	1	4	2302	9	11655	5041286/5041191/5038563/5028231
GO:0009209	pyrimidine ribonucleoside triphosphate biosynthetic process	biological_process	0.099014	1	4	2302	9	11655	5041286/5028231/5038563/5041191
GO:0046036	CTP metabolic process	biological_process	0.099014	1	4	2302	9	11655	5041286/5041191/5038563/5028231
GO:0046039	GTP metabolic process	biological_process	0.099014	1	4	2302	9	11655	5041286/5041191/5038563/5028231
GO:0046051	UTP metabolic process	biological_process	0.099014	1	4	2302	9	11655	5041286/5038563/5041191/5028231
GO:0046131	pyrimidine ribonucleoside metabolic process	biological_process	0.099014	1	4	2302	9	11655	5041286/5041191/5038563/5028231
GO:0046132	pyrimidine ribonucleoside biosynthetic process	biological_process	0.099014	1	4	2302	9	11655	5041286/5038563/5041191/5028231
GO:0046134	pyrimidine nucleoside biosynthetic process	biological_process	0.099014	1	4	2302	9	11655	5028231/5038563/5041191/5041286
GO:0001882	nucleoside binding	molecular_function	0.099175	1	575	2302	2779	11655	5020161/5026512/5035598/5037462/5024135/5016924/5048146/5044163/5012093/5038483/5022969/5043596/5033046/5045721/5008937/5045646/5019602/5045171/5025027/5046214/5041822/5041969/5024872/5015102/5021279/5011342/5026517/5018757/5016260/5015042/5021765/5017818/5015174/5032434/5044997/5013955/5040366/5044111/5010601/5031567/5011755/5040270/5010022/5025781/5025900/5040057/5014006/5044290/5034455/5017673…
GO:0016559	peroxisome fission	biological_process	0.099573	1	4	2302	9	11655	5039593/5034725/5014171/5020753
GO:0022890	inorganic cation transmembrane transporter activity	molecular_function	0.099936	1	89	2302	403	11655	5033633/5027060/5009963/5047456/5011139/5030911/5029225/5034024/5011586/5017907/5009640/5011747/5029142/5028258/5039408/5040851/5034460/5041839/5016524/5041476/5016412/5021512/5029218/5021685/5030441/5019093/5013183/5032467/5037856/5036185/5031760/5024065/5044525/5041396/5016254/5018136/5044470/5043789/5041307/5021708/5011392/5046915/5044404/5038074/5010006/5039938/5036171/5013456/5013343/5021300…
GO:0016832	aldehyde-lyase activity	molecular_function	0.099999	1	2	2302	3	11655	5018375/5026252
GO:0032555	purine ribonucleotide binding	molecular_function	0.10121	1	575	2302	2780	11655	5041482/5019207/5030016/5008759/5048038/5048018/5042946/5025069/5039408/5047002/5034781/5029956/5022535/5025833/5042253/5038424/5008628/5010989/5014000/5042501/5041680/5039179/5025380/5024646/5038581/5045830/5009900/5037675/5044036/5023252/5031712/5031887/5047981/5021091/5038738/5045310/5023308/5032701/5026035/5010284/5039419/5027100/5037167/5028196/5042387/5040268/5013680/5028791/5018997/5030405…
GO:0007031	peroxisome organization	biological_process	0.10126	1	7	2302	20	11655	5039593/5025212/5014651/5034725/5028499/5020753/5014171
GO:0004097	catechol oxidase activity	molecular_function	0.10227	1	2	2302	3	11655	5012633/5014303
GO:0046782	regulation of viral transcription	biological_process	0.10229	1	2	2302	3	11655	5040805/5014438
GO:1903900	regulation of viral life cycle	biological_process	0.10229	1	2	2302	3	11655	5040805/5014438
GO:0000347	THO complex	cellular_component	0.10317	1	2	2302	3	11655	5014868/5011374
GO:0008199	ferric iron binding	molecular_function	0.10325	1	2	2302	3	11655	5034232/5017765
GO:0031099	regeneration	biological_process	0.10335	1	4	2302	10	11655	5021613/5037441/5026451/5022556
GO:0042246	tissue regeneration	biological_process	0.10335	1	4	2302	10	11655	5022556/5026451/5037441/5021613
GO:0048589	developmental growth	biological_process	0.10335	1	4	2302	10	11655	5026451/5021613/5037441/5022556
GO:0006750	glutathione biosynthetic process	biological_process	0.10374	1	3	2302	6	11655	5012180/5033771/5033772
GO:0006779	porphyrin-containing compound biosynthetic process	biological_process	0.10449	1	7	2302	21	11655	5019167/5035022/5024872/5008752/5026574/5026656/5021988
GO:0006606	protein import into nucleus	biological_process	0.10464	1	3	2302	6	11655	5021394/5035819/5021717
GO:0034504	protein localization to nucleus	biological_process	0.10464	1	3	2302	6	11655	5021394/5035819/5021717
GO:0044744	protein targeting to nucleus	biological_process	0.10464	1	3	2302	6	11655	5021394/5035819/5021717
GO:0051170	nuclear import	biological_process	0.10464	1	3	2302	6	11655	5021394/5035819/5021717
GO:1902593	single-organism nuclear import	biological_process	0.10464	1	3	2302	6	11655	5035819/5021717/5021394
GO:0015297	antiporter activity	molecular_function	0.1072	1	12	2302	43	11655	5024881/5034973/5045171/5031760/5027587/5016524/5025640/5009094/5018452/5044470/5030441/5021114
GO:0044781	bacterial-type flagellum organization	biological_process	0.10731	1	3	2302	7	11655	5011712/5032611/5041440
GO:0004363	glutathione synthase activity	molecular_function	0.1079	1	2	2302	3	11655	5033771/5033772
GO:0004451	isocitrate lyase activity	molecular_function	0.10853	1	3	2302	6	11655	5045475/5038918/5036780
GO:0051782	negative regulation of cell division	biological_process	0.10858	1	3	2302	7	11655	5015867/5015169/5014880
GO:0006768	biotin metabolic process	biological_process	0.1088	1	2	2302	3	11655	5043807/5008888
GO:0009102	biotin biosynthetic process	biological_process	0.1088	1	2	2302	3	11655	5008888/5043807
GO:0042410	6-carboxyhexanoate-CoA ligase activity	molecular_function	0.1088	1	2	2302	3	11655	5008888/5043807
GO:0016616	oxidoreductase activity/ acting on the CH-OH group of donors/ NAD or NADP as acceptor	molecular_function	0.10883	1	13	2302	46	11655	5034484/5037953/5010689/5037063/5025007/5030366/5013651/5020260/5046734/5036729/5036138/5011227/5025984
GO:0015074	DNA integration	biological_process	0.10894	1	8	2302	26	11655	5011935/5033430/5016203/5042562/5032441/5025844/5044426/5032101
GO:0048878	chemical homeostasis	biological_process	0.1096	1	10	2302	35	11655	5029225/5009488/5018136/5035706/5023505/5034232/5017765/5016412/5046915/5021655
GO:0032553	ribonucleotide binding	molecular_function	0.10972	1	576	2302	2789	11655	5018566/5024325/5026295/5014970/5033307/5026933/5033544/5031080/5038117/5022910/5034505/5015801/5041149/5038558/5009691/5046032/5015064/5033189/5011445/5042630/5024230/5045668/5033772/5043984/5022955/5017232/5022198/5043267/5039463/5041715/5020982/5020442/5033771/5047979/5035235/5045291/5009484/5025155/5047918/5013878/5047417/5038885/5044534/5025458/5047915/5045172/5017769/5045168/5042196/5032897…
GO:0015718	monocarboxylic acid transport	biological_process	0.11092	1	7	2302	22	11655	5023209/5039939/5010405/5036826/5018747/5013183/5047234
GO:0017076	purine nucleotide binding	molecular_function	0.11139	1	575	2302	2785	11655	5038483/5012093/5044163/5048146/5016924/5024135/5026512/5020161/5037462/5035598/5008937/5033046/5045721/5043596/5022969/5021279/5018757/5026517/5011342/5041822/5015102/5024872/5041969/5046214/5045171/5025027/5045646/5019602/5044111/5010601/5013955/5044997/5032434/5040366/5017818/5015174/5016260/5021765/5015042/5040057/5014006/5044290/5010022/5025900/5025781/5011755/5031567/5040270/5024066/5017115…
GO:0044429	mitochondrial part	cellular_component	0.11355	1	35	2302	149	11655	5009963/5036171/5039938/5039201/5029115/5034024/5024327/5039513/5040205/5022685/5034460/5029700/5018747/5039782/5028625/5018890/5021685/5029218/5013183/5047234/5009341/5009089/5019436/5031329/5030004/5045475/5038747/5010492/5018757/5010405/5038117/5027475/5017346/5011835/5017360
GO:0042278	purine nucleoside metabolic process	biological_process	0.11394	1	35	2302	149	11655	5038563/5036729/5021685/5029218/5020269/5009575/5036241/5041286/5047234/5013183/5031329/5011768/5028231/5018375/5041191/5043310/5018757/5041468/5028318/5013194/5017360/5011835/5031150/5009963/5011829/5036171/5047456/5039938/5011738/5009640/5038768/5034460/Novel00028/5041633/5038191
GO:0046128	purine ribonucleoside metabolic process	biological_process	0.11394	1	35	2302	149	11655	Novel00028/5034460/5038191/5041633/5036171/5047456/5039938/5011829/5009963/5038768/5009640/5011738/5041468/5018757/5043310/5041191/5031150/5011835/5017360/5013194/5028318/5013183/5041286/5047234/5036241/5009575/5029218/5021685/5020269/5036729/5038563/5018375/5028231/5011768/5031329
GO:0072527	pyrimidine-containing compound metabolic process	biological_process	0.11544	1	10	2302	34	11655	5018353/5015801/5044446/5041286/5041191/5038563/5021704/5023017/5017673/5028231
GO:0008948	oxaloacetate decarboxylase activity	molecular_function	0.11579	1	9	2302	31	11655	5030911/5011139/5011356/5040851/5022089/5048199/5036185/5023503/5011392
GO:0035725	sodium ion transmembrane transport	biological_process	0.11579	1	9	2302	31	11655	5040851/5011356/5030911/5011139/5011392/5036185/5023503/5048199/5022089
GO:0071436	sodium ion export	biological_process	0.11579	1	9	2302	31	11655	5011356/5011139/5030911/5040851/5048199/5022089/5011392/5023503/5036185
GO:0003707	steroid hormone receptor activity	molecular_function	0.11638	1	2	2302	3	11655	5032244/5010110
GO:0005496	steroid binding	molecular_function	0.11638	1	2	2302	3	11655	5010110/5032244
GO:0043154	negative regulation of cysteine-type endopeptidase activity involved in apoptotic process	biological_process	0.11712	1	2	2302	3	11655	5037972/5037971
GO:2000117	negative regulation of cysteine-type endopeptidase activity	biological_process	0.11712	1	2	2302	3	11655	5037971/5037972
GO:0022804	active transmembrane transporter activity	molecular_function	0.11757	1	43	2302	193	11655	5020894/5025472/5025947/5010989/5022485/5014667/5033252/5025781/5018217/5024881/5009833/5016524/5041839/5018452/5030667/5009094/5021114/5040851/5016088/5031760/5028573/5038050/5043481/5023252/5026395/5047234/5040748/5044111/5013183/5025640/5030441/5030529/5033189/5045171/5027587/5034973/5031150/5010312/5043789/5021628/5023878/5016254/5044470
GO:0006874	cellular calcium ion homeostasis	biological_process	0.11764	1	7	2302	23	11655	5009488/5029225/5023505/5035706/5018136/5046915/5016412
GO:0055074	calcium ion homeostasis	biological_process	0.11764	1	7	2302	23	11655	5018136/5046915/5016412/5023505/5035706/5029225/5009488
GO:0072503	cellular divalent inorganic cation homeostasis	biological_process	0.11764	1	7	2302	23	11655	5009488/5029225/5023505/5035706/5046915/5018136/5016412
GO:0072507	divalent inorganic cation homeostasis	biological_process	0.11764	1	7	2302	23	11655	5009488/5029225/5035706/5023505/5016412/5018136/5046915
GO:0035556	intracellular signal transduction	biological_process	0.11764	1	98	2302	449	11655	5040405/5018410/5036526/5038483/5035740/5042238/5040035/5034438/5010718/5022273/5043596/5020982/5027388/5011873/5012467/5024358/5013456/5018287/5046520/5019454/5013878/5036420/5027890/5030859/5046214/5046118/5009130/5014722/5033307/5017663/5013631/5040268/5019595/5015801/5035127/5009046/5009177/5045740/5044293/5013424/5014438/5046032/5012688/5021670/5044111/5032701/5018812/5031914/5013955/5026587…
GO:0009058	biosynthetic process	biological_process	0.11766	1	374	2302	1809	11655	5012688/5010601/5047234/5021454/5036729/5039213/5009950/5009177/5031327/5026359/5028231/5040715/5026517/5018757/5012180/5039159/5017636/5041730/5024872/5038639/5030859/5032244/5036662/5014868/5039938/5044890/5026574/5023271/5033373/5024730/5044676/5041232/5015483/5026606/5045373/5009505/5012093/5012820/5038483/5029753/5035591/5022014/5018664/5035827/5034333/5016210/5020161/5042706/5041286/5016263…
GO:0009129	pyrimidine nucleoside monophosphate metabolic process	biological_process	0.11825	1	3	2302	7	11655	5023017/5015801/5017673
GO:0009130	pyrimidine nucleoside monophosphate biosynthetic process	biological_process	0.11825	1	3	2302	7	11655	5015801/5023017/5017673
GO:0009157	deoxyribonucleoside monophosphate biosynthetic process	biological_process	0.11825	1	3	2302	7	11655	5017673/5015801/5023017
GO:0009162	deoxyribonucleoside monophosphate metabolic process	biological_process	0.11825	1	3	2302	7	11655	5017673/5015801/5023017
GO:0009176	pyrimidine deoxyribonucleoside monophosphate metabolic process	biological_process	0.11825	1	3	2302	7	11655	5023017/5015801/5017673
GO:0009177	pyrimidine deoxyribonucleoside monophosphate biosynthetic process	biological_process	0.11825	1	3	2302	7	11655	5017673/5015801/5023017
GO:0009221	pyrimidine deoxyribonucleotide biosynthetic process	biological_process	0.11825	1	3	2302	7	11655	5015801/5023017/5017673
GO:0009263	deoxyribonucleotide biosynthetic process	biological_process	0.11825	1	3	2302	7	11655	5017673/5023017/5015801
GO:0009265	2'-deoxyribonucleotide biosynthetic process	biological_process	0.11825	1	3	2302	7	11655	5017673/5023017/5015801
GO:0046385	deoxyribose phosphate biosynthetic process	biological_process	0.11825	1	3	2302	7	11655	5023017/5015801/5017673
GO:0015099	nickel cation transmembrane transporter activity	molecular_function	0.11853	1	2	2302	3	11655	5038074/5009470
GO:0015675	nickel cation transport	biological_process	0.11853	1	2	2302	3	11655	5038074/5009470
GO:0035444	nickel cation transmembrane transport	biological_process	0.11853	1	2	2302	3	11655	5038074/5009470
GO:0004252	serine-type endopeptidase activity	molecular_function	0.11881	1	14	2302	52	11655	5041419/5025037/5021356/5044486/5011082/5025009/5034170/5038851/5044374/5038477/5030942/5038781/5021258/5028180
GO:1901677	phosphate transmembrane transporter activity	molecular_function	0.11991	1	5	2302	14	11655	5030529/5045171/5027587/5021628/5018217
GO:0006733	oxidoreduction coenzyme metabolic process	biological_process	0.1203	1	10	2302	34	11655	5043310/5039895/5009575/5011829/5013194/5038191/5045594/5041633/5018375/5011768
GO:0005634	nucleus	cellular_component	0.12177	1	137	2302	632	11655	5023426/5025198/5027705/5035483/5012983/5024762/5011693/5028376/5010132/5019161/5034612/5011784/5034710/5036024/5041953/5047203/5029857/5035555/5035898/5015490/5032359/5021717/5047217/5039455/5021214/5031546/5045694/5015162/5025917/5038428/5043191/5041428/5038426/5024168/5042486/5035682/5015867/5021655/5030729/5011931/5031518/5037034/5024545/5018087/5012733/5010110/5035485/5033307/5021613/5047255…
GO:0097367	carbohydrate derivative binding	molecular_function	0.12268	1	578	2302	2805	11655	5038885/5044534/5047915/5025458/5045172/5017769/5045168/5042196/5013847/5032897/5011959/5008925/5010738/5025620/5041995/5035018/5027844/5046128/5035953/5028533/5014198/5041558/5020559/5011734/5036860/5021791/5042857/5026001/5012913/5025641/5024325/5018566/5033307/5014970/5026295/5026933/5033544/5031080/5038117/5022910/5034505/5015801/5041149/5038558/5009691/5046032/5015064/5033189/5011445/5042630…
GO:0042287	MHC protein binding	molecular_function	0.12393	1	2	2302	4	11655	5028318/5017729
GO:0042289	MHC class II protein binding	molecular_function	0.12393	1	2	2302	4	11655	5017729/5028318
GO:0042597	periplasmic space	cellular_component	0.12543	1	3	2302	7	11655	5009158/5026639/5011677
GO:0016878	acid-thiol ligase activity	molecular_function	0.12558	1	3	2302	7	11655	5015514/5008888/5043807
GO:0000075	cell cycle checkpoint	biological_process	0.1261	1	4	2302	11	11655	5014880/5035485/5045873/5030472
GO:0008324	cation transmembrane transporter activity	molecular_function	0.12638	1	97	2302	448	11655	5009014/5038463/5035682/5042061/5047031/5026930/5021114/5016262/5026464/Novel00028/5009470/5012093/5009094/5037366/5013343/5034438/5021300/5025266/5010006/5036171/5039938/5013456/5020184/5030859/5017360/5022089/5011835/5048199/5034973/5009130/5046214/5031150/5023878/5029439/5018757/5046008/5025079/5023503/5031329/5036629/5038738/5018489/5028573/5028006/5047460/5033189/5026587/5022139/5023505/5025…
GO:0009119	ribonucleoside metabolic process	biological_process	0.1275	1	36	2302	155	11655	5031150/5013194/5017360/5011835/5028318/5041468/5018757/5043310/5041191/5028231/5011768/5018375/5031329/5041286/5047234/5013183/5036241/5020269/5029218/5021685/5009575/5038563/5036729/5038191/5041633/Novel00028/5034460/5041350/5038768/5011738/5009640/5047456/5039938/5036171/5011829/5009963
GO:0016051	carbohydrate biosynthetic process	biological_process	0.128	1	16	2302	61	11655	5030603/5034196/5016102/5031027/5009116/5011829/5026359/5016580/5011768/5042798/5021708/5048010/5014198/5046157/5014770/5030768
GO:0009116	nucleoside metabolic process	biological_process	0.13109	1	37	2302	160	11655	5041633/5038191/5034460/Novel00028/5009640/5011738/5038768/5041350/5009963/5011829/5047456/5039938/5036171/5028318/5022368/5011835/5017360/5013194/5031150/5043310/5041191/5018757/5041468/5031329/5018375/5028231/5011768/5036729/5038563/5009575/5029218/5021685/5020269/5036241/5013183/5047234/5041286
GO:0048583	regulation of response to stimulus	biological_process	0.13246	1	14	2302	55	11655	5034498/5044997/5046520/5044446/5031256/5018353/5042574/5017663/5034014/5016735/5017162/5027076/5012252/5018918
GO:0004197	cysteine-type endopeptidase activity	molecular_function	0.13538	1	13	2302	50	11655	5028990/5025037/5025009/5035557/5011175/5039608/5009094/5036049/5043912/5044374/5022061/5025440/5034944
GO:0005779	integral component of peroxisomal membrane	cellular_component	0.13615	1	4	2302	10	11655	5039593/5034725/5020753/5014171
GO:0031231	intrinsic component of peroxisomal membrane	cellular_component	0.13615	1	4	2302	10	11655	5014171/5020753/5034725/5039593
GO:1901657	glycosyl compound metabolic process	biological_process	0.13775	1	37	2302	161	11655	5011738/5009640/5041350/5038768/5011829/5009963/5036171/5047456/5039938/5041633/5038191/Novel00028/5034460/5028231/5011768/5018375/5031329/5021685/5029218/5020269/5009575/5038563/5036729/5047234/5041286/5013183/5036241/5022368/5028318/5031150/5013194/5017360/5011835/5041191/5043310/5041468/5018757
GO:0006213	pyrimidine nucleoside metabolic process	biological_process	0.13797	1	4	2302	10	11655	5041286/5041191/5038563/5028231
GO:0006106	fumarate metabolic process	biological_process	0.1395	1	2	2302	4	11655	5025775/5017523
GO:0072509	divalent inorganic cation transmembrane transporter activity	molecular_function	0.14065	1	22	2302	87	11655	5022139/5026587/5027060/5023505/5019093/5013456/5044293/5029225/5038738/5032467/5034438/5044525/5039408/5016254/5018136/5020184/5016412/5046915/5021512/5046214/5009130/5030859
GO:0017108	5'-flap endonuclease activity	molecular_function	0.14291	1	2	2302	4	11655	5046753/5016210
GO:0033557	Slx1-Slx4 complex	cellular_component	0.14291	1	2	2302	4	11655	5046753/5016210
GO:0048256	flap endonuclease activity	molecular_function	0.14291	1	2	2302	4	11655	5046753/5016210
GO:0005515	protein binding	molecular_function	0.143	1	385	2302	1893	11655	5040884/5037758/5017822/5043581/5022624/5038010/5018763/5028834/5030060/5035746/5025827/5033455/5047543/5021810/5021670/5034077/5011768/5039593/5023503/5027972/5031502/5043819/5039715/5020072/5041797/5015051/5042737/5012218/5044943/5046641/5043195/5018415/5011103/5042441/5017630/5033585/5013276/5038844/5046380/5028334/5017729/5040091/5033681/5034535/5042946/5042044/5012075/5044460/5012272/5035472…
GO:0046434	organophosphate catabolic process	biological_process	0.14377	1	2	2302	4	11655	5038483/5028318
GO:0031967	organelle envelope	cellular_component	0.14378	1	36	2302	158	11655	5038117/5027475/5017346/5017360/5011835/5038747/5010492/5010405/5018757/5019436/5009089/5031329/5030004/5045475/5021685/5029218/5047234/5013183/5009341/5042161/5039513/5040205/5022685/5034460/5039782/5018747/5029700/5018890/5028625/5018087/5024327/5009963/5039201/5036171/5039938/5034024
GO:0005727	extrachromosomal circular DNA	cellular_component	0.14407	1	1	2302	1	11655	5015867
GO:0046821	extrachromosomal DNA	cellular_component	0.14407	1	1	2302	1	11655	5015867
GO:0070475	rRNA base methylation	biological_process	0.14407	1	1	2302	1	11655	5014787
GO:0009399	nitrogen fixation	biological_process	0.14425	1	2	2302	4	11655	5047927/5034249
GO:0098800	inner mitochondrial membrane protein complex	cellular_component	0.14437	1	18	2302	74	11655	5045475/5024327/5031329/5036171/5039938/5009341/5029218/5021685/5009963/5017346/5017360/5011835/5038117/5039782/5029700/5018757/5018890/5034460
GO:0016796	exonuclease activity/ active with either ribo- or deoxyribonucleic acids and producing 5'-phosphomonoesters	molecular_function	0.14604	1	7	2302	23	11655	5019119/5036463/5017102/5037675/5048194/5022014/5023982
GO:0004789	thiamine-phosphate diphosphorylase activity	molecular_function	0.14616	1	1	2302	1	11655	5044374
GO:0009144	purine nucleoside triphosphate metabolic process	biological_process	0.14783	1	30	2302	129	11655	5021685/5029218/5011829/5009575/5038563/5009963/5041286/5047234/5047456/5013183/5039938/5036171/5036241/5028231/5011768/5018375/5031329/5009640/5038768/Novel00028/5043310/5034460/5041191/5018757/5041633/5031150/5038191/5013194/5017360/5011835
GO:0009199	ribonucleoside triphosphate metabolic process	biological_process	0.14783	1	30	2302	129	11655	5009575/5029218/5011829/5021685/5009963/5038563/5039938/5047456/5013183/5036171/5047234/5041286/5036241/5018375/5028231/5011768/5031329/5009640/5038768/Novel00028/5034460/5043310/5041191/5018757/5041633/5031150/5011835/5017360/5038191/5013194
GO:0009205	purine ribonucleoside triphosphate metabolic process	biological_process	0.14783	1	30	2302	129	11655	5047456/5039938/5013183/5036171/5047234/5041286/5036241/5009575/5011829/5029218/5021685/5009963/5038563/5038768/5018375/5028231/5011768/5009640/5031329/5018757/Novel00028/5043310/5041191/5034460/5031150/5011835/5013194/5038191/5017360/5041633
GO:0009100	glycoprotein metabolic process	biological_process	0.15095	1	8	2302	28	11655	5009680/5009729/5045373/5042946/5014600/5016813/5020846/5037294
GO:0009101	glycoprotein biosynthetic process	biological_process	0.15095	1	8	2302	28	11655	5037294/5020846/5016813/5014600/5042946/5009680/5045373/5009729
GO:0016705	oxidoreductase activity/ acting on paired donors/ with incorporation or reduction of molecular oxygen	molecular_function	0.15115	1	10	2302	36	11655	5020546/5008831/5011772/5018360/5009585/5014611/5035257/5039472/5030192/5016263
GO:0016837	carbon-oxygen lyase activity/ acting on polysaccharides	molecular_function	0.15223	1	2	2302	4	11655	5035688/5029284
GO:0044798	nuclear transcription factor complex	cellular_component	0.1527	1	3	2302	7	11655	5010110/5039455/5032244
GO:0090575	RNA polymerase II transcription factor complex	cellular_component	0.1527	1	3	2302	7	11655	5010110/5032244/5039455
GO:0098803	respiratory chain complex	cellular_component	0.15291	1	5	2302	15	11655	5039782/5029700/5045475/5018890/5038117
GO:0090305	nucleic acid phosphodiester bond hydrolysis	biological_process	0.1535	1	2	2302	4	11655	5044580/5027705
GO:0042578	phosphoric ester hydrolase activity	molecular_function	0.15508	1	42	2302	184	11655	5028231/5009116/5038563/5037463/5031029/5030603/5038090/5042631/5028318/5041621/5009377/5017760/5039620/5042363/5034349/5032572/5022306/5035899/5034710/5045616/5031027/5045312/5021655/5044434/5020142/5019004/5016412/5026144/5013197/5018664/5021225/Novel00028/5014198/5024001/5011869/5042353/5046301/5020199/5018933/5018439/5038483/5020465
GO:0042451	purine nucleoside biosynthetic process	biological_process	0.15518	1	24	2302	101	11655	5034460/5041191/Novel00028/5018757/5041468/5028318/5017360/5011835/5031150/5038563/5009963/5020269/5029218/5021685/5047234/5041286/5013183/5047456/5039938/5036171/5011738/5031329/5009640/5028231
GO:0046129	purine ribonucleoside biosynthetic process	biological_process	0.15518	1	24	2302	101	11655	5017360/5011835/5031150/5028318/5018757/5041468/5041191/5034460/Novel00028/5011738/5031329/5009640/5028231/5041286/5047234/5039938/5047456/5036171/5013183/5038563/5009963/5021685/5029218/5020269
GO:0051050	positive regulation of transport	biological_process	0.15548	1	3	2302	7	11655	5024851/5031502/5031918
GO:0000737	DNA catabolic process/ endonucleolytic	biological_process	0.15602	1	1	2302	1	11655	5027705
GO:0006309	apoptotic DNA fragmentation	biological_process	0.15602	1	1	2302	1	11655	5027705
GO:0006921	cellular component disassembly involved in execution phase of apoptosis	biological_process	0.15602	1	1	2302	1	11655	5027705
GO:0030262	apoptotic nuclear changes	biological_process	0.15602	1	1	2302	1	11655	5027705
GO:0097194	execution phase of apoptosis	biological_process	0.15602	1	1	2302	1	11655	5027705
GO:0009887	organ morphogenesis	biological_process	0.15627	1	1	2302	1	11655	5033189
GO:0031214	biomineral tissue development	biological_process	0.15627	1	1	2302	1	11655	5033189
GO:0034505	tooth mineralization	biological_process	0.15627	1	1	2302	1	11655	5033189
GO:0042475	odontogenesis of dentin-containing tooth	biological_process	0.15627	1	1	2302	1	11655	5033189
GO:0042476	odontogenesis	biological_process	0.15627	1	1	2302	1	11655	5033189
GO:0042481	regulation of odontogenesis	biological_process	0.15627	1	1	2302	1	11655	5033189
GO:0042482	positive regulation of odontogenesis	biological_process	0.15627	1	1	2302	1	11655	5033189
GO:0042487	regulation of odontogenesis of dentin-containing tooth	biological_process	0.15627	1	1	2302	1	11655	5033189
GO:0042488	positive regulation of odontogenesis of dentin-containing tooth	biological_process	0.15627	1	1	2302	1	11655	5033189
GO:0070166	enamel mineralization	biological_process	0.15627	1	1	2302	1	11655	5033189
GO:0070167	regulation of biomineral tissue development	biological_process	0.15627	1	1	2302	1	11655	5033189
GO:0070169	positive regulation of biomineral tissue development	biological_process	0.15627	1	1	2302	1	11655	5033189
GO:0070170	regulation of tooth mineralization	biological_process	0.15627	1	1	2302	1	11655	5033189
GO:0070172	positive regulation of tooth mineralization	biological_process	0.15627	1	1	2302	1	11655	5033189
GO:0070173	regulation of enamel mineralization	biological_process	0.15627	1	1	2302	1	11655	5033189
GO:0070175	positive regulation of enamel mineralization	biological_process	0.15627	1	1	2302	1	11655	5033189
GO:0097186	amelogenesis	biological_process	0.15627	1	1	2302	1	11655	5033189
GO:2000027	regulation of organ morphogenesis	biological_process	0.15627	1	1	2302	1	11655	5033189
GO:0005185	neurohypophyseal hormone activity	molecular_function	0.15668	1	2	2302	4	11655	5042850/5043481
GO:0016820	hydrolase activity/ acting on acid anhydrides/ catalyzing transmembrane movement of substances	molecular_function	0.15702	1	25	2302	112	11655	5012272/5041839/5043789/5030667/5016254/5048018/5031150/5015488/5025781/5010312/5013183/5044111/5047234/5045667/5040748/5025833/5022485/5010989/5033189/5023252/5043481/5023393/5038050/5026395/5025472
GO:0003840	gamma-glutamyltransferase activity	molecular_function	0.1575	1	1	2302	1	11655	5041014
GO:0032465	regulation of cytokinesis	biological_process	0.15797	1	2	2302	4	11655	5010878/5047722
GO:0032954	regulation of cytokinetic process	biological_process	0.15797	1	2	2302	4	11655	5047722/5010878
GO:0032955	regulation of barrier septum assembly	biological_process	0.15797	1	2	2302	4	11655	5047722/5010878
GO:1901891	regulation of cell septum assembly	biological_process	0.15797	1	2	2302	4	11655	5047722/5010878
GO:1902412	regulation of mitotic cytokinesis	biological_process	0.15797	1	2	2302	4	11655	5047722/5010878
GO:1903436	regulation of mitotic cytokinetic process	biological_process	0.15797	1	2	2302	4	11655	5010878/5047722
GO:1901564	organonitrogen compound metabolic process	biological_process	0.15828	1	192	2302	898	11655	5032704/5035582/5031626/5015853/5015800/5043807/5021704/5041497/5026656/5041633/5027970/5029115/5011829/5009963/5014285/5032071/5041350/5015970/5043649/5043934/5011738/5017673/5026497/5011671/5010124/5038112/5040753/5043702/5028004/5012192/5034202/5022368/5009680/5013183/5041286/5016263/5009277/5042706/5009575/5021685/5024789/5009116/5029557/5045696/5041647/5046777/5018375/5026981/5010852/5012712…
GO:0009767	photosynthetic electron transport chain	biological_process	0.15972	1	1	2302	1	11655	5037199
GO:0009772	photosynthetic electron transport in photosystem II	biological_process	0.15972	1	1	2302	1	11655	5037199
GO:0010109	regulation of photosynthesis	biological_process	0.15972	1	1	2302	1	11655	5037199
GO:0042548	regulation of photosynthesis/ light reaction	biological_process	0.15972	1	1	2302	1	11655	5037199
GO:0042549	photosystem II stabilization	biological_process	0.15972	1	1	2302	1	11655	5037199
GO:0043467	regulation of generation of precursor metabolites and energy	biological_process	0.15972	1	1	2302	1	11655	5037199
GO:0006955	immune response	biological_process	0.1598	1	14	2302	57	11655	5021321/5036274/5026198/5025646/5039864/5044997/5010872/5033799/5018942/5028318/5038904/5043581/5016524/5017729
GO:0030089	phycobilisome	cellular_component	0.16083	1	2	2302	4	11655	5046816/5014787
GO:0009237	siderophore metabolic process	biological_process	0.16146	1	1	2302	1	11655	5012093
GO:0015343	siderophore transmembrane transporter activity	molecular_function	0.16146	1	1	2302	1	11655	5012093
GO:0015603	iron chelate transmembrane transporter activity	molecular_function	0.16146	1	1	2302	1	11655	5012093
GO:0019290	siderophore biosynthetic process	biological_process	0.16146	1	1	2302	1	11655	5012093
GO:0042927	siderophore transporter activity	molecular_function	0.16146	1	1	2302	1	11655	5012093
GO:0010564	regulation of cell cycle process	biological_process	0.16183	1	6	2302	20	11655	5014880/5021655/5017760/5010878/5047722/5035399
GO:0018836	alkylmercury lyase activity	molecular_function	0.16349	1	1	2302	1	11655	5034249
GO:0018941	organomercury metabolic process	biological_process	0.16349	1	1	2302	1	11655	5034249
GO:0018942	organometal metabolic process	biological_process	0.16349	1	1	2302	1	11655	5034249
GO:0046413	organomercury catabolic process	biological_process	0.16349	1	1	2302	1	11655	5034249
GO:1901137	carbohydrate derivative biosynthetic process	biological_process	0.16474	1	49	2302	222	11655	5023017/5017320/5039715/5028231/5026359/5031329/5041286/5047234/5013183/5031078/5029218/5020269/5021685/5016813/5038563/5029557/5037294/5009729/5046992/5031150/5017360/5011835/5042631/5043702/5009680/5028318/5041468/5015801/5018757/5042798/5032376/5042946/5048010/5041191/5041350/5045373/5037034/5011738/5017673/5009640/5039938/5047456/5036171/5009963/5046157/Novel00028/5014600/5020846/5034460
GO:0005201	extracellular matrix structural constituent	molecular_function	0.16501	1	1	2302	1	11655	5047679
GO:0005996	monosaccharide metabolic process	biological_process	0.16682	1	14	2302	53	11655	5030603/5034196/5011873/5040443/5042353/5009116/5020710/5014198/5011829/5040057/5014770/5030768/5045168/5011768
GO:0043066	negative regulation of apoptotic process	biological_process	0.1672	1	3	2302	7	11655	5037971/5037972/5030236
GO:0043069	negative regulation of programmed cell death	biological_process	0.1672	1	3	2302	7	11655	5030236/5037971/5037972
GO:0060548	negative regulation of cell death	biological_process	0.1672	1	3	2302	7	11655	5037971/5037972/5030236
GO:0046351	disaccharide biosynthetic process	biological_process	0.16754	1	2	2302	4	11655	5016102/5031027
GO:0015077	monovalent inorganic cation transmembrane transporter activity	molecular_function	0.16823	1	59	2302	273	11655	5011392/5044404/5034973/5048199/5031150/5022089/5017360/5011835/5029439/5044470/5025079/5046008/5043789/5041307/5021708/5018757/5018489/5023503/5037856/5031329/5036185/5031760/5028573/5021685/5029218/5028006/5047460/5030441/5033189/5011356/5047234/5013183/5025640/5041476/5016524/5009014/Novel00028/5021114/5040851/5034460/5041839/5009094/5037366/5013343/5011586/5017907/5009640/5011747/5029142/5021…
GO:0006471	protein ADP-ribosylation	biological_process	0.17187	1	3	2302	8	11655	5016813/5037294/5020846
GO:0033821	DNA beta-glucosyltransferase activity	molecular_function	0.17371	1	2	2302	4	11655	5042008/5013276
GO:0008252	nucleotidase activity	molecular_function	0.17406	1	2	2302	4	11655	5038563/5028231
GO:0008253	5'-nucleotidase activity	molecular_function	0.17406	1	2	2302	4	11655	5038563/5028231
GO:0019318	hexose metabolic process	biological_process	0.1746	1	13	2302	49	11655	5011768/5045168/5030768/5014770/5011829/5040057/5014198/5009116/5042353/5040443/5011873/5034196/5030603
GO:0009142	nucleoside triphosphate biosynthetic process	biological_process	0.17495	1	20	2302	84	11655	5047234/5041286/5013183/5047456/5039938/5036171/5021685/5029218/5038563/5009963/5028231/5009640/5031329/5018757/Novel00028/5034460/5041191/5031150/5017360/5011835
GO:0009145	purine nucleoside triphosphate biosynthetic process	biological_process	0.17495	1	20	2302	84	11655	5031329/5009640/5028231/5047234/5041286/5047456/5039938/5036171/5013183/5038563/5009963/5021685/5029218/5017360/5011835/5031150/5018757/5034460/5041191/Novel00028
GO:0009201	ribonucleoside triphosphate biosynthetic process	biological_process	0.17495	1	20	2302	84	11655	5029218/5021685/5009963/5038563/5047456/5036171/5039938/5013183/5041286/5047234/5028231/5009640/5031329/Novel00028/5034460/5041191/5018757/5031150/5011835/5017360
GO:0009206	purine ribonucleoside triphosphate biosynthetic process	biological_process	0.17495	1	20	2302	84	11655	5028231/5009640/5031329/5029218/5021685/5009963/5038563/5047456/5013183/5039938/5036171/5047234/5041286/5031150/5011835/5017360/Novel00028/5041191/5034460/5018757
GO:0009123	nucleoside monophosphate metabolic process	biological_process	0.17538	1	30	2302	133	11655	5017673/5031329/5009640/5011768/5018375/5038768/5023017/5009963/5029218/5021685/5011829/5009575/5036241/5047234/5036171/5047456/5039938/5013183/5041633/5028318/5038191/5017360/5013194/5011835/5031150/5043310/5034460/Novel00028/5018757/5015801
GO:0009163	nucleoside biosynthetic process	biological_process	0.17546	1	25	2302	107	11655	5041468/5018757/Novel00028/5034460/5041191/5031150/5017360/5011835/5028318/5047234/5041286/5039938/5047456/5013183/5036171/5021685/5029218/5020269/5038563/5009963/5041350/5028231/5011738/5031329/5009640
GO:0042455	ribonucleoside biosynthetic process	biological_process	0.17546	1	25	2302	107	11655	5031150/5017360/5011835/5028318/5041468/5018757/Novel00028/5034460/5041191/5041350/5028231/5011738/5031329/5009640/5041286/5047234/5047456/5039938/5013183/5036171/5029218/5020269/5021685/5038563/5009963
GO:0005770	late endosome	cellular_component	0.17555	1	2	2302	4	11655	5037971/5037972
GO:0031902	late endosome membrane	cellular_component	0.17555	1	2	2302	4	11655	5037972/5037971
GO:0045121	membrane raft	cellular_component	0.17555	1	2	2302	4	11655	5037971/5037972
GO:0071986	Ragulator complex	cellular_component	0.17555	1	2	2302	4	11655	5037971/5037972
GO:0010466	negative regulation of peptidase activity	biological_process	0.17555	1	2	2302	4	11655	5037971/5037972
GO:0010951	negative regulation of endopeptidase activity	biological_process	0.17555	1	2	2302	4	11655	5037971/5037972
GO:0007034	vacuolar transport	biological_process	0.17577	1	2	2302	4	11655	5014109/5017105
GO:0004347	glucose-6-phosphate isomerase activity	molecular_function	0.176	1	2	2302	4	11655	5011768/5011829
GO:0008483	transaminase activity	molecular_function	0.17696	1	2	2302	4	11655	5019602/5043030
GO:0016769	transferase activity/ transferring nitrogenous groups	molecular_function	0.17696	1	2	2302	4	11655	5019602/5043030
GO:0019362	pyridine nucleotide metabolic process	biological_process	0.17725	1	8	2302	28	11655	5041633/5018375/5011768/5038191/5013194/5043310/5009575/5011829
GO:0046496	nicotinamide nucleotide metabolic process	biological_process	0.17725	1	8	2302	28	11655	5043310/5009575/5011829/5041633/5018375/5011768/5013194/5038191
GO:0004359	glutaminase activity	molecular_function	0.17796	1	1	2302	1	11655	5026630
GO:0072521	purine-containing compound metabolic process	biological_process	0.17822	1	36	2302	161	11655	5018375/5009691/5011768/5028231/5031329/5009575/5029218/5021685/5020269/5036729/5038563/5013183/5041286/5047234/5036241/5028318/5031150/5011835/5013194/5017360/5043310/5041191/5041468/5018757/5009640/5011738/5038768/5011829/5009963/5047456/5036171/5039938/5041633/5038191/Novel00028/5034460
GO:0009318	exodeoxyribonuclease VII complex	cellular_component	0.17949	1	2	2302	4	11655	5023982/5048194
GO:0005778	peroxisomal membrane	cellular_component	0.18039	1	4	2302	11	11655	5039593/5034725/5014171/5020753
GO:0031903	microbody membrane	cellular_component	0.18039	1	4	2302	11	11655	5014171/5020753/5039593/5034725
GO:0044438	microbody part	cellular_component	0.18039	1	4	2302	11	11655	5014171/5020753/5034725/5039593
GO:0044439	peroxisomal part	cellular_component	0.18039	1	4	2302	11	11655	5034725/5039593/5020753/5014171
GO:0009523	photosystem II	cellular_component	0.18216	1	17	2302	72	11655	5038636/5046317/5012615/5027973/5041380/5013894/5037199/5023547/5034460/5035483/5009602/5041334/5028268/5038463/5011654/5011846/5043564
GO:1901659	glycosyl compound biosynthetic process	biological_process	0.18531	1	25	2302	108	11655	5041468/5018757/Novel00028/5041191/5034460/5031150/5011835/5017360/5028318/5047456/5036171/5039938/5013183/5041286/5047234/5020269/5029218/5021685/5009963/5038563/5041350/5028231/5009640/5031329/5011738
GO:0046649	lymphocyte activation	biological_process	0.18548	1	3	2302	8	11655	5046782/5010872/5044997
GO:0016831	carboxy-lyase activity	molecular_function	0.18664	1	16	2302	65	11655	5022089/5048199/5014770/5039613/5030768/5011392/5040851/5023503/5036185/5034196/5011139/5030911/5011356/5009116/5017333/5026574
GO:0004109	coproporphyrinogen oxidase activity	molecular_function	0.18682	1	2	2302	4	11655	5035022/5021988
GO:0048037	cofactor binding	molecular_function	0.18932	1	32	2302	137	11655	5030621/5041334/5046827/5017346/5043980/5025007/5038515/5019602/5038423/5020260/5045200/5010044/5032493/5036729/5043030/5034484/5009089/5019589/5038516/5043228/5031351/5046919/5038517/5028282/5044420/5025205/5026463/5041679/5031532/5031878/5028737/5021391
GO:0001501	skeletal system development	biological_process	0.18983	1	1	2302	1	11655	5021613
GO:0002062	chondrocyte differentiation	biological_process	0.18983	1	1	2302	1	11655	5021613
GO:0035988	chondrocyte proliferation	biological_process	0.18983	1	1	2302	1	11655	5021613
GO:0051216	cartilage development	biological_process	0.18983	1	1	2302	1	11655	5021613
GO:0061448	connective tissue development	biological_process	0.18983	1	1	2302	1	11655	5021613
GO:0005746	mitochondrial respiratory chain	cellular_component	0.191	1	5	2302	16	11655	5039782/5029700/5018890/5045475/5038117
GO:0098655	cation transmembrane transport	biological_process	0.19177	1	41	2302	184	11655	5026464/5016262/5034460/5040851/Novel00028/5009470/5037366/5009640/5023393/5029142/5009963/5027060/5030911/5025833/5011139/5047456/5036171/5039938/5045667/5011392/5031918/5011835/5038074/5017360/5022089/5048018/5031150/5048199/5041396/5018757/5012272/5043789/5036185/5031329/5023503/5037856/5029218/5021685/5013183/5047234/5011356
GO:1990204	oxidoreductase complex	cellular_component	0.19197	1	5	2302	16	11655	5038117/5039782/5029700/5045475/5018890
GO:0016824	hydrolase activity/ acting on acid halide bonds	molecular_function	0.19229	1	1	2302	1	11655	5017360
GO:0019120	hydrolase activity/ acting on acid halide bonds/ in C-halide compounds	molecular_function	0.19229	1	1	2302	1	11655	5017360
GO:0006787	porphyrin-containing compound catabolic process	biological_process	0.19298	1	2	2302	4	11655	5011069/5014702
GO:0033015	tetrapyrrole catabolic process	biological_process	0.19298	1	2	2302	4	11655	5014702/5011069
GO:0046149	pigment catabolic process	biological_process	0.19298	1	2	2302	4	11655	5014702/5011069
GO:0051187	cofactor catabolic process	biological_process	0.19298	1	2	2302	4	11655	5014702/5011069
GO:0050660	flavin adenine dinucleotide binding	molecular_function	0.19325	1	11	2302	42	11655	5043980/5041679/5009089/5038515/5031532/5030621/5041334/5021391/5032493/5028282/5025205
GO:0006368	transcription elongation from RNA polymerase II promoter	biological_process	0.19374	1	2	2302	4	11655	5034612/5014868
GO:0010498	proteasomal protein catabolic process	biological_process	0.19378	1	4	2302	12	11655	5012927/5021655/5017760/5035399
GO:0043161	proteasome-mediated ubiquitin-dependent protein catabolic process	biological_process	0.19378	1	4	2302	12	11655	5035399/5017760/5021655/5012927
GO:0015562	efflux transmembrane transporter activity	molecular_function	0.19383	1	1	2302	1	11655	5018051
GO:0034639	L-amino acid efflux transmembrane transporter activity	molecular_function	0.19383	1	1	2302	1	11655	5018051
GO:0030058	amine dehydrogenase activity	molecular_function	0.19407	1	1	2302	1	11655	5026639
GO:0008918	lipopolysaccharide 3-alpha-galactosyltransferase activity	molecular_function	0.19764	1	1	2302	1	11655	5046157
GO:0035250	UDP-galactosyltransferase activity	molecular_function	0.19764	1	1	2302	1	11655	5046157
GO:0005784	Sec61 translocon complex	cellular_component	0.19876	1	4	2302	12	11655	5040856/5041688/5047233/5022095
GO:0071256	translocon complex	cellular_component	0.19876	1	4	2302	12	11655	5040856/5041688/5047233/5022095
GO:0005986	sucrose biosynthetic process	biological_process	0.199	1	1	2302	1	11655	5031027
GO:0050307	sucrose-phosphate phosphatase activity	molecular_function	0.199	1	1	2302	1	11655	5031027
GO:0005245	voltage-gated calcium channel activity	molecular_function	0.19904	1	1	2302	1	11655	5027060
GO:0001518	voltage-gated sodium channel complex	cellular_component	0.19947	1	1	2302	1	11655	5017907
GO:0005248	voltage-gated sodium channel activity	molecular_function	0.19947	1	1	2302	1	11655	5017907
GO:0034706	sodium channel complex	cellular_component	0.19947	1	1	2302	1	11655	5017907
GO:0045259	proton-transporting ATP synthase complex	cellular_component	0.2006	1	15	2302	63	11655	Novel00028/5021685/5029218/5034460/5009963/5013183/5047456/5039938/5036171/5047234/5018757/5031329/5009640/5011835/5017360
GO:0004334	fumarylacetoacetase activity	molecular_function	0.20081	1	1	2302	1	11655	5045310
GO:0016822	hydrolase activity/ acting on acid carbon-carbon bonds	molecular_function	0.20081	1	1	2302	1	11655	5045310
GO:0016823	hydrolase activity/ acting on acid carbon-carbon bonds/ in ketonic substances	molecular_function	0.20081	1	1	2302	1	11655	5045310
GO:0003880	protein C-terminal carboxyl O-methyltransferase activity	molecular_function	0.20085	1	1	2302	1	11655	5040230
GO:0004671	protein C-terminal S-isoprenylcysteine carboxyl O-methyltransferase activity	molecular_function	0.20085	1	1	2302	1	11655	5040230
GO:0006481	C-terminal protein methylation	biological_process	0.20085	1	1	2302	1	11655	5040230
GO:0018410	C-terminal protein amino acid modification	biological_process	0.20085	1	1	2302	1	11655	5040230
GO:0043687	post-translational protein modification	biological_process	0.20085	1	1	2302	1	11655	5040230
GO:0045116	protein neddylation	biological_process	0.20097	1	1	2302	1	11655	5043168
GO:0015288	porin activity	molecular_function	0.20102	1	1	2302	1	11655	5037523
GO:0022829	wide pore channel activity	molecular_function	0.20102	1	1	2302	1	11655	5037523
GO:0046915	transition metal ion transmembrane transporter activity	molecular_function	0.20177	1	21	2302	85	11655	5022139/5026587/5013456/5019093/5044293/5038738/5032467/5039408/5044525/5034438/5016254/5041396/5009470/5016262/5012093/5020184/5009130/5046214/5021512/5038074/5030859
GO:0045263	proton-transporting ATP synthase complex/ coupling factor F(o)	cellular_component	0.20219	1	13	2302	54	11655	5018757/5039938/5047456/5036171/5034460/5009963/5029218/5021685/Novel00028/5017360/5011835/5031329/5009640
GO:0098599	palmitoyl hydrolase activity	molecular_function	0.20235	1	1	2302	1	11655	5024376
GO:0030174	regulation of DNA-dependent DNA replication initiation	biological_process	0.20248	1	1	2302	1	11655	5041326
GO:0032297	negative regulation of DNA-dependent DNA replication initiation	biological_process	0.20248	1	1	2302	1	11655	5041326
GO:0050664	oxidoreductase activity/ acting on NAD(P)H/ oxygen as acceptor	molecular_function	0.20303	1	1	2302	1	11655	5012684
GO:0016855	racemase and epimerase activity/ acting on amino acids and derivatives	molecular_function	0.20375	1	1	2302	1	11655	5038672
GO:0018112	proline racemase activity	molecular_function	0.20375	1	1	2302	1	11655	5038672
GO:0030479	actin cortical patch	cellular_component	0.20375	1	1	2302	1	11655	5022028
GO:0030863	cortical cytoskeleton	cellular_component	0.20375	1	1	2302	1	11655	5022028
GO:0030864	cortical actin cytoskeleton	cellular_component	0.20375	1	1	2302	1	11655	5022028
GO:0036361	racemase activity/ acting on amino acids and derivatives	molecular_function	0.20375	1	1	2302	1	11655	5038672
GO:0047661	amino-acid racemase activity	molecular_function	0.20375	1	1	2302	1	11655	5038672
GO:0061645	endocytic patch	cellular_component	0.20375	1	1	2302	1	11655	5022028
GO:0030686	90S preribosome	cellular_component	0.20392	1	1	2302	1	11655	5017270
GO:0042274	ribosomal small subunit biogenesis	biological_process	0.20392	1	1	2302	1	11655	5017270
GO:0009141	nucleoside triphosphate metabolic process	biological_process	0.20437	1	30	2302	134	11655	5018757/5041191/5043310/5034460/Novel00028/5011835/5017360/5038191/5013194/5031150/5041633/5036241/5047456/5039938/5036171/5013183/5047234/5041286/5009963/5038563/5009575/5021685/5029218/5011829/5038768/5009640/5031329/5018375/5028231/5011768
GO:0004019	adenylosuccinate synthase activity	molecular_function	0.20487	1	1	2302	1	11655	5009691
GO:0045226	extracellular polysaccharide biosynthetic process	biological_process	0.20504	1	1	2302	1	11655	5021708
GO:0045227	capsule polysaccharide biosynthetic process	biological_process	0.20504	1	1	2302	1	11655	5021708
GO:0045230	capsule organization	biological_process	0.20504	1	1	2302	1	11655	5021708
GO:0046379	extracellular polysaccharide metabolic process	biological_process	0.20504	1	1	2302	1	11655	5021708
GO:0015291	secondary active transmembrane transporter activity	molecular_function	0.2057	1	17	2302	71	11655	5025640/5030529/5030441/5031760/5028573/5018452/5009094/5021628/5023878/5021114/5044470/5045171/5034973/5027587/5024881/5018217/5016524
GO:0001614	purinergic nucleotide receptor activity	molecular_function	0.20618	1	1	2302	1	11655	5026464
GO:0004931	extracellular ATP-gated cation channel activity	molecular_function	0.20618	1	1	2302	1	11655	5026464
GO:0005231	excitatory extracellular ligand-gated ion channel activity	molecular_function	0.20618	1	1	2302	1	11655	5026464
GO:0014074	response to purine-containing compound	biological_process	0.20618	1	1	2302	1	11655	5026464
GO:0016502	nucleotide receptor activity	molecular_function	0.20618	1	1	2302	1	11655	5026464
GO:0033198	response to ATP	biological_process	0.20618	1	1	2302	1	11655	5026464
GO:0035381	ATP-gated ion channel activity	molecular_function	0.20618	1	1	2302	1	11655	5026464
GO:0035586	purinergic receptor activity	molecular_function	0.20618	1	1	2302	1	11655	5026464
GO:0046683	response to organophosphorus	biological_process	0.20618	1	1	2302	1	11655	5026464
GO:0005381	iron ion transmembrane transporter activity	molecular_function	0.20623	1	18	2302	72	11655	5020184/5030859/5021512/5009130/5046214/5016262/5016254/5012093/5032467/5038738/5034438/5044525/5039408/5026587/5022139/5044293/5019093/5013456
GO:0008927	mannonate dehydratase activity	molecular_function	0.20694	1	1	2302	1	11655	5020710
GO:0004325	ferrochelatase activity	molecular_function	0.20707	1	1	2302	1	11655	5008752
GO:0004415	hyalurononglucosaminidase activity	molecular_function	0.20757	1	1	2302	1	11655	5020421
GO:0015929	hexosaminidase activity	molecular_function	0.20757	1	1	2302	1	11655	5020421
GO:0006230	TMP biosynthetic process	biological_process	0.20788	1	1	2302	1	11655	5023017
GO:0009173	pyrimidine ribonucleoside monophosphate metabolic process	biological_process	0.20788	1	1	2302	1	11655	5023017
GO:0009174	pyrimidine ribonucleoside monophosphate biosynthetic process	biological_process	0.20788	1	1	2302	1	11655	5023017
GO:0046044	TMP metabolic process	biological_process	0.20788	1	1	2302	1	11655	5023017
GO:0005669	transcription factor TFIID complex	cellular_component	0.20909	1	2	2302	4	11655	5010110/5032244
GO:0002532	production of molecular mediator involved in inflammatory response	biological_process	0.20925	1	1	2302	1	11655	5031078
GO:0004896	cytokine receptor activity	molecular_function	0.20925	1	1	2302	1	11655	5031078
GO:0043093	FtsZ-dependent cytokinesis	biological_process	0.20927	1	4	2302	12	11655	5022919/5040037/5028625/5016355
GO:0009020	tRNA (guanosine-2'-O-)-methyltransferase activity	molecular_function	0.2093	1	1	2302	1	11655	5042012
GO:0004655	porphobilinogen synthase activity	molecular_function	0.20967	1	1	2302	1	11655	5027561
GO:0007271	synaptic transmission/ cholinergic	biological_process	0.21046	1	1	2302	1	11655	5031918
GO:0010959	regulation of metal ion transport	biological_process	0.21046	1	1	2302	1	11655	5031918
GO:0022898	regulation of transmembrane transporter activity	biological_process	0.21046	1	1	2302	1	11655	5031918
GO:0030431	sleep	biological_process	0.21046	1	1	2302	1	11655	5031918
GO:0032222	regulation of synaptic transmission/ cholinergic	biological_process	0.21046	1	1	2302	1	11655	5031918
GO:0032409	regulation of transporter activity	biological_process	0.21046	1	1	2302	1	11655	5031918
GO:0032411	positive regulation of transporter activity	biological_process	0.21046	1	1	2302	1	11655	5031918
GO:0032412	regulation of ion transmembrane transporter activity	biological_process	0.21046	1	1	2302	1	11655	5031918
GO:0032414	positive regulation of ion transmembrane transporter activity	biological_process	0.21046	1	1	2302	1	11655	5031918
GO:0034235	GPI anchor binding	molecular_function	0.21046	1	1	2302	1	11655	5031918
GO:0034762	regulation of transmembrane transport	biological_process	0.21046	1	1	2302	1	11655	5031918
GO:0034764	positive regulation of transmembrane transport	biological_process	0.21046	1	1	2302	1	11655	5031918
GO:0034765	regulation of ion transmembrane transport	biological_process	0.21046	1	1	2302	1	11655	5031918
GO:0034767	positive regulation of ion transmembrane transport	biological_process	0.21046	1	1	2302	1	11655	5031918
GO:0043266	regulation of potassium ion transport	biological_process	0.21046	1	1	2302	1	11655	5031918
GO:0043268	positive regulation of potassium ion transport	biological_process	0.21046	1	1	2302	1	11655	5031918
GO:0043269	regulation of ion transport	biological_process	0.21046	1	1	2302	1	11655	5031918
GO:0043270	positive regulation of ion transport	biological_process	0.21046	1	1	2302	1	11655	5031918
GO:0071804	cellular potassium ion transport	biological_process	0.21046	1	1	2302	1	11655	5031918
GO:0071805	potassium ion transmembrane transport	biological_process	0.21046	1	1	2302	1	11655	5031918
GO:1901016	regulation of potassium ion transmembrane transporter activity	biological_process	0.21046	1	1	2302	1	11655	5031918
GO:1901018	positive regulation of potassium ion transmembrane transporter activity	biological_process	0.21046	1	1	2302	1	11655	5031918
GO:1901379	regulation of potassium ion transmembrane transport	biological_process	0.21046	1	1	2302	1	11655	5031918
GO:1901381	positive regulation of potassium ion transmembrane transport	biological_process	0.21046	1	1	2302	1	11655	5031918
GO:1903818	positive regulation of voltage-gated potassium channel activity	biological_process	0.21046	1	1	2302	1	11655	5031918
GO:1904062	regulation of cation transmembrane transport	biological_process	0.21046	1	1	2302	1	11655	5031918
GO:1904064	positive regulation of cation transmembrane transport	biological_process	0.21046	1	1	2302	1	11655	5031918
GO:2001257	regulation of cation channel activity	biological_process	0.21046	1	1	2302	1	11655	5031918
GO:2001259	positive regulation of cation channel activity	biological_process	0.21046	1	1	2302	1	11655	5031918
GO:0000446	nucleoplasmic THO complex	cellular_component	0.21055	1	1	2302	1	11655	5014868
GO:0001527	microfibril	cellular_component	0.21055	1	1	2302	1	11655	5015827
GO:0043205	fibril	cellular_component	0.21055	1	1	2302	1	11655	5015827
GO:0044420	extracellular matrix component	cellular_component	0.21055	1	1	2302	1	11655	5015827
GO:0008023	transcription elongation factor complex	cellular_component	0.21078	1	3	2302	8	11655	5034612/5014868/5015853
GO:0051766	inositol trisphosphate kinase activity	molecular_function	0.21088	1	3	2302	8	11655	5047142/5018689/5036121
GO:1901576	organic substance biosynthetic process	biological_process	0.21116	1	355	2302	1744	11655	5032704/5031626/5045001/5045594/5041497/5037668/5026656/5024807/5019004/5031027/5011829/5032071/5014734/5041350/5034477/5019658/5015970/5026610/5043649/5023350/5046753/5042946/5010124/5041982/5040753/5038112/5009729/5023329/5009277/5041482/5021685/5048194/5024789/5009116/5046777/5032611/5026981/5017885/5013979/5020481/Novel00028/5031710/5014770/5033585/5044446/5041688/5028334/5017584/5017504/5019…
GO:0019050	suppression by virus of host apoptotic process	biological_process	0.21158	1	1	2302	1	11655	5030236
GO:0033668	negative regulation by symbiont of host apoptotic process	biological_process	0.21158	1	1	2302	1	11655	5030236
GO:0052041	negative regulation by symbiont of host programmed cell death	biological_process	0.21158	1	1	2302	1	11655	5030236
GO:0052490	negative regulation by organism of programmed cell death in other organism involved in symbiotic interaction	biological_process	0.21158	1	1	2302	1	11655	5030236
GO:0006446	regulation of translational initiation	biological_process	0.21163	1	1	2302	1	11655	5027970
GO:0008190	eukaryotic initiation factor 4E binding	molecular_function	0.21163	1	1	2302	1	11655	5027970
GO:0045947	negative regulation of translational initiation	biological_process	0.21163	1	1	2302	1	11655	5027970
GO:0003871	5-methyltetrahydropteroyltriglutamate-homocysteine S-methyltransferase activity	molecular_function	0.2121	1	1	2302	1	11655	5010124
GO:0042085	5-methyltetrahydropteroyltri-L-glutamate-dependent methyltransferase activity	molecular_function	0.2121	1	1	2302	1	11655	5010124
GO:0016811	hydrolase activity/ acting on carbon-nitrogen (but not peptide) bonds/ in linear amides	molecular_function	0.21224	1	2	2302	5	11655	5012775/5026630
GO:0048040	UDP-glucuronate decarboxylase activity	molecular_function	0.21286	1	1	2302	1	11655	5017333
GO:0009124	nucleoside monophosphate biosynthetic process	biological_process	0.21321	1	20	2302	88	11655	5047456/5039938/5013183/5036171/5047234/5009963/5029218/5021685/5023017/5009640/5031329/5017673/5018757/5015801/5034460/Novel00028/5011835/5017360/5031150/5028318
GO:0003905	alkylbase DNA N-glycosylase activity	molecular_function	0.21353	1	1	2302	1	11655	5012698
GO:0006284	base-excision repair	biological_process	0.21353	1	1	2302	1	11655	5012698
GO:0007029	endoplasmic reticulum organization	biological_process	0.21424	1	3	2302	9	11655	5038636/5028144/5046081
GO:0006527	arginine catabolic process	biological_process	0.21478	1	1	2302	1	11655	5012779
GO:0008791	arginine N-succinyltransferase activity	molecular_function	0.21478	1	1	2302	1	11655	5012779
GO:0003714	transcription corepressor activity	molecular_function	0.21526	1	1	2302	1	11655	5017584
GO:0051262	protein tetramerization	biological_process	0.21558	1	3	2302	9	11655	5044268/5030014/5010961
GO:0030515	snoRNA binding	molecular_function	0.21573	1	2	2302	4	11655	5045071/5027011
GO:0072588	box H/ACA RNP complex	cellular_component	0.21573	1	2	2302	4	11655	5045071/5027011
GO:0030313	cell envelope	cellular_component	0.21576	1	4	2302	13	11655	5016845/5015867/5015169/5028153
GO:0016851	magnesium chelatase activity	molecular_function	0.21594	1	1	2302	1	11655	5039995
GO:0051002	ligase activity/ forming nitrogen-metal bonds	molecular_function	0.21594	1	1	2302	1	11655	5039995
GO:0051003	ligase activity/ forming nitrogen-metal bonds/ forming coordination complexes	molecular_function	0.21594	1	1	2302	1	11655	5039995
GO:0016852	sirohydrochlorin cobaltochelatase activity	molecular_function	0.21627	1	1	2302	1	11655	5010461
GO:0019251	anaerobic cobalamin biosynthetic process	biological_process	0.21627	1	1	2302	1	11655	5010461
GO:0004071	aspartate-ammonia ligase activity	molecular_function	0.21681	1	1	2302	1	11655	5046777
GO:0006163	purine nucleotide metabolic process	biological_process	0.21762	1	34	2302	155	11655	5041286/5047234/5013183/5036241/5021685/5029218/5020269/5009575/5038563/5036729/5028231/5011768/5018375/5009691/5031329/5018757/5041191/5043310/5031150/5017360/5013194/5011835/5028318/5047456/5036171/5039938/5011829/5009963/5038768/5009640/Novel00028/5034460/5038191/5041633
GO:0009259	ribonucleotide metabolic process	biological_process	0.21781	1	34	2302	155	11655	5009963/5011829/5039938/5047456/5036171/5009640/5038768/5034460/Novel00028/5041633/5038191/5036729/5038563/5009575/5029218/5021685/5020269/5036241/5013183/5041286/5047234/5031329/5018375/5011768/5028231/5023017/5043310/5041191/5018757/5028318/5011835/5013194/5017360/5031150
GO:0007276	gamete generation	biological_process	0.21852	1	5	2302	17	11655	5024545/5047768/5035555/5035032/5038231
GO:0004074	biliverdin reductase activity	molecular_function	0.21944	1	1	2302	1	11655	5014702
GO:0042167	heme catabolic process	biological_process	0.21944	1	1	2302	1	11655	5014702
GO:1901566	organonitrogen compound biosynthetic process	biological_process	0.21959	1	151	2302	709	11655	5044446/5039938/5026574/5023271/5019123/5044676/5015483/5009505/5012239/5012093/5038483/5017885/5035591/Novel00028/5033585/5035827/5020161/5010601/5023308/5047234/5021670/5021454/5008752/5016212/5009177/5028231/5028823/5018757/5018353/5012180/5041730/5041191/5024872/5011835/5021443/5021384/5029115/5027970/5032071/5009963/5015970/5041350/5043934/5011738/5017673/5043649/5035582/5031626/5032704/5021…
GO:0051094	positive regulation of developmental process	biological_process	0.22137	1	2	2302	5	11655	5033189/5039939
GO:0004799	thymidylate synthase activity	molecular_function	0.22212	1	2	2302	5	11655	5017673/5015801
GO:0005138	interleukin-6 receptor binding	molecular_function	0.22245	1	2	2302	5	11655	5025646/5038904
GO:0051783	regulation of nuclear division	biological_process	0.22269	1	4	2302	13	11655	5035399/5021655/5014880/5017760
GO:0009161	ribonucleoside monophosphate metabolic process	biological_process	0.22717	1	28	2302	127	11655	5018757/5034460/5043310/Novel00028/5017360/5038191/5013194/5011835/5031150/5041633/5028318/5036241/5047234/5039938/5047456/5036171/5013183/5009963/5029218/5021685/5011829/5009575/5038768/5023017/5009640/5031329/5011768/5018375
GO:1901135	carbohydrate derivative metabolic process	biological_process	0.22723	1	65	2302	308	11655	5043310/5041191/5015801/5032376/5018757/5042631/5031150/5046992/5011835/5017360/5016813/5020269/5036729/5037294/5038563/5047234/5036241/5031078/5011768/5028231/5031329/5026359/5023017/5039715/Novel00028/5038191/5043428/5039938/5036171/5045373/5038768/5037034/5042946/5048010/5041468/5042798/5043702/5028318/5009680/5022368/5009729/5013194/5009575/5021685/5029218/5029557/5013183/5041286/5024380/5018…
GO:0034357	photosynthetic membrane	cellular_component	0.22904	1	20	2302	89	11655	5035483/5034460/5014787/5045735/5028268/5041334/5009602/5011654/5038463/5011846/5043564/5038636/5012615/5027973/5046317/5041380/5023547/5046816/5013894/5037199
GO:0005984	disaccharide metabolic process	biological_process	0.22942	1	3	2302	9	11655	5031027/5016102/5037462
GO:0005126	cytokine receptor binding	molecular_function	0.23151	1	8	2302	33	11655	5033799/5018942/5043581/5038904/5036274/5021321/5025646/5039864
GO:0070469	respiratory chain	cellular_component	0.23194	1	5	2302	17	11655	5029700/5039782/5045475/5018890/5038117
GO:0009719	response to endogenous stimulus	biological_process	0.23249	1	3	2302	9	11655	5042544/5026464/5020426
GO:0048513	organ development	biological_process	0.23298	1	2	2302	5	11655	5021613/5033189
GO:0098660	inorganic ion transmembrane transport	biological_process	0.2331	1	40	2302	183	11655	5023503/5037856/5036185/5031329/5029218/5021685/5047234/5011356/5013183/5031918/5011392/5038074/5022089/5017360/5011835/5048199/5031150/5048018/5041396/5018757/5043789/5012272/5009640/5023393/5029142/5009963/5027060/5011139/5025833/5030911/5045667/5036171/5047456/5039938/5040851/5016262/5034460/5009470/Novel00028/5037366
GO:0098662	inorganic cation transmembrane transport	biological_process	0.2331	1	40	2302	183	11655	5009963/5027060/5030911/5025833/5011139/5039938/5047456/5036171/5045667/5009640/5023393/5029142/5016262/5034460/5040851/5009470/Novel00028/5037366/5021685/5029218/5013183/5011356/5047234/5036185/5031329/5023503/5037856/5041396/5018757/5012272/5043789/5011392/5031918/5011835/5038074/5022089/5017360/5048018/5031150/5048199
GO:0005524	ATP binding	molecular_function	0.23411	1	523	2302	2578	11655	5016212/5038050/5020872/5023503/5044037/5035710/5041767/5047507/5014722/5009883/5020184/5034055/5043581/5028919/5029676/5023393/5043708/5022007/5026639/5022273/5032454/5024068/5019326/5013391/5013276/5042570/5013909/5014770/5025489/5013250/5023993/5035013/5046196/5012395/5020072/5034995/5023311/5016834/5048088/5013968/5010207/5017246/5010852/5028253/5025166/5015382/5042045/5027472/5011587/5009116…
GO:0045861	negative regulation of proteolysis	biological_process	0.23558	1	2	2302	5	11655	5037972/5037971
GO:0001522	pseudouridine synthesis	biological_process	0.23623	1	3	2302	8	11655	5036224/5045071/5027011
GO:0000295	adenine nucleotide transmembrane transporter activity	molecular_function	0.23748	1	2	2302	5	11655	5045171/5027587
GO:0005346	purine ribonucleotide transmembrane transporter activity	molecular_function	0.23748	1	2	2302	5	11655	5027587/5045171
GO:0005347	ATP transmembrane transporter activity	molecular_function	0.23748	1	2	2302	5	11655	5027587/5045171
GO:0005471	ATP:ADP antiporter activity	molecular_function	0.23748	1	2	2302	5	11655	5027587/5045171
GO:0015211	purine nucleoside transmembrane transporter activity	molecular_function	0.23748	1	2	2302	5	11655	5045171/5027587
GO:0015215	nucleotide transmembrane transporter activity	molecular_function	0.23748	1	2	2302	5	11655	5045171/5027587
GO:0015216	purine nucleotide transmembrane transporter activity	molecular_function	0.23748	1	2	2302	5	11655	5045171/5027587
GO:0015217	ADP transmembrane transporter activity	molecular_function	0.23748	1	2	2302	5	11655	5027587/5045171
GO:0015301	anion:anion antiporter activity	molecular_function	0.23748	1	2	2302	5	11655	5045171/5027587
GO:0015605	organophosphate ester transmembrane transporter activity	molecular_function	0.23748	1	2	2302	5	11655	5027587/5045171
GO:0032559	adenyl ribonucleotide binding	molecular_function	0.2415	1	523	2302	2580	11655	5027587/5016469/5036966/5021465/5029294/5010002/5043827/5035127/5024799/5041917/5044013/5026999/5045808/5035849/5013959/5040748/5037018/5012374/5025851/5025203/5037463/5011491/5035682/5042486/5040113/5033439/5008799/5012885/5030702/5017598/5026627/5011785/5028318/5008888/5031099/5011973/5043898/5031505/5045015/5028008/5043168/5045919/5021512/5031965/5018281/5022941/5028163/5044268/5047752/5012373…
GO:0000070	mitotic sister chromatid segregation	biological_process	0.24342	1	3	2302	9	11655	5035399/5017760/5021655
GO:0000819	sister chromatid segregation	biological_process	0.24342	1	3	2302	9	11655	5021655/5017760/5035399
GO:0007088	regulation of mitotic nuclear division	biological_process	0.24342	1	3	2302	9	11655	5021655/5017760/5035399
GO:0007091	metaphase/anaphase transition of mitotic cell cycle	biological_process	0.24342	1	3	2302	9	11655	5021655/5017760/5035399
GO:0010965	regulation of mitotic sister chromatid separation	biological_process	0.24342	1	3	2302	9	11655	5021655/5017760/5035399
GO:0030071	regulation of mitotic metaphase/anaphase transition	biological_process	0.24342	1	3	2302	9	11655	5021655/5017760/5035399
GO:0031145	anaphase-promoting complex-dependent proteasomal ubiquitin-dependent protein catabolic process	biological_process	0.24342	1	3	2302	9	11655	5017760/5021655/5035399
GO:0032434	regulation of proteasomal ubiquitin-dependent protein catabolic process	biological_process	0.24342	1	3	2302	9	11655	5035399/5021655/5017760
GO:0033044	regulation of chromosome organization	biological_process	0.24342	1	3	2302	9	11655	5017760/5021655/5035399
GO:0033045	regulation of sister chromatid segregation	biological_process	0.24342	1	3	2302	9	11655	5035399/5017760/5021655
GO:0033047	regulation of mitotic sister chromatid segregation	biological_process	0.24342	1	3	2302	9	11655	5035399/5017760/5021655
GO:0044770	cell cycle phase transition	biological_process	0.24342	1	3	2302	9	11655	5035399/5017760/5021655
GO:0044772	mitotic cell cycle phase transition	biological_process	0.24342	1	3	2302	9	11655	5021655/5017760/5035399
GO:0044784	metaphase/anaphase transition of cell cycle	biological_process	0.24342	1	3	2302	9	11655	5035399/5017760/5021655
GO:0051304	chromosome separation	biological_process	0.24342	1	3	2302	9	11655	5035399/5017760/5021655
GO:0051306	mitotic sister chromatid separation	biological_process	0.24342	1	3	2302	9	11655	5035399/5021655/5017760
GO:0051983	regulation of chromosome segregation	biological_process	0.24342	1	3	2302	9	11655	5035399/5021655/5017760
GO:0061136	regulation of proteasomal protein catabolic process	biological_process	0.24342	1	3	2302	9	11655	5035399/5021655/5017760
GO:1901987	regulation of cell cycle phase transition	biological_process	0.24342	1	3	2302	9	11655	5035399/5021655/5017760
GO:1901990	regulation of mitotic cell cycle phase transition	biological_process	0.24342	1	3	2302	9	11655	5035399/5017760/5021655
GO:1902099	regulation of metaphase/anaphase transition of cell cycle	biological_process	0.24342	1	3	2302	9	11655	5035399/5021655/5017760
GO:1903050	regulation of proteolysis involved in cellular protein catabolic process	biological_process	0.24342	1	3	2302	9	11655	5035399/5021655/5017760
GO:1903362	regulation of cellular protein catabolic process	biological_process	0.24342	1	3	2302	9	11655	5035399/5017760/5021655
GO:0019693	ribose phosphate metabolic process	biological_process	0.24433	1	34	2302	157	11655	5034460/Novel00028/5038191/5041633/5047456/5036171/5039938/5009963/5011829/5038768/5009640/5018757/5043310/5041191/5011835/5013194/5017360/5031150/5028318/5036241/5013183/5047234/5041286/5036729/5038563/5009575/5029218/5021685/5020269/5023017/5031329/5018375/5011768/5028231
GO:0005791	rough endoplasmic reticulum	cellular_component	0.24518	1	4	2302	13	11655	5022095/5041688/5047233/5040856
GO:0030867	rough endoplasmic reticulum membrane	cellular_component	0.24518	1	4	2302	13	11655	5022095/5047233/5041688/5040856
GO:0007006	mitochondrial membrane organization	biological_process	0.24524	1	4	2302	13	11655	5009341/5017346/5010492/5040205
GO:0019438	aromatic compound biosynthetic process	biological_process	0.24778	1	187	2302	930	11655	5041286/5013183/5021685/5048194/5024389/5046098/5009116/5029356/5011677/5032611/5032467/5015532/5022919/5041982/5040753/5011374/5023329/5032071/5009963/5041350/5014734/5019658/5042576/5026610/5022913/5045953/5017673/5011738/5023350/5044290/5045001/5037668/5018694/5026656/5048070/5019004/5045143/5024807/5047234/5012688/5014438/5008736/5039213/5008752/5031327/5009950/5028231/5040715/5027972/5042544…
GO:0000015	phosphopyruvate hydratase complex	cellular_component	0.24789	1	2	2302	5	11655	5038191/5009575
GO:0004634	phosphopyruvate hydratase activity	molecular_function	0.24789	1	2	2302	5	11655	5038191/5009575
GO:0044270	cellular nitrogen compound catabolic process	biological_process	0.24828	1	9	2302	35	11655	5022014/5048194/5027705/5023982/5011069/5012963/5036463/5012589/5014702
GO:0046700	heterocycle catabolic process	biological_process	0.24828	1	9	2302	35	11655	5036463/5012963/5011069/5027705/5048194/5022014/5023982/5014702/5012589
GO:0015093	ferrous iron transmembrane transporter activity	molecular_function	0.24895	1	16	2302	65	11655	5032467/5038738/5039408/5044525/5034438/5022139/5026587/5044293/5013456/5019093/5020184/5030859/5046214/5009130/5021512/5016254
GO:0015684	ferrous iron transport	biological_process	0.24895	1	16	2302	65	11655	5016254/5021512/5046214/5009130/5030859/5020184/5013456/5019093/5044293/5026587/5022139/5034438/5044525/5039408/5038738/5032467
GO:0072522	purine-containing compound biosynthetic process	biological_process	0.24978	1	25	2302	113	11655	5047456/5039938/5036171/5013183/5041286/5047234/5009963/5038563/5020269/5029218/5021685/5031329/5009640/5011738/5009691/5028231/5018757/5041468/5041191/5034460/Novel00028/5011835/5017360/5031150/5028318
GO:0044271	cellular nitrogen compound biosynthetic process	biological_process	0.25035	1	278	2302	1367	11655	5017099/5037034/5040662/5010110/5012733/5033165/5015867/5029460/5042486/5041428/5033811/5036526/5011931/5035740/5028625/5010843/5031329/5019352/5028180/5026196/5047760/5047679/5046614/5038677/5010461/5014867/5019789/5041595/5013424/5011229/5024376/5026749/5009414/5041917/5028376/5012207/5045982/5043751/5017523/5034612/5040805/5019161/5009926/5038227/5015687/5021512/5013119/5035483/5024266/5014714…
GO:0004520	endodeoxyribonuclease activity	molecular_function	0.25094	1	12	2302	50	11655	5019705/5046753/5023957/5033786/5030859/5033435/5016210/5013314/5017242/5032734/5044580/5013245
GO:0006913	nucleocytoplasmic transport	biological_process	0.25141	1	6	2302	22	11655	5021394/5018087/5014868/5021717/5034469/5035819
GO:0051169	nuclear transport	biological_process	0.25141	1	6	2302	22	11655	5021717/5014868/5035819/5034469/5021394/5018087
GO:0015931	nucleobase-containing compound transport	biological_process	0.25186	1	10	2302	41	11655	5018087/5028180/5038636/5046081/5028144/5042730/5019219/5034469/5020012/5014868
GO:0016788	hydrolase activity/ acting on ester bonds	molecular_function	0.25222	1	93	2302	447	11655	5036158/5009116/5048194/5043168/5024380/5030603/5011069/5021575/5036463/5031029/5044580/5017242/5033435/5014636/5028520/5033786/5046753/5028318/5041621/5038090/5009377/5030633/5033798/5041634/5045616/5029290/5034710/5030911/5039903/5031027/5022306/5035899/5022471/5032572/5011869/5046301/5014198/5037675/5048177/5028782/5036663/5012963/5018933/5019004/5020142/5012589/5026144/5016412/5013314/5044434…
GO:0004176	ATP-dependent peptidase activity	molecular_function	0.25362	1	3	2302	9	11655	5034170/5021258/5030942
GO:0019079	viral genome replication	biological_process	0.25493	1	8	2302	31	11655	5037462/5019004/5044037/5037971/5040874/5017849/5037972/5021279
GO:0018130	heterocycle biosynthetic process	biological_process	0.25571	1	192	2302	957	11655	5038677/5046614/5020269/5010461/5014867/5038563/5019789/5041595/5033503/5042700/5013424/5009691/5031329/5019352/5023017/5009046/5026196/5028180/5047679/5040874/5015801/5018289/5048162/5034595/5031150/5011229/5014970/5017360/5036420/5040662/5035476/5010110/5036171/5021988/5012733/5027561/5021165/5014808/5029494/5010718/5042238/5037034/5042353/5011931/5019038/5030729/5035740/5028625/5042095/5015867…
GO:0030554	adenyl nucleotide binding	molecular_function	0.2559	1	523	2302	2584	11655	5033772/5024230/5042630/5045668/5017232/5022198/5022955/5020982/5039463/5041715/5043267/5035235/5047979/5025155/5009484/5045291/5047417/5047918/5033771/5020442/5026933/5033544/5038117/5031080/5024325/5018566/5033307/5014970/5026295/5034505/5022910/5038558/5041149/5033189/5011445/5015064/5035018/5027844/5041995/5046128/5010738/5025620/5014198/5028533/5035953/5011734/5020559/5041558/5026001/5025641…
GO:0016615	malate dehydrogenase activity	molecular_function	0.25725	1	2	2302	5	11655	5014187/5034484
GO:0003918	DNA topoisomerase type II (ATP-hydrolyzing) activity	molecular_function	0.25726	1	3	2302	10	11655	5012093/5027867/5034781
GO:0061505	DNA topoisomerase II activity	molecular_function	0.25726	1	3	2302	10	11655	5027867/5034781/5012093
GO:0055076	transition metal ion homeostasis	biological_process	0.25733	1	3	2302	9	11655	5021655/5017765/5034232
GO:0004478	methionine adenosyltransferase activity	molecular_function	0.25823	1	2	2302	5	11655	5041468/5011738
GO:0006556	S-adenosylmethionine biosynthetic process	biological_process	0.25823	1	2	2302	5	11655	5011738/5041468
GO:0046500	S-adenosylmethionine metabolic process	biological_process	0.25823	1	2	2302	5	11655	5041468/5011738
GO:0005272	sodium channel activity	molecular_function	0.25825	1	2	2302	5	11655	5029439/5017907
GO:0022836	gated channel activity	molecular_function	0.25922	1	15	2302	66	11655	5021300/5017907/5046915/5009014/5016412/5029225/5044622/5037366/5037730/5027060/5023505/5026464/5037252/5033189/5018136
GO:1902494	catalytic complex	cellular_component	0.25943	1	45	2302	215	11655	5037463/5025904/5023982/5028198/5048194/5046098/5023330/5023505/5009575/5039455/5013740/5029224/5018422/5037426/5045475/5045696/5044628/5024872/5015430/5017760/5011671/5046753/5047682/5038117/5022089/5041913/5032244/5009729/5011006/5010110/5046380/5015837/5034455/5031518/5037675/5018890/5039782/5045599/5029700/5024168/5024062/5021655/5038191/5038482/5035399
GO:0016840	carbon-nitrogen lyase activity	molecular_function	0.25956	1	3	2302	9	11655	5037758/5022535/5010107
GO:0005768	endosome	cellular_component	0.26066	1	2	2302	5	11655	5037972/5037971
GO:0010008	endosome membrane	cellular_component	0.26066	1	2	2302	5	11655	5037971/5037972
GO:0044440	endosomal part	cellular_component	0.26066	1	2	2302	5	11655	5037972/5037971
GO:0016776	phosphotransferase activity/ phosphate group as acceptor	molecular_function	0.26067	1	6	2302	21	11655	5041286/5028231/5032071/5038563/5041191/5043906
GO:0005315	inorganic phosphate transmembrane transporter activity	molecular_function	0.26077	1	3	2302	9	11655	5030529/5018217/5021628
GO:0006403	RNA localization	biological_process	0.26135	1	9	2302	37	11655	5018087/5028180/5046081/5042730/5028144/5038636/5014868/5019219/5034469
GO:0050657	nucleic acid transport	biological_process	0.26135	1	9	2302	37	11655	5014868/5019219/5034469/5046081/5042730/5028144/5038636/5028180/5018087
GO:0050658	RNA transport	biological_process	0.26135	1	9	2302	37	11655	5014868/5034469/5019219/5042730/5028144/5046081/5038636/5028180/5018087
GO:0051236	establishment of RNA localization	biological_process	0.26135	1	9	2302	37	11655	5018087/5028180/5038636/5046081/5042730/5028144/5019219/5034469/5014868
GO:0004612	phosphoenolpyruvate carboxykinase (ATP) activity	molecular_function	0.26159	1	4	2302	13	11655	5034196/5014770/5009116/5030768
GO:0019882	antigen processing and presentation	biological_process	0.26389	1	2	2302	6	11655	5028318/5017729
GO:0090150	establishment of protein localization to membrane	biological_process	0.26409	1	16	2302	69	11655	5031502/5038642/5016355/5009116/5047233/5041688/5028318/5030768/5022095/5019236/5043579/5040205/5040856/5010492/5024851/5038483
GO:0072330	monocarboxylic acid biosynthetic process	biological_process	0.26548	1	10	2302	40	11655	5008888/5026275/5019060/5041700/5019625/5043807/5017759/5035436/5030405/5044871
GO:0003824	catalytic activity	molecular_function	0.26559	1	1099	2302	5507	11655	5037612/5041956/5031878/5026105/5047622/5039389/5029004/5023090/5022061/5028990/5024001/5035482/5029753/5026560/5027867/5012797/5034333/5031862/5018664/5024032/5034326/5047234/5030600/5036241/5032101/5032005/5033650/5009177/5010507/5016338/5038639/5015670/5023535/5041913/5009130/5030859/5011139/5047988/5034542/5013159/5018341/5047258/5043807/5047790/5018237/5030682/5011266/5025440/5038998/5036678…
GO:0008242	omega peptidase activity	molecular_function	0.2657	1	2	2302	5	11655	5011175/5014668
GO:0050792	regulation of viral process	biological_process	0.2663	1	4	2302	15	11655	5040805/5014438/5030911/5043168
GO:0009150	purine ribonucleotide metabolic process	biological_process	0.26647	1	33	2302	154	11655	5038768/5009640/5047456/5036171/5039938/5009963/5011829/5038191/5041633/5034460/Novel00028/5031329/5018375/5028231/5011768/5036241/5013183/5047234/5041286/5036729/5038563/5009575/5021685/5029218/5020269/5011835/5017360/5013194/5031150/5028318/5018757/5041191/5043310
GO:0070838	divalent metal ion transport	biological_process	0.26664	1	22	2302	96	11655	5032467/5042850/5038738/5039408/5044525/5034438/5027060/5022139/5026587/5044293/5019093/5013456/5020184/5030859/5009130/5046214/5021512/5026849/5023522/5016254/5037493/5027709
GO:0044249	cellular biosynthetic process	biological_process	0.26679	1	348	2302	1724	11655	5026749/5009414/5041917/5024376/5011229/5018010/5019789/5041595/5013424/5016813/5046614/5038677/5014158/5037294/5010461/5014867/5026196/5028180/5047679/5047760/5010843/5031329/5019352/5035740/5028625/5041700/5011931/5041428/5033811/5036526/5015867/5029460/5042486/5012733/5033165/5040662/5040031/5010110/5017099/5037034/5041468/5020966/5033783/5043973/5021708/5008888/5036708/5013488/5029857/5033481…
GO:0008593	regulation of Notch signaling pathway	biological_process	0.26692	1	2	2302	5	11655	5018353/5044446
GO:0045747	positive regulation of Notch signaling pathway	biological_process	0.26692	1	2	2302	5	11655	5018353/5044446
GO:0001836	release of cytochrome c from mitochondria	biological_process	0.26786	1	1	2302	2	11655	5011092
GO:0006919	activation of cysteine-type endopeptidase activity involved in apoptotic process	biological_process	0.26786	1	1	2302	2	11655	5011092
GO:0008637	apoptotic mitochondrial changes	biological_process	0.26786	1	1	2302	2	11655	5011092
GO:0010950	positive regulation of endopeptidase activity	biological_process	0.26786	1	1	2302	2	11655	5011092
GO:0010952	positive regulation of peptidase activity	biological_process	0.26786	1	1	2302	2	11655	5011092
GO:0043280	positive regulation of cysteine-type endopeptidase activity involved in apoptotic process	biological_process	0.26786	1	1	2302	2	11655	5011092
GO:0045862	positive regulation of proteolysis	biological_process	0.26786	1	1	2302	2	11655	5011092
GO:0097190	apoptotic signaling pathway	biological_process	0.26786	1	1	2302	2	11655	5011092
GO:0097202	activation of cysteine-type endopeptidase activity	biological_process	0.26786	1	1	2302	2	11655	5011092
GO:2001056	positive regulation of cysteine-type endopeptidase activity	biological_process	0.26786	1	1	2302	2	11655	5011092
GO:0042626	ATPase activity/ coupled to transmembrane movement of substances	molecular_function	0.2679	1	19	2302	91	11655	5043789/5041839/5030667/5016254/5031150/5010312/5025781/5013183/5047234/5040748/5044111/5022485/5010989/5033189/5023252/5043481/5038050/5025472/5026395
GO:0043492	ATPase activity/ coupled to movement of substances	molecular_function	0.2679	1	19	2302	91	11655	5030667/5043789/5041839/5016254/5010312/5025781/5031150/5044111/5047234/5040748/5013183/5033189/5010989/5022485/5038050/5043481/5023252/5025472/5026395
GO:0047474	long-chain fatty acid luciferin component ligase activity	molecular_function	0.26903	1	1	2302	2	11655	5015514
GO:0048285	organelle fission	biological_process	0.26958	1	12	2302	51	11655	5021670/5044662/5014171/5014880/5017760/5034725/5035399/5020753/5011030/5039593/5009368/5021655
GO:0046034	ATP metabolic process	biological_process	0.27073	1	26	2302	120	11655	5041633/5031150/5017360/5038191/5013194/5011835/Novel00028/5043310/5034460/5018757/5011768/5018375/5031329/5009640/5038768/5021685/5029218/5011829/5009575/5009963/5047234/5013183/5047456/5039938/5036171/5036241
GO:0008514	organic anion transmembrane transporter activity	molecular_function	0.27209	1	6	2302	23	11655	5023209/5014375/5026451/5018051/5027587/5045171
GO:0016877	ligase activity/ forming carbon-sulfur bonds	molecular_function	0.27237	1	7	2302	29	11655	5043807/5016898/5019625/5034484/5008888/5042344/5015514
GO:1901362	organic cyclic compound biosynthetic process	biological_process	0.27281	1	192	2302	960	11655	5015801/5018289/5040874/5031150/5011229/5014970/5017360/5048162/5034595/5019789/5041595/5033503/5013424/5042700/5046614/5038677/5020269/5010461/5038563/5014867/5023017/5009046/5028180/5026196/5047679/5009691/5031329/5019352/5035740/5030729/5028625/5042095/5042353/5011931/5019038/5040624/5041428/5036526/5015867/5029460/5042486/5039254/5036171/5021988/5012733/5036420/5035476/5040662/5010110/5029494…
GO:0046873	metal ion transmembrane transporter activity	molecular_function	0.27472	1	48	2302	225	11655	5044293/5011356/5019093/5033189/5026587/5022139/5023505/5044525/5024065/5028573/5023503/5032467/5036185/5038738/5018136/5041396/5029439/5016254/5030859/5038074/5022089/5048199/5009130/5046214/5046915/5020184/5011392/5011139/5030911/5029225/5013456/5033633/5027060/5034438/5039408/5021300/5017907/5009094/5012093/5037366/5040851/5021114/5016262/5009470/5021512/5016412/5009014/5035682
GO:0009521	photosystem	cellular_component	0.27595	1	18	2302	82	11655	5045735/5034460/5035483/5009602/5041334/5028268/5011654/5038463/5043564/5011846/5038636/5046317/5027973/5012615/5041380/5037199/5013894/5023547
GO:0048609	multicellular organismal reproductive process	biological_process	0.27619	1	6	2302	23	11655	5038231/5035032/5035555/5047768/5032170/5024545
GO:0009579	thylakoid	cellular_component	0.27714	1	22	2302	102	11655	5038463/5011654/5009833/5011846/5043564/5034460/5014787/5045735/5035483/5009602/5041334/5028268/5041380/5013894/5037199/5023547/5016088/5046816/5038636/5046317/5012615/5027973
GO:0044436	thylakoid part	cellular_component	0.27714	1	22	2302	102	11655	5045735/5034460/5014787/5035483/5041334/5009602/5028268/5038463/5011654/5043564/5009833/5011846/5038636/5046317/5027973/5012615/5041380/5037199/5013894/5016088/5046816/5023547
GO:0050568	protein-glutamine glutaminase activity	molecular_function	0.27848	1	1	2302	2	11655	5012775
GO:0008852	exodeoxyribonuclease I activity	molecular_function	0.27861	1	1	2302	2	11655	5037675
GO:0051726	regulation of cell cycle	biological_process	0.27919	1	11	2302	45	11655	5035399/5046777/5021655/5047722/5014880/5046954/5017760/5045302/5046000/5010878/5016433
GO:0032269	negative regulation of cellular protein metabolic process	biological_process	0.2795	1	3	2302	10	11655	5027970/5037972/5037971
GO:0051248	negative regulation of protein metabolic process	biological_process	0.2795	1	3	2302	10	11655	5037971/5027970/5037972
GO:0044448	cell cortex part	cellular_component	0.27959	1	4	2302	15	11655	5022028/5038904/5025131/5020774
GO:0019867	outer membrane	cellular_component	0.27972	1	23	2302	106	11655	5030004/5016355/5011739/5019436/5033650/5039201/5047397/5028153/5022027/5016524/5040113/5039254/5027475/5043905/5011082/5043221/5028625/5035706/5040205/5039513/5022685/5016845/5017016
GO:0032446	protein modification by small protein conjugation	biological_process	0.2801	1	5	2302	19	11655	5025479/5043168/5017140/5026748/5042384
GO:0015932	nucleobase-containing compound transmembrane transporter activity	molecular_function	0.28106	1	7	2302	27	11655	5019219/5028180/5045171/5013664/5027587/5020012/5042730
GO:0006817	phosphate ion transport	biological_process	0.28216	1	4	2302	14	11655	5030529/5046174/5018217/5021628
GO:0009126	purine nucleoside monophosphate metabolic process	biological_process	0.28234	1	27	2302	126	11655	5028318/5041633/5011835/5017360/5038191/5013194/5031150/5043310/5034460/Novel00028/5018757/5031329/5009640/5018375/5011768/5038768/5009963/5009575/5011829/5029218/5021685/5036241/5039938/5047456/5036171/5013183/5047234
GO:0009167	purine ribonucleoside monophosphate metabolic process	biological_process	0.28234	1	27	2302	126	11655	5018757/Novel00028/5034460/5043310/5031150/5017360/5038191/5013194/5011835/5041633/5028318/5047234/5039938/5047456/5036171/5013183/5036241/5029218/5011829/5021685/5009575/5009963/5038768/5011768/5018375/5031329/5009640
GO:0006801	superoxide metabolic process	biological_process	0.28414	1	2	2302	5	11655	5040655/5037863
GO:0034654	nucleobase-containing compound biosynthetic process	biological_process	0.28424	1	173	2302	868	11655	5018757/5043262/5018353/5026517/5009816/5039159/5021878/5041191/5024872/5017636/5011835/5026299/5032244/5011981/5036662/5015073/5014438/5008736/5012688/5047234/5039213/5009950/5031327/5042544/5027972/5040715/5028231/5012820/5020481/5013979/5029753/5031710/Novel00028/5022014/5014868/5041688/5028334/5017584/5017504/5039938/5044446/5044890/5018246/5038544/5024730/5041232/5035819/5026606/5022919/5041…
GO:0009156	ribonucleoside monophosphate biosynthetic process	biological_process	0.28542	1	18	2302	82	11655	5018757/5034460/Novel00028/5017360/5011835/5031150/5028318/5047234/5047456/5013183/5039938/5036171/5009963/5029218/5021685/5023017/5031329/5009640
GO:0031300	intrinsic component of organelle membrane	cellular_component	0.2859	1	15	2302	65	11655	5020753/5022095/5017346/5009089/5039593/5029225/5041688/5047233/5014171/5009341/5009488/5034725/5023505/5040856/5035706
GO:0031301	integral component of organelle membrane	cellular_component	0.2859	1	15	2302	65	11655	5034725/5040856/5023505/5035706/5029225/5041688/5047233/5014171/5009341/5009488/5039593/5009089/5020753/5022095/5017346
GO:0000746	conjugation	biological_process	0.28707	1	5	2302	20	11655	5043905/5017016/5016524/5026704/5043221
GO:0042623	ATPase activity/ coupled	molecular_function	0.28755	1	26	2302	128	11655	5016254/5030667/5012093/5041839/5043789/5027867/5021258/5037462/5025781/5010312/5031150/5033189/5010989/5022485/5047234/5044111/5040748/5013183/5030942/5025472/5026395/5034170/5038050/5043481/5023252/5034781
GO:0032774	RNA biosynthetic process	biological_process	0.28911	1	137	2302	677	11655	5011229/5034595/5048162/5018289/5040874/5047679/5028180/5026196/5009046/5019352/5009691/5042700/5033503/5019789/5041595/5038677/5046614/5036526/5041428/5040624/5039254/5042486/5029460/5015867/5028625/5042095/5030729/5011931/5019038/5037034/5029494/5014808/5021165/5012733/5010110/5040662/5035476/5029857/5015490/5016254/5037199/5014647/5047217/5024768/5039455/5045694/5021214/5033858/5038839/5043191…
GO:0006231	dTMP biosynthetic process	biological_process	0.28937	1	2	2302	6	11655	5015801/5017673
GO:0042083	5/10-methylenetetrahydrofolate-dependent methyltransferase activity	molecular_function	0.28937	1	2	2302	6	11655	5015801/5017673
GO:0046073	dTMP metabolic process	biological_process	0.28937	1	2	2302	6	11655	5017673/5015801
GO:0072524	pyridine-containing compound metabolic process	biological_process	0.28999	1	8	2302	32	11655	5038191/5013194/5018375/5011768/5041633/5009575/5011829/5043310
GO:0009067	aspartate family amino acid biosynthetic process	biological_process	0.29011	1	4	2302	14	11655	5046777/5031351/5009031/5010124
GO:0016209	antioxidant activity	molecular_function	0.29116	1	8	2302	31	11655	5047189/5021173/5035705/5016970/5014647/5012684/5028528/5040655
GO:0043227	membrane-bounded organelle	cellular_component	0.29215	1	227	2302	1113	11655	5037147/5046000/5028006/5039213/5023505/5023330/5009341/5039472/5012688/5044399/5047234/5021670/5032658/5042544/5030679/5031502/5039593/5009950/5030004/5015430/5021394/5017254/5035706/5040856/5043221/5043262/5018757/5039159/5015073/5011981/5042631/5022089/5011835/5041913/5014722/5032244/5044890/5037399/5018137/5038544/5046380/5014868/5041688/5017504/5015837/5039938/5043464/5035819/5020581/5011691…
GO:0019205	nucleobase-containing compound kinase activity	molecular_function	0.29223	1	12	2302	52	11655	5032101/5028231/5020872/5023017/5043906/5042353/5009116/5041191/5024872/5038563/5032071/5041286
GO:1901361	organic cyclic compound catabolic process	biological_process	0.29238	1	10	2302	41	11655	5012963/5036463/5011069/5022014/5048194/5027705/5023982/5014702/5019602/5012589
GO:0016798	hydrolase activity/ acting on glycosyl bonds	molecular_function	0.29244	1	24	2302	110	11655	5040716/5032890/5034455/5042278/5040443/5025435/5013424/5016293/5017102/5019705/5034710/5011374/5023781/5030859/5031558/5020421/5013314/5030779/5029385/5037462/5037864/5012698/5015000/5033786
GO:0000278	mitotic cell cycle	biological_process	0.2927	1	13	2302	56	11655	5040037/5016355/5035399/5047722/5027768/5009368/5021655/5028625/5044662/5021670/5010878/5022919/5017760
GO:1903047	mitotic cell cycle process	biological_process	0.2927	1	13	2302	56	11655	5016355/5035399/5040037/5021655/5009368/5027768/5047722/5021670/5044662/5028625/5017760/5010878/5022919
GO:0080090	regulation of primary metabolic process	biological_process	0.29364	1	123	2302	607	11655	5045302/5022014/5031710/5011931/5011092/5013979/5030729/5028625/5020481/5012820/5015867/5021655/5041326/5029460/5039254/5042486/5040624/5036526/5024730/5035476/5040662/5018246/5010110/5012733/5028334/5041688/5017504/5014808/5035819/5029494/5026606/5041232/5017760/5046954/5040874/5024872/5017636/5009816/5039159/5043262/5018289/5026517/5048162/5011981/5034595/5015073/5026299/5011229/5014722/5032244…
GO:0020037	heme binding	molecular_function	0.29559	1	7	2302	27	11655	5046393/5030192/5018360/5035257/5027549/5028528/5020546
GO:0004421	hydroxymethylglutaryl-CoA synthase activity	molecular_function	0.2967	1	1	2302	2	11655	5036729
GO:0006351	transcription/ DNA-templated	biological_process	0.29743	1	133	2302	658	11655	5048162/5034595/5011229/5040874/5018289/5009691/5019352/5026196/5028180/5009046/5047679/5046614/5038677/5033503/5041595/5019789/5042700/5015867/5042486/5039254/5029460/5040624/5036526/5041428/5019038/5011931/5030729/5028625/5042095/5014808/5021165/5029494/5037034/5040662/5035476/5010110/5012733/5029857/5016254/5015490/5047217/5014647/5037199/5038428/5043191/5038839/5045694/5021214/5033858/5024768…
GO:0097659	nucleic acid-templated transcription	biological_process	0.29743	1	133	2302	658	11655	5029356/5011677/5032611/5032467/5048194/5046098/5024389/5011374/5015532/5022919/5041982/5014734/5019658/5042576/5026610/5022913/5045953/5023350/5032071/5045001/5037668/5018694/5048070/5019004/5045143/5024807/5044290/5031327/5009950/5040715/5027972/5042544/5008736/5039213/5032244/5026299/5036662/5015073/5011981/5021878/5039159/5009816/5026517/5043262/5017636/5024872/5035819/5026606/5041232/5028334…
GO:0043648	dicarboxylic acid metabolic process	biological_process	0.29924	1	3	2302	10	11655	5017523/5031351/5025775
GO:0019752	carboxylic acid metabolic process	biological_process	0.30233	1	61	2302	290	11655	5041700/5038918/5043807/5012611/5039098/5031626/5031351/5026275/5017885/5041633/5031532/5020161/5038191/5036780/5019625/5014285/5014187/5011829/5039036/5017523/5033904/5037686/5026630/5030405/5020710/5043310/5036708/5024376/5010124/5034249/5008888/5026497/5019060/5029811/5019602/5044871/5033905/5043702/5025775/5017759/5013194/5009031/5012779/5029557/5009575/5045310/5023308/5010601/5016263/5012712…
GO:0043231	intracellular membrane-bounded organelle	cellular_component	0.30305	1	226	2302	1110	11655	5045696/5044628/5037971/5039990/5037426/5029995/5019436/5015402/5036463/5043855/5013183/5046098/5024389/5021685/5011374/5009729/5027475/5009680/5037140/5012272/5046753/5015532/5042946/5037703/5028134/5019658/5014734/5020753/5042576/5011030/5026852/5022913/5020833/5030877/5045953/5027184/5029115/5009963/5022095/5035399/5045001/5030923/5037668/5009368/5008624/5025212/5040270/5009813/5047790/5025464…
GO:0006633	fatty acid biosynthetic process	biological_process	0.30394	1	8	2302	32	11655	5019060/5026275/5041700/5019625/5035436/5030405/5017759/5044871
GO:0015159	polysaccharide transmembrane transporter activity	molecular_function	0.30432	1	1	2302	2	11655	5043092
GO:0015774	polysaccharide transport	biological_process	0.30432	1	1	2302	2	11655	5043092
GO:0033037	polysaccharide localization	biological_process	0.30432	1	1	2302	2	11655	5043092
GO:0003922	GMP synthase (glutamine-hydrolyzing) activity	molecular_function	0.30441	1	1	2302	2	11655	5028318
GO:0006177	GMP biosynthetic process	biological_process	0.30441	1	1	2302	2	11655	5028318
GO:0046037	GMP metabolic process	biological_process	0.30441	1	1	2302	2	11655	5028318
GO:0005337	nucleoside transmembrane transporter activity	molecular_function	0.30466	1	4	2302	14	11655	5045171/5020012/5027587/5013664
GO:0001510	RNA methylation	biological_process	0.30492	1	5	2302	19	11655	5011671/5023078/5033639/5024062/5014787
GO:0004518	nuclease activity	molecular_function	0.30521	1	39	2302	186	11655	5012589/5013314/5016210/5011017/5016867/5048177/5022014/5037675/5028782/5012963/5032734/5046734/5023957/5029290/5047632/5017102/5030911/5019705/5039903/5026170/5013245/5041756/5030859/5030633/5033798/5028520/5033786/5011290/5046753/5019119/5029011/5044580/5017242/5018422/5033435/5023982/5043168/5048194/5036463
GO:0072657	protein localization to membrane	biological_process	0.3066	1	16	2302	71	11655	5009116/5047233/5041688/5031502/5016355/5038642/5043579/5019236/5040856/5040205/5038483/5024851/5010492/5028318/5030768/5022095
GO:0034593	phosphatidylinositol bisphosphate phosphatase activity	molecular_function	0.30667	1	2	2302	7	11655	5042631/5018664
GO:0034596	phosphatidylinositol phosphate 4-phosphatase activity	molecular_function	0.30667	1	2	2302	7	11655	5018664/5042631
GO:0034597	phosphatidylinositol-4/5-bisphosphate 4-phosphatase activity	molecular_function	0.30667	1	2	2302	7	11655	5042631/5018664
GO:0046839	phospholipid dephosphorylation	biological_process	0.30667	1	2	2302	7	11655	5042631/5018664
GO:0046856	phosphatidylinositol dephosphorylation	biological_process	0.30667	1	2	2302	7	11655	5042631/5018664
GO:0052866	phosphatidylinositol phosphate phosphatase activity	molecular_function	0.30667	1	2	2302	7	11655	5042631/5018664
GO:0071203	WASH complex	cellular_component	0.30677	1	2	2302	6	11655	5009994/5014734
GO:0006164	purine nucleotide biosynthetic process	biological_process	0.30801	1	23	2302	107	11655	5028231/5009691/5031329/5009640/5041286/5047234/5036171/5047456/5039938/5013183/5021685/5029218/5020269/5038563/5009963/5031150/5017360/5011835/5028318/5018757/Novel00028/5041191/5034460
GO:0016833	oxo-acid-lyase activity	molecular_function	0.30805	1	3	2302	10	11655	5038918/5036780/5045475
GO:0009260	ribonucleotide biosynthetic process	biological_process	0.30828	1	23	2302	107	11655	5047234/5041286/5039938/5047456/5013183/5036171/5038563/5009963/5029218/5021685/5020269/5023017/5031329/5009640/5028231/5018757/5034460/5041191/Novel00028/5017360/5011835/5031150/5028318
GO:0046390	ribose phosphate biosynthetic process	biological_process	0.30828	1	23	2302	107	11655	5011835/5017360/5031150/5028318/5018757/5034460/5041191/Novel00028/5023017/5031329/5009640/5028231/5036171/5047456/5039938/5013183/5041286/5047234/5009963/5038563/5021685/5029218/5020269
GO:0005134	interleukin-2 receptor binding	molecular_function	0.30874	1	2	2302	6	11655	5039864/5043581
GO:0005993	trehalose catabolic process	biological_process	0.3088	1	1	2302	2	11655	5037462
GO:0009313	oligosaccharide catabolic process	biological_process	0.3088	1	1	2302	2	11655	5037462
GO:0046352	disaccharide catabolic process	biological_process	0.3088	1	1	2302	2	11655	5037462
GO:0044093	positive regulation of molecular function	biological_process	0.31026	1	3	2302	11	11655	5011092/5031918/5022695
GO:0034220	ion transmembrane transport	biological_process	0.31054	1	43	2302	204	11655	5009470/Novel00028/5026464/5016262/5034460/5040851/5037366/5027060/5009963/5039938/5047456/5036171/5045667/5030911/5011139/5025833/5009640/5029142/5023393/5041396/5012272/5043789/5018757/5011392/5031918/5031150/5048018/5048199/5011835/5017360/5038074/5022089/5021685/5029218/5026451/5013183/5011356/5047234/5014375/5036185/5031329/5023503/5037856
GO:0009147	pyrimidine nucleoside triphosphate metabolic process	biological_process	0.31094	1	4	2302	14	11655	5041286/5028231/5041191/5038563
GO:0051287	NAD binding	molecular_function	0.31152	1	9	2302	37	11655	5038515/5025007/5019589/5034484/5028282/5046919/5041334/5031351/5020260
GO:0004611	phosphoenolpyruvate carboxykinase activity	molecular_function	0.31372	1	4	2302	14	11655	5034196/5014770/5009116/5030768
GO:0005891	voltage-gated calcium channel complex	cellular_component	0.31445	1	1	2302	2	11655	5027060
GO:0034704	calcium channel complex	cellular_component	0.31445	1	1	2302	2	11655	5027060
GO:0003724	RNA helicase activity	molecular_function	0.31709	1	17	2302	81	11655	5017849/5009116/5037463/5034438/5023503/5032101/5044037/5038483/5026517/5021279/5042353/5024872/5016254/5040874/5016103/5028318/5019004
GO:0016591	DNA-directed RNA polymerase II/ holoenzyme	cellular_component	0.31721	1	3	2302	10	11655	5010110/5032244/5039455
GO:0004668	protein-arginine deiminase activity	molecular_function	0.31906	1	1	2302	2	11655	5047790
GO:0016813	hydrolase activity/ acting on carbon-nitrogen (but not peptide) bonds/ in linear amidines	molecular_function	0.31906	1	1	2302	2	11655	5047790
GO:0004348	glucosylceramidase activity	molecular_function	0.31958	1	1	2302	2	11655	5029385
GO:0006665	sphingolipid metabolic process	biological_process	0.31958	1	1	2302	2	11655	5029385
GO:0044711	single-organism biosynthetic process	biological_process	0.32049	1	98	2302	490	11655	5011738/5017673/5009640/5045982/5041350/5034477/5011829/5019625/5009963/5031027/5047456/5045594/5026656/5046157/5014198/5021704/5034460/5043807/5026275/5031351/5017320/5046777/5021685/5029218/5029557/5009116/5041286/5016102/5013183/5030603/5043702/5039613/5019167/5028318/5009031/5010124/5048010/5039895/5036708/5041468/5008888/5021708/5042798/5021858/5010718/5030405/5037034/5042238/5036420/5044446…
GO:0010243	response to organonitrogen compound	biological_process	0.32056	1	1	2302	2	11655	5026464
GO:1901698	response to nitrogen compound	biological_process	0.32056	1	1	2302	2	11655	5026464
GO:0046906	tetrapyrrole binding	molecular_function	0.32134	1	7	2302	28	11655	5046393/5030192/5018360/5035257/5027549/5028528/5020546
GO:0044599	AP-5 adaptor complex	cellular_component	0.32182	1	1	2302	2	11655	5022014
GO:0006826	iron ion transport	biological_process	0.32223	1	17	2302	73	11655	5032467/5038738/5039408/5034438/5044525/5022139/5026587/5044293/5013456/5019093/5020184/5030859/5009130/5046214/5021512/5016262/5016254
GO:0004375	glycine dehydrogenase (decarboxylating) activity	molecular_function	0.32241	1	1	2302	2	11655	5039098
GO:0006546	glycine catabolic process	biological_process	0.32241	1	1	2302	2	11655	5039098
GO:0009071	serine family amino acid catabolic process	biological_process	0.32241	1	1	2302	2	11655	5039098
GO:0016642	oxidoreductase activity/ acting on the CH-NH2 group of donors/ disulfide as acceptor	molecular_function	0.32241	1	1	2302	2	11655	5039098
GO:0031324	negative regulation of cellular metabolic process	biological_process	0.32338	1	6	2302	25	11655	5037972/5027970/5037971/5048162/5041326/5045953
GO:0008146	sulfotransferase activity	molecular_function	0.32434	1	1	2302	2	11655	5022751
GO:0015985	energy coupled proton transport/ down electrochemical gradient	biological_process	0.32521	1	16	2302	74	11655	5047234/5039938/5047456/5013183/5036171/5009963/5029218/5021685/5031329/5009640/5018757/5034460/Novel00028/5017360/5011835/5031150
GO:0015986	ATP synthesis coupled proton transport	biological_process	0.32521	1	16	2302	74	11655	5017360/5011835/5031150/5018757/5034460/Novel00028/5031329/5009640/5047234/5036171/5047456/5039938/5013183/5009963/5029218/5021685
GO:0016211	ammonia ligase activity	molecular_function	0.32582	1	3	2302	10	11655	5017885/5034469/5046777
GO:0016880	acid-ammonia (or amide) ligase activity	molecular_function	0.32582	1	3	2302	10	11655	5017885/5034469/5046777
GO:0033925	mannosyl-glycoprotein endo-beta-N-acetylglucosaminidase activity	molecular_function	0.32613	1	1	2302	2	11655	5011374
GO:0016758	transferase activity/ transferring hexosyl groups	molecular_function	0.32624	1	15	2302	69	11655	5035689/5031343/5009680/5041464/5016580/5011735/5037034/5039715/5036558/5041913/5045373/5046157/5013276/5014600/5042008
GO:0019089	transmission of virus	biological_process	0.32707	1	2	2302	6	11655	5010666/5037311
GO:0044007	dissemination or transmission of symbiont from host	biological_process	0.32707	1	2	2302	6	11655	5010666/5037311
GO:0051821	dissemination or transmission of organism from other organism involved in symbiotic interaction	biological_process	0.32707	1	2	2302	6	11655	5010666/5037311
GO:0044455	mitochondrial membrane part	cellular_component	0.3297	1	21	2302	100	11655	5045475/5024327/5019436/5009089/5031329/5039938/5036171/5009341/5029218/5021685/5009963/5017346/5017360/5011835/5038117/5039782/5029700/5018890/5018757/5040205/5034460
GO:0005787	signal peptidase complex	cellular_component	0.32995	1	6	2302	23	11655	5023330/5028198/5045696/5011006/5015837/5022089
GO:0006465	signal peptide processing	biological_process	0.32995	1	6	2302	23	11655	5022089/5015837/5011006/5045696/5028198/5023330
GO:0004497	monooxygenase activity	molecular_function	0.33132	1	2	2302	6	11655	5014611/5009585
GO:0005506	iron ion binding	molecular_function	0.33142	1	12	2302	51	11655	5041700/5008626/5035257/5030192/5026275/5020546/5044871/5017765/5034232/5018360/5035436/5029095
GO:0004601	peroxidase activity	molecular_function	0.33162	1	3	2302	10	11655	5028528/5012684/5016970
GO:0030286	dynein complex	cellular_component	0.33177	1	8	2302	42	11655	5038482/5034455/5029224/5046753/5037463/5024872/5037675/5023505
GO:0051090	regulation of sequence-specific DNA binding transcription factor activity	biological_process	0.33241	1	1	2302	2	11655	5038677
GO:0009620	response to fungus	biological_process	0.33241	1	1	2302	2	11655	5013268
GO:0050832	defense response to fungus	biological_process	0.33241	1	1	2302	2	11655	5013268
GO:0010033	response to organic substance	biological_process	0.33412	1	5	2302	20	11655	5020426/5012182/5012927/5026464/5042544
GO:0031329	regulation of cellular catabolic process	biological_process	0.33485	1	4	2302	15	11655	5017760/5021655/5022919/5035399
GO:0006743	ubiquinone metabolic process	biological_process	0.33667	1	2	2302	6	11655	5039895/5045594
GO:0006744	ubiquinone biosynthetic process	biological_process	0.33667	1	2	2302	6	11655	5039895/5045594
GO:0009451	RNA modification	biological_process	0.33732	1	20	2302	92	11655	5044111/5027011/5040748/5032454/5034455/5034438/5040874/5017760/5011869/5014787/5046301/5045071/5011671/5026517/5021655/5036224/5024062/5019004/5033639/5023078
GO:0004557	alpha-galactosidase activity	molecular_function	0.33808	1	1	2302	2	11655	5034710
GO:0030976	thiamine pyrophosphate binding	molecular_function	0.33892	1	2	2302	6	11655	5019589/5046827
GO:0072511	divalent inorganic cation transport	biological_process	0.33913	1	22	2302	100	11655	5044293/5013456/5019093/5027060/5026587/5022139/5039408/5034438/5044525/5032467/5038738/5042850/5027709/5026849/5023522/5016254/5037493/5030859/5009130/5046214/5021512/5020184
GO:0006099	tricarboxylic acid cycle	biological_process	0.33931	1	2	2302	6	11655	5014187/5034249
GO:0006101	citrate metabolic process	biological_process	0.33931	1	2	2302	6	11655	5014187/5034249
GO:0016538	cyclin-dependent protein serine/threonine kinase regulator activity	molecular_function	0.34182	1	4	2302	14	11655	5009083/5045117/5023929/5043975
GO:0032268	regulation of cellular protein metabolic process	biological_process	0.34236	1	11	2302	48	11655	5037972/5027970/5045302/5046954/5017760/5016433/5011092/5037971/5035399/5046777/5021655
GO:0005985	sucrose metabolic process	biological_process	0.3425	1	1	2302	2	11655	5031027
GO:0000041	transition metal ion transport	biological_process	0.34295	1	20	2302	88	11655	5041396/5009470/5016254/5016262/5020184/5009130/5046214/5021512/5030859/5038074/5022139/5026587/5013456/5019093/5044293/5038738/5032467/5039408/5034438/5044525
GO:0002376	immune system process	biological_process	0.34306	1	15	2302	71	11655	5018942/5033799/5017729/5016524/5043581/5038904/5046782/5028318/5026198/5036274/5021321/5039864/5044997/5010872/5025646
GO:0004838	L-tyrosine:2-oxoglutarate aminotransferase activity	molecular_function	0.34327	1	1	2302	2	11655	5019602
GO:0070547	L-tyrosine aminotransferase activity	molecular_function	0.34327	1	1	2302	2	11655	5019602
GO:0015129	lactate transmembrane transporter activity	molecular_function	0.34367	1	1	2302	2	11655	5023209
GO:0015727	lactate transport	biological_process	0.34367	1	1	2302	2	11655	5023209
GO:0071941	nitrogen cycle metabolic process	biological_process	0.34379	1	2	2302	7	11655	5034249/5047927
GO:0006265	DNA topological change	biological_process	0.34497	1	5	2302	21	11655	5023383/5012093/5034781/5027867/5014312
GO:0051049	regulation of transport	biological_process	0.34672	1	3	2302	11	11655	5031918/5031502/5024851
GO:0032505	reproduction of a single-celled organism	biological_process	0.34727	1	4	2302	15	11655	5040037/5028625/5016355/5022919
GO:0008509	anion transmembrane transporter activity	molecular_function	0.3473	1	10	2302	45	11655	5045751/5045171/5027587/5018051/5035682/5014375/5046174/5023209/5026451/5023330
GO:0000981	RNA polymerase II transcription factor activity/ sequence-specific DNA binding	molecular_function	0.34765	1	2	2302	6	11655	5032244/5010110
GO:0006754	ATP biosynthetic process	biological_process	0.34783	1	16	2302	75	11655	5031329/5009640/5047456/5013183/5039938/5036171/5047234/5029218/5021685/5009963/5031150/5011835/5017360/5018757/Novel00028/5034460
GO:0005667	transcription factor complex	cellular_component	0.34805	1	4	2302	15	11655	5039455/5032244/5010110/5040662
GO:0004814	arginine-tRNA ligase activity	molecular_function	0.34808	1	2	2302	6	11655	5012712/5010601
GO:0006420	arginyl-tRNA aminoacylation	biological_process	0.34808	1	2	2302	6	11655	5012712/5010601
GO:0065009	regulation of molecular function	biological_process	0.3484	1	13	2302	59	11655	5031918/5012797/5046777/5037971/5018307/5011092/5016433/5046954/5038677/5045302/5035557/5022695/5037972
GO:0098798	mitochondrial protein complex	cellular_component	0.34893	1	20	2302	96	11655	5009341/5036171/5039938/5009963/5029218/5021685/5045475/5031329/5024327/5019436/5018757/5018890/5029700/5039782/5034460/5040205/5011835/5017360/5017346/5038117
GO:0000346	transcription export complex	cellular_component	0.34942	1	1	2302	2	11655	5011374
GO:0000445	THO complex part of transcription export complex	cellular_component	0.34942	1	1	2302	2	11655	5011374
GO:0005777	peroxisome	cellular_component	0.34964	1	7	2302	28	11655	5028499/5014171/5020753/5025212/5039593/5034725/5014651
GO:0042579	microbody	cellular_component	0.34964	1	7	2302	28	11655	5014171/5020753/5028499/5034725/5014651/5025212/5039593
GO:0006777	Mo-molybdopterin cofactor biosynthetic process	biological_process	0.34986	1	4	2302	16	11655	5009116/5028318/5009177/5038483
GO:0019720	Mo-molybdopterin cofactor metabolic process	biological_process	0.34986	1	4	2302	16	11655	5038483/5009177/5028318/5009116
GO:0030570	pectate lyase activity	molecular_function	0.3501	1	1	2302	2	11655	5029284
GO:0044699	single-organism process	biological_process	0.35046	1	769	2302	3918	11655	5031945/5017523/5031328/5031256/5047233/5026556/5023944/5018310/5045982/5013664/5016355/5037953/5027076/5041264/5014600/5009585/5012611/5040851/5022028/5020846/5031351/5039206/5041014/5025863/5042134/5044268/5031532/5021512/5028949/5029218/5025904/5036158/5035022/5035257/5013779/5014636/5017411/5045475/5017320/5037199/5012252/5036442/5043579/5036708/5041468/5030621/5027709/5027164/5008888/5040199…
GO:0006879	cellular iron ion homeostasis	biological_process	0.35106	1	2	2302	6	11655	5034232/5017765
GO:0046916	cellular transition metal ion homeostasis	biological_process	0.35106	1	2	2302	6	11655	5017765/5034232
GO:0055072	iron ion homeostasis	biological_process	0.35106	1	2	2302	6	11655	5034232/5017765
GO:0005544	calcium-dependent phospholipid binding	molecular_function	0.35269	1	2	2302	6	11655	5023982/5044988
GO:0005802	trans-Golgi network	cellular_component	0.35272	1	2	2302	6	11655	5024851/5031502
GO:0006892	post-Golgi vesicle-mediated transport	biological_process	0.35272	1	2	2302	6	11655	5024851/5031502
GO:0006893	Golgi to plasma membrane transport	biological_process	0.35272	1	2	2302	6	11655	5024851/5031502
GO:0032386	regulation of intracellular transport	biological_process	0.35272	1	2	2302	6	11655	5024851/5031502
GO:0032388	positive regulation of intracellular transport	biological_process	0.35272	1	2	2302	6	11655	5031502/5024851
GO:0032880	regulation of protein localization	biological_process	0.35272	1	2	2302	6	11655	5031502/5024851
GO:0033157	regulation of intracellular protein transport	biological_process	0.35272	1	2	2302	6	11655	5031502/5024851
GO:0042996	regulation of Golgi to plasma membrane protein transport	biological_process	0.35272	1	2	2302	6	11655	5024851/5031502
GO:0042998	positive regulation of Golgi to plasma membrane protein transport	biological_process	0.35272	1	2	2302	6	11655	5024851/5031502
GO:0043001	Golgi to plasma membrane protein transport	biological_process	0.35272	1	2	2302	6	11655	5031502/5024851
GO:0051222	positive regulation of protein transport	biological_process	0.35272	1	2	2302	6	11655	5024851/5031502
GO:0051223	regulation of protein transport	biological_process	0.35272	1	2	2302	6	11655	5024851/5031502
GO:0060341	regulation of cellular localization	biological_process	0.35272	1	2	2302	6	11655	5031502/5024851
GO:0060627	regulation of vesicle-mediated transport	biological_process	0.35272	1	2	2302	6	11655	5024851/5031502
GO:0070201	regulation of establishment of protein localization	biological_process	0.35272	1	2	2302	6	11655	5024851/5031502
GO:0071253	connexin binding	molecular_function	0.35272	1	2	2302	6	11655	5031502/5024851
GO:0072659	protein localization to plasma membrane	biological_process	0.35272	1	2	2302	6	11655	5024851/5031502
GO:0090002	establishment of protein localization to plasma membrane	biological_process	0.35272	1	2	2302	6	11655	5024851/5031502
GO:0090003	regulation of establishment of protein localization to plasma membrane	biological_process	0.35272	1	2	2302	6	11655	5031502/5024851
GO:0090004	positive regulation of establishment of protein localization to plasma membrane	biological_process	0.35272	1	2	2302	6	11655	5031502/5024851
GO:0090316	positive regulation of intracellular protein transport	biological_process	0.35272	1	2	2302	6	11655	5031502/5024851
GO:1903076	regulation of protein localization to plasma membrane	biological_process	0.35272	1	2	2302	6	11655	5024851/5031502
GO:1903078	positive regulation of protein localization to plasma membrane	biological_process	0.35272	1	2	2302	6	11655	5024851/5031502
GO:1903649	regulation of cytoplasmic transport	biological_process	0.35272	1	2	2302	6	11655	5031502/5024851
GO:1903651	positive regulation of cytoplasmic transport	biological_process	0.35272	1	2	2302	6	11655	5024851/5031502
GO:1903729	regulation of plasma membrane organization	biological_process	0.35272	1	2	2302	6	11655	5024851/5031502
GO:1903827	regulation of cellular protein localization	biological_process	0.35272	1	2	2302	6	11655	5024851/5031502
GO:1903829	positive regulation of cellular protein localization	biological_process	0.35272	1	2	2302	6	11655	5024851/5031502
GO:1904375	regulation of protein localization to cell periphery	biological_process	0.35272	1	2	2302	6	11655	5024851/5031502
GO:1904377	positive regulation of protein localization to cell periphery	biological_process	0.35272	1	2	2302	6	11655	5031502/5024851
GO:1990778	protein localization to cell periphery	biological_process	0.35272	1	2	2302	6	11655	5024851/5031502
GO:0004332	fructose-bisphosphate aldolase activity	molecular_function	0.35355	1	1	2302	2	11655	5018375
GO:0007186	G-protein coupled receptor signaling pathway	biological_process	0.35367	1	28	2302	130	11655	5027549/5014092/5043596/5046743/5039389/5012182/5041482/5011873/5042574/5012467/5041823/5029640/5017162/5036526/5017360/5009130/5016103/5034014/5014987/5045168/5011755/5027164/5012704/5022028/5042353/5023299/5016254/5045789
GO:0051028	mRNA transport	biological_process	0.35404	1	5	2302	21	11655	5046081/5028144/5038636/5018087/5014868
GO:0008440	inositol-1/4/5-trisphosphate 3-kinase activity	molecular_function	0.35416	1	2	2302	6	11655	5047142/5036121
GO:0006082	organic acid metabolic process	biological_process	0.35528	1	61	2302	295	11655	5045310/5010601/5023308/5016263/5029557/5009575/5016212/5017320/5046777/5034484/5045475/5041647/5035436/5012712/5010852/5011768/5018375/5012911/5008888/5026497/5019060/5020710/5036708/5043310/5024376/5034249/5010124/5013194/5025775/5017759/5009031/5012779/5029811/5044871/5019602/5033905/5043702/5033904/5037686/5036780/5019625/5014285/5014187/5011829/5039036/5017523/5026630/5030405/5031626/5026275…
GO:0043436	oxoacid metabolic process	biological_process	0.35528	1	61	2302	295	11655	5008888/5026497/5019060/5020710/5043310/5036708/5024376/5034249/5010124/5017759/5025775/5013194/5009031/5012779/5029811/5044871/5019602/5033905/5043702/5045310/5023308/5010601/5016263/5029557/5009575/5017320/5016212/5046777/5045475/5034484/5041647/5035436/5012712/5010852/5011768/5018375/5012911/5031626/5031351/5026275/5017885/5041700/5043807/5038918/5012611/5039098/5038191/5041633/5031532/5020161…
GO:0046813	receptor-mediated virion attachment to host cell	biological_process	0.35609	1	1	2302	2	11655	5019789
GO:0051225	spindle assembly	biological_process	0.35641	1	1	2302	2	11655	5028962
GO:0070652	HAUS complex	cellular_component	0.35641	1	1	2302	2	11655	5028962
GO:0006367	transcription initiation from RNA polymerase II promoter	biological_process	0.35658	1	3	2302	11	11655	5038544/5048162/5039455
GO:0009411	response to UV	biological_process	0.35687	1	1	2302	2	11655	5030633
GO:0016810	hydrolase activity/ acting on carbon-nitrogen (but not peptide) bonds	molecular_function	0.3576	1	4	2302	16	11655	5046128/5012775/5047790/5026630
GO:0006959	humoral immune response	biological_process	0.35781	1	1	2302	2	11655	5026198
GO:0042381	hemolymph coagulation	biological_process	0.35781	1	1	2302	2	11655	5026198
GO:0045087	innate immune response	biological_process	0.35781	1	1	2302	2	11655	5026198
GO:0042710	biofilm formation	biological_process	0.35818	1	4	2302	16	11655	5046627/5020522/5034195/5014971
GO:0000428	DNA-directed RNA polymerase complex	cellular_component	0.35887	1	4	2302	15	11655	5032244/5039455/5046098/5010110
GO:0030880	RNA polymerase complex	cellular_component	0.35887	1	4	2302	15	11655	5010110/5046098/5039455/5032244
GO:0055029	nuclear DNA-directed RNA polymerase complex	cellular_component	0.35887	1	4	2302	15	11655	5046098/5010110/5032244/5039455
GO:0032787	monocarboxylic acid metabolic process	biological_process	0.35902	1	20	2302	91	11655	5017759/5013194/5038191/5044871/5031532/5041633/5008888/5019060/5026275/5043310/5043807/5041700/5020710/5030405/5035436/5018375/5011768/5019625/5009575/5011829
GO:0005845	mRNA cap binding complex	cellular_component	0.35914	1	1	2302	2	11655	5041308
GO:0034518	RNA cap binding complex	cellular_component	0.35914	1	1	2302	2	11655	5041308
GO:0000103	sulfate assimilation	biological_process	0.35923	1	4	2302	16	11655	5040057/5030768/5028318/5038483
GO:0004020	adenylylsulfate kinase activity	molecular_function	0.35923	1	4	2302	16	11655	5038483/5030768/5028318/5040057
GO:0042720	mitochondrial inner membrane peptidase complex	cellular_component	0.35997	1	1	2302	2	11655	5024327
GO:0006366	transcription from RNA polymerase II promoter	biological_process	0.36005	1	10	2302	45	11655	5015687/5015867/5048162/5015490/5033503/5034612/5012733/5014868/5039455/5038544
GO:0007016	cytoskeletal anchoring at plasma membrane	biological_process	0.36024	1	1	2302	2	11655	5036997
GO:0004531	deoxyribonuclease II activity	molecular_function	0.36039	1	2	2302	6	11655	5023957/5017242
GO:0016889	endodeoxyribonuclease activity/ producing 3'-phosphomonoesters	molecular_function	0.36039	1	2	2302	6	11655	5023957/5017242
GO:0009252	peptidoglycan biosynthetic process	biological_process	0.36155	1	1	2302	2	11655	5046992
GO:0044038	cell wall macromolecule biosynthetic process	biological_process	0.36155	1	1	2302	2	11655	5046992
GO:0070589	cellular component macromolecule biosynthetic process	biological_process	0.36155	1	1	2302	2	11655	5046992
GO:0006071	glycerol metabolic process	biological_process	0.36224	1	1	2302	2	11655	5030603
GO:0019400	alditol metabolic process	biological_process	0.36224	1	1	2302	2	11655	5030603
GO:0043752	adenosylcobinamide kinase activity	molecular_function	0.36232	1	1	2302	2	11655	5042353
GO:0009127	purine nucleoside monophosphate biosynthetic process	biological_process	0.36281	1	17	2302	81	11655	5031329/5009640/5047234/5047456/5013183/5039938/5036171/5009963/5021685/5029218/5017360/5011835/5031150/5028318/5018757/5034460/Novel00028
GO:0009168	purine ribonucleoside monophosphate biosynthetic process	biological_process	0.36281	1	17	2302	81	11655	5029218/5021685/5009963/5047456/5039938/5013183/5036171/5047234/5031329/5009640/Novel00028/5034460/5018757/5028318/5031150/5011835/5017360
GO:0006839	mitochondrial transport	biological_process	0.36331	1	6	2302	25	11655	5010405/5047234/5013183/5018747/5019436/5040205
GO:0030507	spectrin binding	molecular_function	0.36364	1	1	2302	2	11655	5028003
GO:0072593	reactive oxygen species metabolic process	biological_process	0.36402	1	2	2302	6	11655	5040655/5037863
GO:0008924	malate dehydrogenase (quinone) activity	molecular_function	0.36403	1	1	2302	2	11655	5014187
GO:0016901	oxidoreductase activity/ acting on the CH-OH group of donors/ quinone or similar compound as acceptor	molecular_function	0.36403	1	1	2302	2	11655	5014187
GO:0032957	inositol trisphosphate metabolic process	biological_process	0.36408	1	1	2302	2	11655	5018689
GO:0043647	inositol phosphate metabolic process	biological_process	0.36408	1	1	2302	2	11655	5018689
GO:0047325	inositol tetrakisphosphate 1-kinase activity	molecular_function	0.36408	1	1	2302	2	11655	5018689
GO:0051765	inositol tetrakisphosphate kinase activity	molecular_function	0.36408	1	1	2302	2	11655	5018689
GO:0052725	inositol-1/3/4-trisphosphate 6-kinase activity	molecular_function	0.36408	1	1	2302	2	11655	5018689
GO:0052726	inositol-1/3/4-trisphosphate 5-kinase activity	molecular_function	0.36408	1	1	2302	2	11655	5018689
GO:0051188	cofactor biosynthetic process	biological_process	0.36429	1	21	2302	97	11655	5021988/5009116/5014867/5035022/5020269/5026574/5008752/5009177/5011738/5038483/5012093/5041468/5042353/5024872/5040753/5039895/5026656/5045594/5028318/5031201/5019167
GO:0006515	misfolded or incompletely synthesized protein catabolic process	biological_process	0.36452	1	1	2302	2	11655	5012927
GO:0031144	proteasome localization	biological_process	0.36452	1	1	2302	2	11655	5012927
GO:0031503	protein complex localization	biological_process	0.36452	1	1	2302	2	11655	5012927
GO:0034629	cellular protein complex localization	biological_process	0.36452	1	1	2302	2	11655	5012927
GO:0035966	response to topologically incorrect protein	biological_process	0.36452	1	1	2302	2	11655	5012927
GO:0035967	cellular response to topologically incorrect protein	biological_process	0.36452	1	1	2302	2	11655	5012927
GO:0051788	response to misfolded protein	biological_process	0.36452	1	1	2302	2	11655	5012927
GO:0071218	cellular response to misfolded protein	biological_process	0.36452	1	1	2302	2	11655	5012927
GO:0071630	nucleus-associated proteasomal ubiquitin-dependent protein catabolic process	biological_process	0.36452	1	1	2302	2	11655	5012927
GO:0004852	uroporphyrinogen-III synthase activity	molecular_function	0.36456	1	1	2302	2	11655	5014970
GO:0004797	thymidine kinase activity	molecular_function	0.36613	1	2	2302	6	11655	5023017/5020872
GO:0019136	deoxynucleoside kinase activity	molecular_function	0.36613	1	2	2302	6	11655	5020872/5023017
GO:0019206	nucleoside kinase activity	molecular_function	0.36613	1	2	2302	6	11655	5020872/5023017
GO:0015225	biotin transporter activity	molecular_function	0.36636	1	1	2302	2	11655	5036826
GO:0015878	biotin transport	biological_process	0.36636	1	1	2302	2	11655	5036826
GO:0042886	amide transport	biological_process	0.36636	1	1	2302	2	11655	5036826
GO:0004571	mannosyl-oligosaccharide 1/2-alpha-mannosidase activity	molecular_function	0.36644	1	1	2302	2	11655	5037864
GO:0015924	mannosyl-oligosaccharide mannosidase activity	molecular_function	0.36644	1	1	2302	2	11655	5037864
GO:0019439	aromatic compound catabolic process	biological_process	0.36663	1	10	2302	44	11655	5048194/5027705/5022014/5023982/5036463/5011069/5012963/5012589/5019602/5014702
GO:0017025	TBP-class protein binding	molecular_function	0.36726	1	1	2302	2	11655	5043580
GO:0080019	fatty-acyl-CoA reductase (alcohol-forming) activity	molecular_function	0.36728	1	1	2302	2	11655	5010152
GO:0006063	uronic acid metabolic process	biological_process	0.36756	1	1	2302	2	11655	5020710
GO:0006064	glucuronate catabolic process	biological_process	0.36756	1	1	2302	2	11655	5020710
GO:0019585	glucuronate metabolic process	biological_process	0.36756	1	1	2302	2	11655	5020710
GO:1901981	phosphatidylinositol phosphate binding	molecular_function	0.36806	1	3	2302	10	11655	5038112/5022624/5009505
GO:0003735	structural constituent of ribosome	molecular_function	0.36815	1	66	2302	304	11655	5021384/5021443/5012927/5029219/5029439/5009414/5026749/5010843/5028823/5047760/5021454/5038677/5025640/5021670/5035827/5028547/5033585/5033811/5035591/5034572/5009505/5012239/5017099/5044676/5015483/5023271/5033165/5015452/5009680/5012192/5028004/5034202/5021823/5022860/5032293/5043255/5038112/5028116/5020966/5009413/5033783/5011671/5043973/5026981/5035302/5024789/5009041/5025181/5042706/5009277…
GO:0007591	molting cycle/ chitin-based cuticle	biological_process	0.36827	1	1	2302	2	11655	5027549
GO:0008255	ecdysis-triggering hormone activity	molecular_function	0.36827	1	1	2302	2	11655	5027549
GO:0018990	ecdysis/ chitin-based cuticle	biological_process	0.36827	1	1	2302	2	11655	5027549
GO:0022404	molting cycle process	biological_process	0.36827	1	1	2302	2	11655	5027549
GO:0042303	molting cycle	biological_process	0.36827	1	1	2302	2	11655	5027549
GO:0008484	sulfuric ester hydrolase activity	molecular_function	0.36829	1	1	2302	2	11655	5022471
GO:0005732	small nucleolar ribonucleoprotein complex	cellular_component	0.36862	1	2	2302	6	11655	5045071/5027011
GO:0032797	SMN complex	cellular_component	0.36869	1	1	2302	2	11655	5039782
GO:0004022	alcohol dehydrogenase (NAD) activity	molecular_function	0.36945	1	1	2302	2	11655	5037953
GO:0015945	methanol metabolic process	biological_process	0.36945	1	1	2302	2	11655	5037953
GO:0015946	methanol oxidation	biological_process	0.36945	1	1	2302	2	11655	5037953
GO:0034308	primary alcohol metabolic process	biological_process	0.36945	1	1	2302	2	11655	5037953
GO:0006714	sesquiterpenoid metabolic process	biological_process	0.36998	1	1	2302	2	11655	5018010
GO:0010334	sesquiterpene synthase activity	molecular_function	0.36998	1	1	2302	2	11655	5018010
GO:0016106	sesquiterpenoid biosynthetic process	biological_process	0.36998	1	1	2302	2	11655	5018010
GO:0045482	trichodiene synthase activity	molecular_function	0.36998	1	1	2302	2	11655	5018010
GO:0042113	B cell activation	biological_process	0.37102	1	1	2302	2	11655	5044997
GO:0005507	copper ion binding	molecular_function	0.37146	1	3	2302	12	11655	5019710/5038904/5021655
GO:0045321	leukocyte activation	biological_process	0.37302	1	3	2302	11	11655	5046782/5010872/5044997
GO:0004656	procollagen-proline 4-dioxygenase activity	molecular_function	0.3733	1	1	2302	2	11655	5039472
GO:0019798	procollagen-proline dioxygenase activity	molecular_function	0.3733	1	1	2302	2	11655	5039472
GO:0031543	peptidyl-proline dioxygenase activity	molecular_function	0.3733	1	1	2302	2	11655	5039472
GO:0031545	peptidyl-proline 4-dioxygenase activity	molecular_function	0.3733	1	1	2302	2	11655	5039472
GO:0008653	lipopolysaccharide metabolic process	biological_process	0.37339	1	3	2302	11	11655	5042798/5048010/5046157
GO:0009103	lipopolysaccharide biosynthetic process	biological_process	0.37339	1	3	2302	11	11655	5046157/5048010/5042798
GO:0098805	whole membrane	cellular_component	0.37357	1	20	2302	94	11655	5039513/5040205/5022685/5034725/5037140/5012272/5014171/5028625/5027475/5034275/5039201/5037972/5033301/5019436/5039593/5026852/5019255/5037971/5030004/5020753
GO:0008612	peptidyl-lysine modification to peptidyl-hypusine	biological_process	0.37365	1	1	2302	2	11655	5021858
GO:0051321	meiotic cell cycle	biological_process	0.37377	1	4	2302	17	11655	5011030/5035262/5047756/5014880
GO:0046429	4-hydroxy-3-methylbut-2-en-1-yl diphosphate synthase activity	molecular_function	0.3739	1	1	2302	2	11655	5034333
GO:0052592	oxidoreductase activity/ acting on CH or CH2 groups/ with an iron-sulfur protein as acceptor	molecular_function	0.3739	1	1	2302	2	11655	5034333
GO:0017003	protein-heme linkage	biological_process	0.37492	1	1	2302	2	11655	5023090
GO:0017006	protein-tetrapyrrole linkage	biological_process	0.37492	1	1	2302	2	11655	5023090
GO:0008294	calcium- and calmodulin-responsive adenylate cyclase activity	molecular_function	0.37545	1	1	2302	2	11655	5039758
GO:0034655	nucleobase-containing compound catabolic process	biological_process	0.37703	1	7	2302	30	11655	5012963/5036463/5027705/5048194/5022014/5012589/5023982
GO:0004064	arylesterase activity	molecular_function	0.37734	1	1	2302	2	11655	5037758
GO:0009152	purine ribonucleotide biosynthetic process	biological_process	0.37798	1	22	2302	106	11655	5034460/5041191/Novel00028/5018757/5028318/5017360/5011835/5031150/5038563/5009963/5020269/5029218/5021685/5047234/5041286/5036171/5047456/5039938/5013183/5009640/5031329/5028231
GO:0005840	ribosome	cellular_component	0.37849	1	65	2302	300	11655	5009277/5042706/5025181/5024789/5009041/5035302/5026981/5020966/5009413/5011671/5033783/5043973/5038112/5028116/5043255/5028004/5012192/5022860/5034202/5021823/5015452/5009680/5029115/5032071/5015970/5043649/5043934/5012207/5012084/5032704/5035582/5015800/5015853/5024266/5014714/5041497/5009926/5038227/5021670/5025640/5038677/5021454/5047760/5028823/5010843/5026749/5009414/5029219/5029439/5012927…
GO:0016973	poly(A)+ mRNA export from nucleus	biological_process	0.37975	1	1	2302	2	11655	5018087
GO:0004198	calcium-dependent cysteine-type endopeptidase activity	molecular_function	0.37996	1	4	2302	17	11655	5022061/5039608/5034944/5025440
GO:0016706	oxidoreductase activity/ acting on paired donors/ with incorporation or reduction of molecular oxygen/ 2-oxoglutarate as one donor/ and incorporation of one atom each of oxygen into both donors	molecular_function	0.38051	1	4	2302	16	11655	5008831/5011772/5039472/5016263
GO:0006732	coenzyme metabolic process	biological_process	0.38063	1	21	2302	98	11655	5009575/5011829/5020269/5009116/5036729/5014867/5009177/5018375/5011768/5011738/5041468/5038483/5043310/5040753/5039895/5045594/5013194/5038191/5028318/5031201/5041633
GO:0007608	sensory perception of smell	biological_process	0.38229	1	1	2302	2	11655	5012147
GO:0005739	mitochondrion	cellular_component	0.38302	1	43	2302	210	11655	5018890/5028625/5009813/5029700/5018747/5039782/5034460/5027144/5040205/5022685/5039513/5034024/5043464/5036171/5039938/5029115/5039201/5009963/5034412/5024327/5034505/5018757/5010405/5010492/5038747/5011835/5017360/5017346/5027475/5038117/5009341/5013183/5047234/5028006/5029218/5028198/5021685/5045475/5009950/5030004/5031329/5009089/5019436
GO:0015979	photosynthesis	biological_process	0.38313	1	21	2302	102	11655	5011654/5038463/5011846/5043564/5035483/5014787/5034460/5045735/5028268/5009602/5041334/5041380/5023547/5046816/5013894/5037199/5042369/5038636/5012615/5027973/5046317
GO:0009236	cobalamin biosynthetic process	biological_process	0.38451	1	3	2302	11	11655	5010461/5042353/5015867
GO:0016749	N-succinyltransferase activity	molecular_function	0.38481	1	1	2302	2	11655	5012779
GO:0009007	site-specific DNA-methyltransferase (adenine-specific) activity	molecular_function	0.38489	1	1	2302	2	11655	5033639
GO:0009008	DNA-methyltransferase activity	molecular_function	0.38489	1	1	2302	2	11655	5033639
GO:0032775	DNA methylation on adenine	biological_process	0.38489	1	1	2302	2	11655	5033639
GO:0006487	protein N-linked glycosylation	biological_process	0.38522	1	2	2302	7	11655	5009729/5042946
GO:0009065	glutamine family amino acid catabolic process	biological_process	0.3853	1	1	2302	2	11655	5012779
GO:0008113	peptide-methionine (S)-S-oxide reductase activity	molecular_function	0.38609	1	1	2302	2	11655	5017411
GO:0009066	aspartate family amino acid metabolic process	biological_process	0.38739	1	4	2302	16	11655	5010124/5009031/5031351/5046777
GO:0055086	nucleobase-containing small molecule metabolic process	biological_process	0.38753	1	51	2302	263	11655	5042238/5038768/5045982/5010718/5041350/5017673/5011738/5009640/5044446/5036171/5047456/5039938/5009963/5011829/5036420/5038191/5041633/5035740/5021704/5034460/Novel00028/5023017/5031329/5011768/5028231/5018375/5009691/5012688/5036241/5013424/5041286/5047234/5013183/5038563/5036729/5029218/5020269/5021685/5009575/5013194/5017360/5011835/5031150/5022368/5028318/5018353/5018757/5041468/5015801/5043…
GO:0005991	trehalose metabolic process	biological_process	0.38754	1	2	2302	7	11655	5016102/5037462
GO:0008374	O-acyltransferase activity	molecular_function	0.38841	1	5	2302	21	11655	5026034/5036663/5024380/5022056/5038636
GO:0009219	pyrimidine deoxyribonucleotide metabolic process	biological_process	0.38867	1	3	2302	12	11655	5017673/5023017/5015801
GO:0009262	deoxyribonucleotide metabolic process	biological_process	0.38867	1	3	2302	12	11655	5023017/5015801/5017673
GO:0009394	2'-deoxyribonucleotide metabolic process	biological_process	0.38867	1	3	2302	12	11655	5015801/5023017/5017673
GO:0019692	deoxyribose phosphate metabolic process	biological_process	0.38867	1	3	2302	12	11655	5015801/5023017/5017673
GO:0003916	DNA topoisomerase activity	molecular_function	0.38895	1	5	2302	22	11655	5012093/5023383/5027867/5034781/5014312
GO:0070273	phosphatidylinositol-4-phosphate binding	molecular_function	0.39043	1	2	2302	6	11655	5009505/5038112
GO:0030001	metal ion transport	biological_process	0.3929	1	50	2302	245	11655	5038738/5023503/5032467/5036185/5024065/5011967/5044525/5022139/5026587/5023505/5033189/5011356/5019093/5044293/5020184/5031918/5011392/5040199/5048199/5046214/5009130/5038074/5030859/5022089/5037493/5041396/5029439/5016254/5026849/5023522/5027709/5017907/5042850/5021300/5034438/5039408/5027060/5033633/5013456/5011139/5030911/5029225/5035682/5009014/5021512/5009470/5040851/5021114/5016262/5009094
GO:0019222	regulation of metabolic process	biological_process	0.39522	1	129	2302	651	11655	5014438/5008736/5032701/5013955/5039213/5009950/5009177/5042544/5027972/5040715/5043262/5026517/5039159/5009816/5024872/5017636/5026299/5032244/5014722/5011981/5015073/5017504/5041688/5028334/5018246/5024730/5041232/5026606/5035819/5020481/5012820/5013979/5031710/5022014/5012797/5024389/5048194/5046777/5045465/5029356/5037971/5032467/5032611/5011677/5022919/5041982/5015532/5016103/5011374/5027970…
GO:0016638	oxidoreductase activity/ acting on the CH-NH2 group of donors	molecular_function	0.39547	1	2	2302	7	11655	5039098/5026639
GO:0007283	spermatogenesis	biological_process	0.39549	1	3	2302	12	11655	5024545/5035555/5038231
GO:0048232	male gamete generation	biological_process	0.39549	1	3	2302	12	11655	5038231/5024545/5035555
GO:0006629	lipid metabolic process	biological_process	0.39561	1	58	2302	284	11655	5041700/5046157/5015098/5036663/5026275/5024800/5042134/5034333/5031532/5029385/5018664/5041634/5019625/5043428/5031945/5009359/5034943/5008584/5020331/5035899/5038851/5037034/5022757/5030405/5020581/5048010/5038639/5022503/5042798/5032376/5019060/5039613/5027049/5044871/5042631/5043702/5017360/5017759/5018010/5029557/5036729/5014158/5011604/5044908/5031078/5024380/5044399/5021575/5026359/5021129…
GO:0031323	regulation of cellular metabolic process	biological_process	0.3975	1	118	2302	596	11655	5043191/5024389/5048194/5038839/5021214/5037972/5045694/5024768/5047217/5032611/5011677/5032467/5045465/5029356/5014647/5037971/5046777/5037199/5016254/5015532/5022919/5041982/5015490/5011374/5029857/5033481/5036024/5016433/5027970/5011784/5040805/5022913/5026610/5023350/5045953/5014734/5019658/5043751/5042576/5020426/5034460/5044290/5017178/5035953/5030195/5048070/5045143/5019004/5024807/5035399…
GO:0060255	regulation of macromolecule metabolic process	biological_process	0.39871	1	120	2302	606	11655	5011677/5032611/5047217/5032467/5037971/5014647/5045465/5029356/5037199/5046777/5048194/5043191/5024389/5038839/5045694/5037972/5021214/5024768/5028500/5029857/5011374/5033481/5016254/5015532/5041982/5022919/5015490/5026610/5022913/5045953/5023350/5043751/5014734/5019658/5042576/5036024/5016433/5011784/5027970/5040805/5048070/5024807/5045143/5019004/5035399/5021512/5033639/5013119/5018694/5020426…
GO:0009967	positive regulation of signal transduction	biological_process	0.39919	1	2	2302	7	11655	5044446/5018353
GO:0010647	positive regulation of cell communication	biological_process	0.39919	1	2	2302	7	11655	5044446/5018353
GO:0023056	positive regulation of signaling	biological_process	0.39919	1	2	2302	7	11655	5044446/5018353
GO:0007049	cell cycle	biological_process	0.39949	1	39	2302	190	11655	5018353/5045873/5028962/5010878/5022919/5047756/5017760/5046954/5014880/5009680/5027768/5023929/5044662/5021670/5043640/5046000/5035262/5025917/5010495/5046777/5015740/5028625/5045302/5042252/5035399/5021655/5009083/5009368/5030472/5043975/5044446/5016433/5035485/5040037/5011030/5016355/5045117/5023350/5047722
GO:0034645	cellular macromolecule biosynthetic process	biological_process	0.40011	1	257	2302	1280	11655	5015073/5011981/5042631/5021384/5021443/5026299/5043262/5032376/5021878/5009816/5027972/5042544/5028823/5016212/5039715/5032701/5023308/5008736/5044399/5021670/5033585/5031710/5020481/5013979/5012239/5035819/5020581/5018246/5038544/5019123/5041688/5028334/5017584/5017504/5009729/5041982/5038112/5042946/5046753/5026981/5032611/5024789/5048194/5041482/5009277/5024807/5019004/5037668/5045001/5041497…
GO:0050662	coenzyme binding	molecular_function	0.40074	1	22	2302	103	11655	5031878/5020260/5036729/5032493/5021391/5034484/5038516/5019589/5009089/5046919/5041334/5031351/5030621/5025205/5046827/5038517/5028282/5041679/5043980/5038515/5031532/5025007
GO:0004161	dimethylallyltranstransferase activity	molecular_function	0.40175	1	2	2302	8	11655	5037675/5019533
GO:0006576	cellular biogenic amine metabolic process	biological_process	0.40208	1	12	2302	54	11655	5028318/5009130/5009177/5034438/5036526/5016254/5032701/5009116/5042353/5029640/5038483/5040268
GO:0044106	cellular amine metabolic process	biological_process	0.40208	1	12	2302	54	11655	5038483/5040268/5009116/5042353/5029640/5016254/5032701/5034438/5036526/5009130/5009177/5028318
GO:0032324	molybdopterin cofactor biosynthetic process	biological_process	0.40235	1	4	2302	17	11655	5038483/5009177/5028318/5009116
GO:0043545	molybdopterin cofactor metabolic process	biological_process	0.40235	1	4	2302	17	11655	5028318/5009116/5009177/5038483
GO:0009725	response to hormone	biological_process	0.40242	1	2	2302	7	11655	5020426/5042544
GO:0071103	DNA conformation change	biological_process	0.40297	1	9	2302	42	11655	5034781/5039990/5024545/5035555/5022695/5027867/5023383/5012093/5014312
GO:0016836	hydro-lyase activity	molecular_function	0.40574	1	11	2302	48	11655	5027561/5026552/5031532/5031201/5014970/5038191/5010152/5009575/5020710/5014867/5040753
GO:0019219	regulation of nucleobase-containing compound metabolic process	biological_process	0.40618	1	107	2302	542	11655	5014808/5035819/5029494/5026606/5041232/5024730/5035476/5040662/5010110/5018246/5012733/5017504/5041688/5028334/5015867/5029460/5041326/5042486/5039254/5040624/5036526/5022014/5031710/5011931/5030729/5013979/5028625/5012820/5020481/5009691/5040715/5042544/5019352/5027972/5009046/5026196/5047679/5009950/5046614/5038677/5039213/5033503/5014438/5042700/5008736/5048162/5011981/5034595/5015073/5026299…
GO:0032507	maintenance of protein location in cell	biological_process	0.40675	1	3	2302	11	11655	5036997/5043195/5046610
GO:0045185	maintenance of protein location	biological_process	0.40675	1	3	2302	11	11655	5036997/5043195/5046610
GO:0051651	maintenance of location in cell	biological_process	0.40675	1	3	2302	11	11655	5043195/5046610/5036997
GO:0014070	response to organic cyclic compound	biological_process	0.408	1	2	2302	7	11655	5026464/5020426
GO:1902580	single-organism cellular localization	biological_process	0.40875	1	21	2302	101	11655	5031502/5019436/5021717/5038642/5016355/5035819/5009116/5047233/5041688/5030768/5028318/5025212/5022095/5021394/5043579/5019236/5040856/5040205/5038483/5010492/5024851
GO:0031638	zymogen activation	biological_process	0.41097	1	1	2302	3	11655	5011092
GO:0015171	amino acid transmembrane transporter activity	molecular_function	0.41242	1	3	2302	12	11655	5014375/5018051/5026451
GO:0050794	regulation of cellular process	biological_process	0.41381	1	293	2302	1488	11655	5015169/5024730/5012467/5024358/5043596/5046743/5039389/5041232/5042568/5026606/5022014/5038483/5012820/5020199/5017162/5046000/5013955/5044997/5039213/5012688/5044111/5013740/5044287/5040715/5009950/5009177/5024872/5017636/5014880/5023299/5026517/5039159/5017663/5030859/5009130/5046214/5032244/5030911/5031234/5027970/5045953/5017673/5022913/5008631/5042576/5044290/5045599/5045143/5011755/5048070…
GO:0005198	structural molecule activity	molecular_function	0.41559	1	94	2302	456	11655	5035582/5011935/5012084/5032704/5024266/5014714/5015800/5011667/5015853/5041497/5009926/5038227/5029115/5009638/5030417/5014361/5032071/5033537/5015970/5043934/5012207/5043649/5009413/5020966/5043973/5011671/5033783/5038112/5028116/5032170/5032293/5032177/5043255/5015452/5009680/5028004/5012192/5022860/5034202/5021823/5042706/5009277/5024789/5009041/5025181/5035302/5026981/5026043/5028625/5034572…
GO:0048523	negative regulation of cellular process	biological_process	0.41638	1	12	2302	58	11655	5048162/5015867/5045953/5041326/5037971/5018918/5030236/5014880/5015169/5022028/5037972/5027970
GO:0051128	regulation of cellular component organization	biological_process	0.4173	1	15	2302	71	11655	5044662/5024851/5034460/5010878/5022028/5045818/5014880/5017760/5042568/5035399/5014647/5031502/5047722/5026186/5021655
GO:0044281	small molecule metabolic process	biological_process	0.41782	1	113	2302	578	11655	5012911/5018375/5012712/5010852/5041647/5017320/5046777/5034484/5045475/5029218/5021685/5009575/5029557/5016263/5041286/5013183/5030603/5043702/5022368/5028318/5009031/5013194/5025775/5010124/5039895/5036708/5026497/5041468/5008888/5011738/5017673/5009640/5045982/5041350/5037953/5026630/5011829/5039036/5017523/5031945/5019625/5009963/5014285/5047456/5033904/5041633/5031532/5045594/5021704/5043807…
GO:0005643	nuclear pore	cellular_component	0.41867	1	2	2302	7	11655	5042161/5018087
GO:0005741	mitochondrial outer membrane	cellular_component	0.41941	1	8	2302	37	11655	5027475/5019436/5030004/5022685/5039513/5040205/5028625/5039201
GO:0031968	organelle outer membrane	cellular_component	0.41941	1	8	2302	37	11655	5039513/5022685/5040205/5039201/5028625/5019436/5027475/5030004
GO:0009059	macromolecule biosynthetic process	biological_process	0.42013	1	261	2302	1304	11655	5025640/5028126/5031078/5044293/5042700/5033503/5009046/5018422/5009691/5018289/5012927/5040874/5029219/5029439/5046992/5034595/5048162/5041756/5037686/5025155/5035476/5029494/5014808/5021165/5034572/5042095/5030729/5019038/5040624/5039254/5041326/5028547/5039455/5045694/5033858/5038839/5038428/5047217/5009413/5015490/5048010/5028116/5016254/5043255/5022860/5012988/5011784/5036024/5039036/5012983…
GO:0009311	oligosaccharide metabolic process	biological_process	0.42033	1	5	2302	22	11655	5016580/5037462/5026359/5016102/5031027
GO:1901505	carbohydrate derivative transporter activity	molecular_function	0.42085	1	5	2302	21	11655	5013664/5045171/5027587/5020012/5012913
GO:0042440	pigment metabolic process	biological_process	0.42096	1	5	2302	21	11655	5011069/5014702/5026656/5008752/5019167
GO:0043903	regulation of symbiosis/ encompassing mutualism through parasitism	biological_process	0.42113	1	4	2302	18	11655	5043168/5014438/5040805/5030911
GO:0004579	dolichyl-diphosphooligosaccharide-protein glycotransferase activity	molecular_function	0.42445	1	2	2302	7	11655	5009680/5041913
GO:0006528	asparagine metabolic process	biological_process	0.42447	1	2	2302	7	11655	5046777/5009031
GO:0006529	asparagine biosynthetic process	biological_process	0.42447	1	2	2302	7	11655	5009031/5046777
GO:0007219	Notch signaling pathway	biological_process	0.42452	1	2	2302	7	11655	5044446/5018353
GO:0016684	oxidoreductase activity/ acting on peroxide as acceptor	molecular_function	0.42497	1	3	2302	12	11655	5012684/5016970/5028528
GO:0009312	oligosaccharide biosynthetic process	biological_process	0.42817	1	4	2302	17	11655	5031027/5016102/5026359/5016580
GO:0051252	regulation of RNA metabolic process	biological_process	0.42817	1	104	2302	530	11655	5034460/5044290/5020426/5035953/5030195/5017178/5024807/5045143/5019004/5048070/5013119/5018694/5021512/5036024/5040805/5011784/5023350/5045953/5022913/5026610/5042576/5019658/5014734/5043751/5022919/5041982/5015532/5016254/5015490/5029857/5011374/5038839/5043191/5024389/5048194/5024768/5021214/5045694/5032467/5047217/5032611/5011677/5037199/5029356/5014647/5031710/5011931/5022014/5028625/5012820…
GO:2001141	regulation of RNA biosynthetic process	biological_process	0.42817	1	104	2302	530	11655	5038839/5024389/5043191/5048194/5024768/5021214/5045694/5032467/5032611/5047217/5011677/5037199/5029356/5014647/5022919/5041982/5015532/5016254/5015490/5011374/5029857/5036024/5040805/5011784/5023350/5045953/5022913/5026610/5042576/5019658/5014734/5043751/5034460/5044290/5020426/5035953/5030195/5017178/5045143/5019004/5024807/5048070/5018694/5013119/5021512/5038677/5046614/5039213/5042700/5008736…
GO:0016620	oxidoreductase activity/ acting on the aldehyde or oxo group of donors/ NAD or NADP as acceptor	molecular_function	0.42887	1	2	2302	7	11655	5031351/5010152
GO:0034637	cellular carbohydrate biosynthetic process	biological_process	0.42932	1	6	2302	27	11655	5048010/5046157/5021708/5042798/5031027/5016102
GO:0004420	hydroxymethylglutaryl-CoA reductase (NADPH) activity	molecular_function	0.42988	1	1	2302	3	11655	5036729
GO:0000228	nuclear chromosome	cellular_component	0.43147	1	13	2302	65	11655	5037235/5045873/5021670/5046753/5015740/5035485/5025917/5047203/5016210/5020833/5009368/5024545/5035555
GO:0008384	IkappaB kinase activity	molecular_function	0.43201	1	1	2302	3	11655	5045075
GO:0000276	mitochondrial proton-transporting ATP synthase complex/ coupling factor F(o)	cellular_component	0.43221	1	10	2302	49	11655	5034460/5009963/5021685/5029218/5018757/5039938/5036171/5031329/5017360/5011835
GO:0004418	hydroxymethylbilane synthase activity	molecular_function	0.43249	1	1	2302	3	11655	5017523
GO:0007154	cell communication	biological_process	0.43268	1	159	2302	807	11655	5017360/5046118/5033307/5034014/5013631/5014712/5019595/5035127/5015801/5034349/5009046/5012182/5044293/5045740/5013424/5027732/5046032/5031914/5018812/5026587/5040405/5044670/5018410/5036526/5021225/5015867/5035740/5042353/5011092/5042238/5018918/5027549/5040035/5034438/5010718/5020982/5027388/5040492/5017102/5011873/5013456/5018287/5019454/5010110/5013878/5036420/5027890/5010312/5039842/5009031…
GO:0016628	oxidoreductase activity/ acting on the CH-CH group of donors/ NAD or NADP as acceptor	molecular_function	0.43285	1	2	2302	7	11655	5031351/5014702
GO:0005179	hormone activity	molecular_function	0.43327	1	12	2302	58	11655	5042190/5043481/5027549/5017630/5043810/5042850/5009276/5026003/5022861/5045711/5032170/5035235
GO:0010605	negative regulation of macromolecule metabolic process	biological_process	0.43415	1	6	2302	28	11655	5048162/5041326/5045953/5027970/5037972/5037971
GO:0004813	alanine-tRNA ligase activity	molecular_function	0.43415	1	1	2302	3	11655	5016212
GO:0006419	alanyl-tRNA aminoacylation	biological_process	0.43415	1	1	2302	3	11655	5016212
GO:0043603	cellular amide metabolic process	biological_process	0.43427	1	99	2302	474	11655	5041497/5038227/5009926/5041014/5035582/5031626/5032704/5012084/5032607/5014714/5024266/5043807/5015853/5015800/5015970/5043934/5012207/5043649/5029115/5027970/5032071/5039036/5043255/5009031/5009680/5015452/5034202/5022860/5021823/5028004/5012192/5043973/5008888/5033783/5011671/5020966/5009413/5026497/5028116/5038112/5035302/5034956/5046777/5041647/5045696/5012712/5026981/5012911/5042706/5016263…
GO:0006518	peptide metabolic process	biological_process	0.43502	1	95	2302	454	11655	5028547/5020161/5035827/5033772/5033811/5033585/5035591/5034572/5012093/5012239/5009505/5015483/5017099/5044676/5023271/5019123/5015837/5037686/5033771/5033165/5021384/5011006/5021443/5022089/5024376/5029219/5029439/5012927/5041730/5012180/5026749/5009414/5041917/5028823/5010843/5016212/5047760/5028198/5023330/5038677/5021454/5021670/5025640/5023308/5010601/5038227/5009926/5041497/5015853/5015800…
GO:0009117	nucleotide metabolic process	biological_process	0.43565	1	46	2302	242	11655	5013424/5036241/5012688/5013183/5047234/5041286/5036729/5038563/5009575/5021685/5029218/5020269/5023017/5031329/5018375/5009691/5028231/5011768/5018757/5018353/5015801/5041191/5043310/5011835/5017360/5013194/5031150/5028318/5036171/5047456/5039938/5044446/5009963/5036420/5011829/5042238/5038768/5010718/5045982/5009640/5017673/5035740/5034460/Novel00028/5038191/5041633
GO:0031981	nuclear lumen	cellular_component	0.43763	1	25	2302	125	11655	5015402/5020833/5024545/5039455/5014868/5037235/5034612/5033503/5012733/5021670/5010110/5025917/5035485/5046098/5047203/5032244/5035555/5016210/5015867/5009368/5015740/5046753/5015490/5045873/5015853
GO:0006729	tetrahydrobiopterin biosynthetic process	biological_process	0.43787	1	3	2302	11	11655	5014867/5040753/5031201
GO:0008124	4-alpha-hydroxytetrahydrobiopterin dehydratase activity	molecular_function	0.43787	1	3	2302	11	11655	5040753/5031201/5014867
GO:0046146	tetrahydrobiopterin metabolic process	biological_process	0.43787	1	3	2302	11	11655	5040753/5031201/5014867
GO:0016879	ligase activity/ forming carbon-nitrogen bonds	molecular_function	0.44242	1	14	2302	66	11655	5009691/5033772/5028318/5009528/5046819/5009031/5046777/5019377/5046820/5043168/5017885/5033771/5034469/5012180
GO:0009235	cobalamin metabolic process	biological_process	0.44357	1	3	2302	12	11655	5015867/5042353/5010461
GO:0005654	nucleoplasm	cellular_component	0.44478	1	11	2302	52	11655	5014868/5039455/5015490/5034612/5033503/5012733/5010110/5046098/5015853/5032244/5015867
GO:0044451	nucleoplasm part	cellular_component	0.44478	1	11	2302	52	11655	5015867/5032244/5010110/5046098/5015853/5014868/5039455/5015490/5033503/5034612/5012733
GO:0033692	cellular polysaccharide biosynthetic process	biological_process	0.44511	1	4	2302	17	11655	5021708/5042798/5048010/5046157
GO:0019083	viral transcription	biological_process	0.44523	1	4	2302	18	11655	5014438/5040805/5009116/5023329
GO:0016567	protein ubiquitination	biological_process	0.44549	1	4	2302	18	11655	5026748/5025479/5017140/5042384
GO:0071949	FAD binding	molecular_function	0.44586	1	3	2302	12	11655	5043980/5031532/5009089
GO:0016307	phosphatidylinositol phosphate kinase activity	molecular_function	0.44936	1	5	2302	24	11655	5021129/5027049/5027989/5017360/5009359
GO:0051189	prosthetic group metabolic process	biological_process	0.44958	1	4	2302	18	11655	5009116/5028318/5009177/5038483
GO:0005829	cytosol	cellular_component	0.45013	1	2	2302	8	11655	5038191/5009575
GO:0044445	cytosolic part	cellular_component	0.45013	1	2	2302	8	11655	5009575/5038191
GO:0007165	signal transduction	biological_process	0.45092	1	154	2302	783	11655	5020636/5011755/5016079/5014260/5012580/5045599/5018933/5008631/5032572/5017673/5035923/5010102/5039408/5014000/5032237/5031234/5018943/5014987/5014563/5048038/5016103/5018958/5026341/5032467/5045283/5010874/5040716/5016721/5034498/5018250/5009116/5030016/5019093/5010332/5041482/5017162/5020199/5038483/5039389/5014092/5043596/5046743/5022273/5044446/5046520/5024358/5012467/5012147/5017663/5014722…
GO:0031090	organelle membrane	cellular_component	0.45215	1	71	2302	358	11655	5039201/5015837/5039938/5036171/5041688/5013181/5039782/5029700/5028625/5022685/5040205/5039513/5034275/5047234/5009341/5031078/5033301/5028198/5023505/5023330/5028180/5030004/5039593/5019255/5031329/5010492/5009488/5014171/5018757/5035706/5023878/5040856/5034725/5041913/5011006/5017346/5022089/5017360/5011835/5042631/5038117/5047233/5034024/5029225/5009963/5020753/5024327/5026852/5018747/5018890…
GO:0005672	transcription factor TFIIA complex	cellular_component	0.45236	1	1	2302	3	11655	5039455
GO:0006816	calcium ion transport	biological_process	0.45375	1	6	2302	29	11655	5037493/5027060/5042850/5026849/5023522/5027709
GO:0032259	methylation	biological_process	0.45471	1	9	2302	42	11655	5028500/5024062/5033639/5031517/5023078/5014787/5040230/5011671/5041308
GO:0006066	alcohol metabolic process	biological_process	0.45589	1	4	2302	17	11655	5018689/5031945/5037953/5030603
GO:0016740	transferase activity	molecular_function	0.45595	1	559	2302	2802	11655	5046992/5019666/5047245/5017360/5040230/5015119/5046445/5018289/5014671/5041419/5040874/5017760/5043310/5043316/5024539/5036121/5023017/5009046/5018422/5042662/5018423/5044261/5018812/5026695/5034153/5020269/5038563/5021906/5011345/5037435/5030768/5033700/5033292/5023958/5042353/5033233/5030881/5011873/5041958/5039864/5037537/5031517/5017362/5018717/5044374/5038924/5039613/5015997/5016254/5016635…
GO:0000287	magnesium ion binding	molecular_function	0.45622	1	8	2302	37	11655	5013245/5041995/5019589/5028231/5038191/5018689/5038563/5009575
GO:0043938	positive regulation of sporulation	biological_process	0.45787	1	1	2302	3	11655	5039939
GO:0045597	positive regulation of cell differentiation	biological_process	0.45787	1	1	2302	3	11655	5039939
GO:0045881	positive regulation of sporulation resulting in formation of a cellular spore	biological_process	0.45787	1	1	2302	3	11655	5039939
GO:0008250	oligosaccharyltransferase complex	cellular_component	0.45858	1	2	2302	8	11655	5041913/5009729
GO:0051183	vitamin transporter activity	molecular_function	0.45932	1	1	2302	3	11655	5036826
GO:0042025	host cell nucleus	cellular_component	0.45965	1	5	2302	22	11655	5017052/5027952/5021988/5034469/5020016
GO:0000079	regulation of cyclin-dependent protein serine/threonine kinase activity	biological_process	0.45968	1	4	2302	16	11655	5016433/5046954/5045302/5046777
GO:0043549	regulation of kinase activity	biological_process	0.45968	1	4	2302	16	11655	5016433/5045302/5046954/5046777
GO:0045859	regulation of protein kinase activity	biological_process	0.45968	1	4	2302	16	11655	5016433/5045302/5046954/5046777
GO:0071900	regulation of protein serine/threonine kinase activity	biological_process	0.45968	1	4	2302	16	11655	5016433/5046954/5045302/5046777
GO:1904029	regulation of cyclin-dependent protein kinase activity	biological_process	0.45968	1	4	2302	16	11655	5016433/5045302/5046954/5046777
GO:0005618	cell wall	cellular_component	0.45987	1	2	2302	8	11655	5015867/5015169
GO:0051181	cofactor transport	biological_process	0.45992	1	3	2302	13	11655	5036826/5035598/5046743
GO:0006544	glycine metabolic process	biological_process	0.46034	1	1	2302	3	11655	5039098
GO:0044700	single organism signaling	biological_process	0.46037	1	155	2302	790	11655	5041482/5030016/5010332/5019093/5009116/5018250/5034498/5016721/5040716/5010874/5045283/5032467/5026341/5018958/5016103/5048038/5014563/5014987/5031918/5018943/5031234/5032237/5014000/5039408/5010102/5035923/5017673/5032572/5008631/5018933/5045599/5012580/5014260/5016079/5011755/5020636/5014438/5012688/5021670/5013740/5044111/5044997/5032701/5013955/5009177/5044287/5040268/5018353/5018121/5023299…
GO:0044275	cellular carbohydrate catabolic process	biological_process	0.46081	1	1	2302	3	11655	5037462
GO:0005227	calcium activated cation channel activity	molecular_function	0.4609	1	3	2302	13	11655	5033189/5009014/5021300
GO:0015269	calcium-activated potassium channel activity	molecular_function	0.4609	1	3	2302	13	11655	5021300/5009014/5033189
GO:0022839	ion gated channel activity	molecular_function	0.4609	1	3	2302	13	11655	5021300/5033189/5009014
GO:0022884	macromolecule transmembrane transporter activity	molecular_function	0.46091	1	4	2302	18	11655	5042730/5043092/5019219/5028180
GO:0009890	negative regulation of biosynthetic process	biological_process	0.46113	1	4	2302	18	11655	5027970/5041326/5045953/5048162
GO:0010558	negative regulation of macromolecule biosynthetic process	biological_process	0.46113	1	4	2302	18	11655	5045953/5041326/5048162/5027970
GO:0031327	negative regulation of cellular biosynthetic process	biological_process	0.46113	1	4	2302	18	11655	5048162/5045953/5041326/5027970
GO:0051172	negative regulation of nitrogen compound metabolic process	biological_process	0.46113	1	4	2302	18	11655	5045953/5041326/5048162/5027970
GO:2000113	negative regulation of cellular macromolecule biosynthetic process	biological_process	0.46113	1	4	2302	18	11655	5041326/5045953/5048162/5027970
GO:1901700	response to oxygen-containing compound	biological_process	0.46164	1	1	2302	3	11655	5026464
GO:0043900	regulation of multi-organism process	biological_process	0.46206	1	6	2302	29	11655	5030911/5043221/5040805/5014438/5043168/5043905
GO:0030541	plasmid partitioning	biological_process	0.46253	1	1	2302	3	11655	5029676
GO:0003899	DNA-directed RNA polymerase activity	molecular_function	0.46263	1	16	2302	79	11655	5031327/5016117/5037034/5046098/5032071/5041595/5019789/5036662/5026299/5037668/5035483/5019038/5013979/5029753/5021878/5042095
GO:0009165	nucleotide biosynthetic process	biological_process	0.4627	1	35	2302	187	11655	5023017/5031329/5028231/5009691/5012688/5013424/5041286/5047234/5013183/5038563/5029218/5020269/5021685/5017360/5011835/5031150/5028318/5018757/5018353/5015801/5041191/5042238/5045982/5010718/5017673/5009640/5044446/5036171/5047456/5039938/5009963/5036420/5035740/5034460/Novel00028
GO:1901293	nucleoside phosphate biosynthetic process	biological_process	0.4627	1	35	2302	187	11655	5009640/5017673/5042238/5045982/5010718/5009963/5036420/5036171/5047456/5039938/5044446/5034460/Novel00028/5035740/5031329/5009691/5028231/5023017/5038563/5029218/5020269/5021685/5013424/5012688/5013183/5041286/5047234/5028318/5011835/5017360/5031150/5041191/5018757/5018353/5015801
GO:0006753	nucleoside phosphate metabolic process	biological_process	0.46288	1	46	2302	244	11655	5009640/5017673/5042238/5038768/5010718/5045982/5009963/5036420/5011829/5047456/5039938/5036171/5044446/5041633/5038191/5034460/Novel00028/5035740/5031329/5018375/5009691/5011768/5028231/5023017/5036729/5038563/5009575/5021685/5029218/5020269/5036241/5013424/5012688/5013183/5041286/5047234/5028318/5011835/5017360/5013194/5031150/5043310/5041191/5018353/5018757/5015801
GO:0042060	wound healing	biological_process	0.46316	1	5	2302	23	11655	5026451/5037441/5021613/5026198/5022556
GO:0008408	3'-5' exonuclease activity	molecular_function	0.46548	1	5	2302	22	11655	5016867/5036463/5022014/5018422/5041756
GO:0005992	trehalose biosynthetic process	biological_process	0.46603	1	1	2302	3	11655	5016102
GO:0009991	response to extracellular stimulus	biological_process	0.4666	1	3	2302	13	11655	5015169/5015867/5036706
GO:0031668	cellular response to extracellular stimulus	biological_process	0.4666	1	3	2302	13	11655	5036706/5015169/5015867
GO:0071496	cellular response to external stimulus	biological_process	0.4666	1	3	2302	13	11655	5015867/5015169/5036706
GO:0016485	protein processing	biological_process	0.46715	1	9	2302	42	11655	5023330/5028198/5011092/5022695/5015837/5041888/5045696/5011006/5022089
GO:0051604	protein maturation	biological_process	0.46715	1	9	2302	42	11655	5022089/5045696/5011006/5041888/5022695/5015837/5011092/5023330/5028198
GO:0023052	signaling	biological_process	0.46715	1	155	2302	791	11655	5017673/5035923/5008631/5032572/5010102/5039408/5014000/5031234/5018943/5032237/5016079/5020636/5011755/5014260/5012580/5045599/5018933/5032467/5010874/5040716/5016721/5045283/5009116/5034498/5018250/5041482/5019093/5030016/5010332/5014563/5031918/5014987/5048038/5016103/5018958/5026341/5014092/5043596/5046743/5022273/5039389/5012147/5046520/5044446/5024358/5012467/5017162/5038483/5020199/5044287…
GO:0016725	oxidoreductase activity/ acting on CH or CH2 groups	molecular_function	0.46753	1	1	2302	3	11655	5034333
GO:0006807	nitrogen compound metabolic process	biological_process	0.46773	1	437	2302	2220	11655	5025844/5018694/5026614/5016867/5041633/5045143/5012589/5048070/5013314/5035582/5047790/5044290/5021704/5043807/5015800/5015853/5042576/5034455/5045953/5043934/5017673/5011738/5022913/5043749/5029115/5027970/5009963/5030633/5011374/5016103/5009680/5025186/5034202/5043702/5028004/5012192/5011671/5045071/5026497/5022919/5015532/5041647/5045465/5045696/5029356/5015402/5032467/5012712/5011677/5018375…
GO:0055070	copper ion homeostasis	biological_process	0.46793	1	1	2302	3	11655	5021655
GO:0072348	sulfur compound transport	biological_process	0.46823	1	2	2302	8	11655	5036826/5023330
GO:0022412	cellular process involved in reproduction in multicellular organism	biological_process	0.46977	1	3	2302	13	11655	5037199/5035555/5024545
GO:0009889	regulation of biosynthetic process	biological_process	0.47035	1	108	2302	554	11655	5014438/5042700/5008736/5033503/5039213/5046614/5038677/5009950/5047679/5026196/5009046/5019352/5027972/5042544/5009691/5040715/5026517/5018289/5043262/5009816/5039159/5017636/5024872/5040874/5032244/5026299/5011229/5015073/5034595/5011981/5048162/5041688/5017504/5028334/5012733/5018246/5010110/5035476/5040662/5024730/5041232/5029494/5035819/5026606/5014808/5020481/5012820/5028625/5013979/5030729…
GO:0010556	regulation of macromolecule biosynthetic process	biological_process	0.47035	1	108	2302	554	11655	5033503/5014438/5042700/5008736/5039213/5038677/5046614/5026196/5009046/5009950/5047679/5009691/5040715/5027972/5019352/5042544/5009816/5039159/5026517/5018289/5043262/5040874/5017636/5024872/5032244/5026299/5011229/5048162/5015073/5011981/5034595/5012733/5017504/5041688/5028334/5035476/5040662/5024730/5010110/5018246/5035819/5029494/5026606/5041232/5014808/5030729/5013979/5020481/5012820/5028625…
GO:0031326	regulation of cellular biosynthetic process	biological_process	0.47035	1	108	2302	554	11655	5039254/5042486/5029460/5041326/5015867/5036526/5040624/5011931/5031710/5022014/5012820/5020481/5028625/5030729/5013979/5014808/5041232/5029494/5035819/5026606/5010110/5018246/5040662/5035476/5024730/5017504/5041688/5028334/5012733/5015073/5011981/5034595/5048162/5032244/5026299/5011229/5017636/5024872/5040874/5018289/5026517/5043262/5009816/5039159/5027972/5019352/5042544/5009691/5040715/5009950…
GO:0051171	regulation of nitrogen compound metabolic process	biological_process	0.47035	1	108	2302	554	11655	5019352/5027972/5042544/5009691/5040715/5009950/5047679/5026196/5009046/5039213/5046614/5038677/5008736/5042700/5014438/5033503/5015073/5034595/5011981/5048162/5032244/5011229/5026299/5017636/5024872/5040874/5026517/5018289/5043262/5009816/5039159/5014808/5041232/5035819/5029494/5026606/5018246/5010110/5035476/5040662/5024730/5041688/5028334/5017504/5012733/5042486/5039254/5029460/5041326/5015867…
GO:0009308	amine metabolic process	biological_process	0.47066	1	12	2302	57	11655	5016254/5032701/5042353/5009116/5029640/5040268/5038483/5028318/5009177/5009130/5034438/5036526
GO:0000372	Group I intron splicing	biological_process	0.47105	1	1	2302	3	11655	5034024
GO:0000376	RNA splicing/ via transesterification reactions with guanosine as nucleophile	biological_process	0.47105	1	1	2302	3	11655	5034024
GO:0019013	viral nucleocapsid	cellular_component	0.47119	1	4	2302	18	11655	5045595/5016583/5029438/5030044
GO:0005342	organic acid transmembrane transporter activity	molecular_function	0.47128	1	4	2302	18	11655	5023209/5014375/5026451/5018051
GO:0046943	carboxylic acid transmembrane transporter activity	molecular_function	0.47128	1	4	2302	18	11655	5023209/5026451/5018051/5014375
GO:2001070	starch binding	molecular_function	0.4717	1	5	2302	22	11655	5047629/5033562/5034710/5021267/5021229
GO:0022402	cell cycle process	biological_process	0.47186	1	21	2302	106	11655	5025917/5035485/5044662/5030472/5021670/5047722/5011030/5040037/5016355/5010878/5022919/5028962/5014880/5017760/5028625/5015740/5045873/5027768/5009368/5021655/5035399
GO:0009273	peptidoglycan-based cell wall biogenesis	biological_process	0.47262	1	1	2302	3	11655	5046992
GO:0042546	cell wall biogenesis	biological_process	0.47262	1	1	2302	3	11655	5046992
GO:0002694	regulation of leukocyte activation	biological_process	0.47374	1	1	2302	3	11655	5010872
GO:0050865	regulation of cell activation	biological_process	0.47374	1	1	2302	3	11655	5010872
GO:0051249	regulation of lymphocyte activation	biological_process	0.47374	1	1	2302	3	11655	5010872
GO:0016748	succinyltransferase activity	molecular_function	0.47446	1	1	2302	3	11655	5012779
GO:0032978	protein insertion into membrane from inner side	biological_process	0.47472	1	1	2302	3	11655	5010492
GO:0032979	protein insertion into mitochondrial membrane from inner side	biological_process	0.47472	1	1	2302	3	11655	5010492
GO:0051204	protein insertion into mitochondrial membrane	biological_process	0.47472	1	1	2302	3	11655	5010492
GO:0030261	chromosome condensation	biological_process	0.47528	1	1	2302	3	11655	5022695
GO:0000921	septin ring assembly	biological_process	0.47598	1	1	2302	3	11655	5020774
GO:0005940	septin ring	cellular_component	0.47598	1	1	2302	3	11655	5020774
GO:0031106	septin ring organization	biological_process	0.47598	1	1	2302	3	11655	5020774
GO:0032156	septin cytoskeleton	cellular_component	0.47598	1	1	2302	3	11655	5020774
GO:0032185	septin cytoskeleton organization	biological_process	0.47598	1	1	2302	3	11655	5020774
GO:0004820	glycine-tRNA ligase activity	molecular_function	0.47598	1	1	2302	3	11655	5041647
GO:0006426	glycyl-tRNA aminoacylation	biological_process	0.47598	1	1	2302	3	11655	5041647
GO:0009279	cell outer membrane	cellular_component	0.476	1	2	2302	8	11655	5028153/5016845
GO:0051259	protein oligomerization	biological_process	0.47608	1	4	2302	19	11655	5030014/5010961/5044268/5033373
GO:0004470	malic enzyme activity	molecular_function	0.47616	1	1	2302	3	11655	5034484
GO:0004471	malate dehydrogenase (decarboxylating) (NAD+) activity	molecular_function	0.47616	1	1	2302	3	11655	5034484
GO:0061695	transferase complex/ transferring phosphorus-containing groups	cellular_component	0.47629	1	5	2302	23	11655	5018422/5046098/5010110/5032244/5039455
GO:0019842	vitamin binding	molecular_function	0.47803	1	2	2302	8	11655	5046827/5019589
GO:0051246	regulation of protein metabolic process	biological_process	0.47939	1	11	2302	53	11655	5021655/5046777/5035399/5037971/5016433/5011092/5045302/5046954/5017760/5037972/5027970
GO:0015925	galactosidase activity	molecular_function	0.48156	1	2	2302	8	11655	5034710/5040443
GO:0008839	4-hydroxy-tetrahydrodipicolinate reductase	molecular_function	0.48226	1	1	2302	3	11655	5031351
GO:0009085	lysine biosynthetic process	biological_process	0.48226	1	1	2302	3	11655	5031351
GO:0009089	lysine biosynthetic process via diaminopimelate	biological_process	0.48226	1	1	2302	3	11655	5031351
GO:0046451	diaminopimelate metabolic process	biological_process	0.48226	1	1	2302	3	11655	5031351
GO:0047355	CDP-glycerol glycerophosphotransferase activity	molecular_function	0.48232	1	1	2302	3	11655	5045602
GO:0031984	organelle subcompartment	cellular_component	0.48321	1	2	2302	8	11655	5031502/5024851
GO:0098791	Golgi subcompartment	cellular_component	0.48321	1	2	2302	8	11655	5024851/5031502
GO:0042651	thylakoid membrane	cellular_component	0.48368	1	2	2302	8	11655	5046816/5014787
GO:0006276	plasmid maintenance	biological_process	0.48395	1	2	2302	8	11655	5040031/5029676
GO:0022603	regulation of anatomical structure morphogenesis	biological_process	0.4841	1	2	2302	9	11655	5033189/5039939
GO:0000271	polysaccharide biosynthetic process	biological_process	0.48466	1	4	2302	18	11655	5042798/5021708/5046157/5048010
GO:0006636	unsaturated fatty acid biosynthetic process	biological_process	0.48539	1	2	2302	8	11655	5017759/5030405
GO:0006690	icosanoid metabolic process	biological_process	0.48539	1	2	2302	8	11655	5030405/5017759
GO:0006691	leukotriene metabolic process	biological_process	0.48539	1	2	2302	8	11655	5030405/5017759
GO:0019370	leukotriene biosynthetic process	biological_process	0.48539	1	2	2302	8	11655	5030405/5017759
GO:0033559	unsaturated fatty acid metabolic process	biological_process	0.48539	1	2	2302	8	11655	5017759/5030405
GO:0046456	icosanoid biosynthetic process	biological_process	0.48539	1	2	2302	8	11655	5030405/5017759
GO:1901568	fatty acid derivative metabolic process	biological_process	0.48539	1	2	2302	8	11655	5030405/5017759
GO:1901570	fatty acid derivative biosynthetic process	biological_process	0.48539	1	2	2302	8	11655	5017759/5030405
GO:0098589	membrane region	cellular_component	0.48641	1	3	2302	13	11655	5037972/5034275/5037971
GO:0043414	macromolecule methylation	biological_process	0.48649	1	7	2302	33	11655	5024062/5028500/5014787/5011671/5023078/5033639/5040230
GO:0006818	hydrogen transport	biological_process	0.48905	1	33	2302	167	11655	5025079/5043789/5012272/5018757/5031150/5048018/5017360/5011835/5047234/5013183/5021685/5029218/5016088/5037856/5031329/5037366/Novel00028/5040851/5034460/5033252/5009833/5045667/5047456/5036171/5025947/5039938/5025833/5009963/5014667/5029142/5020894/5023393/5009640
GO:0015992	proton transport	biological_process	0.48905	1	33	2302	167	11655	5037856/5031329/5016088/5029218/5021685/5047234/5013183/5031150/5048018/5017360/5011835/5025079/5043789/5012272/5018757/5009640/5029142/5020894/5023393/5009963/5014667/5045667/5025947/5036171/5039938/5047456/5025833/5033252/5009833/Novel00028/5040851/5034460/5037366
GO:0018196	peptidyl-asparagine modification	biological_process	0.48972	1	1	2302	3	11655	5042946
GO:0018279	protein N-linked glycosylation via asparagine	biological_process	0.48972	1	1	2302	3	11655	5042946
GO:0016742	hydroxymethyl-/ formyl- and related transferase activity	molecular_function	0.49028	1	1	2302	3	11655	5018423
GO:0005516	calmodulin binding	molecular_function	0.49038	1	1	2302	3	11655	5028003
GO:0044550	secondary metabolite biosynthetic process	biological_process	0.49064	1	2	2302	8	11655	5012093/5028316
GO:0006355	regulation of transcription/ DNA-templated	biological_process	0.49081	1	102	2302	527	11655	5040624/5036526/5015867/5042486/5039254/5029460/5030729/5013979/5020481/5012820/5028625/5022014/5011931/5031710/5035819/5029494/5026606/5041232/5014808/5012733/5028334/5041688/5017504/5040662/5035476/5024730/5010110/5018246/5032244/5026299/5011229/5048162/5015073/5034595/5011981/5039159/5009816/5026517/5018289/5043262/5040874/5017636/5024872/5026196/5009046/5009950/5047679/5009691/5040715/5027972…
GO:1903506	regulation of nucleic acid-templated transcription	biological_process	0.49081	1	102	2302	527	11655	5043191/5024389/5048194/5038839/5021214/5045694/5024768/5047217/5032611/5011677/5032467/5029356/5014647/5037199/5015532/5016254/5022919/5041982/5015490/5029857/5011374/5036024/5011784/5022913/5026610/5023350/5045953/5019658/5014734/5043751/5042576/5020426/5034460/5044290/5017178/5035953/5030195/5048070/5019004/5045143/5024807/5021512/5018694/5013119/5046614/5038677/5039213/5033503/5008736/5042700…
GO:0030030	cell projection organization	biological_process	0.49101	1	13	2302	66	11655	5011082/5028003/5017204/5047397/5041440/5035706/5039268/5022027/5011712/5048004/5032611/5026113/5033650
GO:0016903	oxidoreductase activity/ acting on the aldehyde or oxo group of donors	molecular_function	0.49289	1	4	2302	18	11655	5010152/5019407/5031351/5042266
GO:0017148	negative regulation of translation	biological_process	0.49371	1	1	2302	3	11655	5027970
GO:0034249	negative regulation of cellular amide metabolic process	biological_process	0.49371	1	1	2302	3	11655	5027970
GO:0001932	regulation of protein phosphorylation	biological_process	0.49481	1	4	2302	17	11655	5046777/5016433/5045302/5046954
GO:0008134	transcription factor binding	molecular_function	0.49488	1	11	2302	55	11655	5040874/5016254/5044290/5024872/5026517/5018289/5043580/5032467/5019004/5021512/5036526
GO:0000145	exocyst	cellular_component	0.495	1	2	2302	9	11655	5038904/5025131
GO:0051338	regulation of transferase activity	biological_process	0.49515	1	4	2302	17	11655	5046777/5016433/5046954/5045302
GO:0004357	glutamate-cysteine ligase activity	molecular_function	0.49538	1	1	2302	3	11655	5012180
GO:0015996	chlorophyll catabolic process	biological_process	0.49564	1	1	2302	3	11655	5011069
GO:0047746	chlorophyllase activity	molecular_function	0.49564	1	1	2302	3	11655	5011069
GO:0032504	multicellular organism reproduction	biological_process	0.49565	1	7	2302	34	11655	5037199/5035032/5038231/5047768/5035555/5032170/5024545
GO:0016651	oxidoreductase activity/ acting on NAD(P)H	molecular_function	0.49737	1	16	2302	79	11655	5038516/5012684/5009042/5038768/5041350/5042616/5036241/5043464/5016045/5022089/5038747/5038517/5028282/5046919/5041334/5009813
GO:0000030	mannosyltransferase activity	molecular_function	0.49755	1	1	2302	3	11655	5014600
GO:0005869	dynactin complex	cellular_component	0.49779	1	1	2302	3	11655	5009626
GO:0015078	hydrogen ion transmembrane transporter activity	molecular_function	0.4982	1	32	2302	164	11655	5009963/5036171/5047456/5039938/5034024/5009640/5029142/Novel00028/5034460/5021114/5037366/5009094/5016524/5029218/5021685/5030441/5028006/5013183/5047234/5025640/5018489/5031329/5037856/5031760/5044470/5043789/5025079/5018757/5031150/5034973/5011835/5017360
GO:0015276	ligand-gated ion channel activity	molecular_function	0.49847	1	9	2302	45	11655	5023505/5018136/5026464/5037252/5044622/5029225/5037730/5046915/5016412
GO:0022834	ligand-gated channel activity	molecular_function	0.49847	1	9	2302	45	11655	5046915/5016412/5029225/5044622/5037730/5023505/5026464/5018136/5037252
GO:0015711	organic anion transport	biological_process	0.49869	1	12	2302	60	11655	5029225/5036826/5010405/5013183/5018747/5047234/5023209/5026451/5035706/5011081/5039939/5014375
GO:0015849	organic acid transport	biological_process	0.49869	1	12	2302	60	11655	5035706/5026451/5023209/5013183/5018747/5047234/5029225/5036826/5010405/5014375/5011081/5039939
GO:0046942	carboxylic acid transport	biological_process	0.49869	1	12	2302	60	11655	5035706/5026451/5023209/5013183/5018747/5047234/5029225/5010405/5036826/5014375/5011081/5039939
GO:0016657	oxidoreductase activity/ acting on NAD(P)H/ nitrogenous group as acceptor	molecular_function	0.49889	1	1	2302	3	11655	5041350
GO:0033739	preQ1 synthase activity	molecular_function	0.49889	1	1	2302	3	11655	5041350
GO:0047200	tetrahydrodipicolinate N-acetyltransferase activity	molecular_function	0.49915	1	1	2302	3	11655	5025235
GO:0008152	metabolic process	biological_process	0.49992	1	1119	2302	5641	11655	5010289/5034460/5038517/5020426/5027705/5009602/5022056/5034937/5037088/5020142/5047428/5015322/5031558/5023078/5013231/5019625/5041634/5033904/5046427/5009042/5032319/5012983/5048010/5016635/5016254/5022503/5043863/5038924/5022860/5018360/5017362/5043255/5040450/5027821/5017498/5040825/5045200/5011069/5040346/5038311/5033700/5030729/5039254/5041326/5028547/5011345/5021906/5036420/5011873/5021988…
GO:0009060	aerobic respiration	biological_process	0.50037	1	2	2302	8	11655	5034249/5014187
GO:0009982	pseudouridine synthase activity	molecular_function	0.5006	1	1	2302	3	11655	5036224
GO:0009452	7-methylguanosine RNA capping	biological_process	0.50065	1	2	2302	8	11655	5023078/5033639
GO:0036260	RNA capping	biological_process	0.50065	1	2	2302	8	11655	5033639/5023078
GO:0008218	bioluminescence	biological_process	0.50128	1	1	2302	4	11655	5015514
GO:0019069	viral capsid assembly	biological_process	0.50133	1	3	2302	13	11655	5021988/5041888/5011290
GO:0046365	monosaccharide catabolic process	biological_process	0.5023	1	1	2302	3	11655	5020710
GO:0015098	molybdate ion transmembrane transporter activity	molecular_function	0.50318	1	1	2302	3	11655	5045751
GO:0015689	molybdate ion transport	biological_process	0.50318	1	1	2302	3	11655	5045751
GO:0004806	triglyceride lipase activity	molecular_function	0.50329	1	1	2302	3	11655	5021575
GO:0005753	mitochondrial proton-transporting ATP synthase complex	cellular_component	0.5038	1	10	2302	52	11655	5017360/5011835/5031329/5036171/5039938/5018757/5029218/5021685/5034460/5009963
GO:0010468	regulation of gene expression	biological_process	0.5042	1	107	2302	553	11655	5026517/5018289/5043262/5009816/5039159/5017636/5024872/5040874/5032244/5011229/5026299/5015073/5011981/5034595/5048162/5014438/5042700/5008736/5033503/5039213/5038677/5046614/5009950/5047679/5026196/5009046/5019352/5027972/5042544/5040715/5009691/5020481/5012820/5028625/5030729/5013979/5011931/5031710/5022014/5036526/5040624/5039254/5042486/5029460/5015867/5041688/5017504/5028334/5012733/5010110…
GO:0002764	immune response-regulating signaling pathway	biological_process	0.50427	1	1	2302	3	11655	5044997
GO:0009378	four-way junction helicase activity	molecular_function	0.50442	1	8	2302	39	11655	5044290/5040874/5018289/5026517/5017849/5021279/5019004/5044037
GO:0030529	ribonucleoprotein complex	cellular_component	0.50722	1	72	2302	346	11655	5038112/5028116/5032359/5020966/5045071/5009413/5011671/5043973/5033783/5015452/5009680/5012192/5028004/5034202/5022860/5021823/5043255/5024789/5009041/5025181/5042706/5009277/5026981/5035302/5024266/5014714/5015853/5015800/5035582/5012084/5032704/5009926/5038227/5041497/5032071/5034024/5029115/5043934/5012207/5017270/5043649/5015970/5012927/5029219/5029439/5009414/5026749/5021384/5047255/5021443…
GO:0051861	glycolipid binding	molecular_function	0.50772	1	2	2302	8	11655	5031918/5012913
GO:0009611	response to wounding	biological_process	0.50971	1	5	2302	24	11655	5026198/5022556/5026451/5021613/5037441
GO:0046933	proton-transporting ATP synthase activity/ rotational mechanism	molecular_function	0.50997	1	3	2302	13	11655	5047234/5013183/5031150
GO:0016854	racemase and epimerase activity	molecular_function	0.5102	1	2	2302	8	11655	5042798/5038672
GO:0016863	intramolecular oxidoreductase activity/ transposing C=C bonds	molecular_function	0.51056	1	1	2302	3	11655	5031945
GO:0047750	cholestenol delta-isomerase activity	molecular_function	0.51056	1	1	2302	3	11655	5031945
GO:0019901	protein kinase binding	molecular_function	0.51156	1	4	2302	17	11655	5046954/5045302/5016433/5046777
GO:1901565	organonitrogen compound catabolic process	biological_process	0.51202	1	5	2302	24	11655	5039098/5019602/5011069/5012779/5014702
GO:0005319	lipid transporter activity	molecular_function	0.51323	1	3	2302	13	11655	5031498/5012913/5027666
GO:0006613	cotranslational protein targeting to membrane	biological_process	0.51422	1	9	2302	45	11655	5041688/5038483/5047233/5009116/5040856/5019236/5022095/5030768/5028318
GO:0016787	hydrolase activity	molecular_function	0.51513	1	366	2302	1894	11655	5018454/5028318/5021258/5009377/5037947/5013488/5012704/5011373/5024867/5026186/5037923/5044580/5026395/5032890/5017242/5014636/5025319/5033435/5043168/5036158/5025917/5021575/5025435/5030603/5035557/5032100/5018701/5033259/5044268/5033252/5021512/5011869/5019534/5046301/5040851/5012963/5042289/5022306/5030942/5021077/5018310/5026630/5031258/5029225/5008841/5011006/5018010/5013648/5030180/5024376…
GO:0044262	cellular carbohydrate metabolic process	biological_process	0.51582	1	8	2302	40	11655	5030603/5042798/5021708/5016102/5031027/5048010/5046157/5037462
GO:0016671	oxidoreductase activity/ acting on a sulfur group of donors/ disulfide as acceptor	molecular_function	0.51621	1	2	2302	8	11655	5017411/5012047
GO:0000280	nuclear division	biological_process	0.51942	1	8	2302	41	11655	5014880/5017760/5044662/5021670/5021655/5009368/5011030/5035399
GO:0033178	proton-transporting two-sector ATPase complex/ catalytic domain	cellular_component	0.51989	1	7	2302	34	11655	5023393/5025833/5048018/5013183/5012272/5045667/5047234
GO:0006354	DNA-templated transcription/ elongation	biological_process	0.52073	1	2	2302	8	11655	5014868/5034612
GO:0006305	DNA alkylation	biological_process	0.52325	1	2	2302	8	11655	5028500/5033639
GO:0006306	DNA methylation	biological_process	0.52325	1	2	2302	8	11655	5028500/5033639
GO:0040029	regulation of gene expression/ epigenetic	biological_process	0.52325	1	2	2302	8	11655	5033639/5028500
GO:0044728	DNA methylation or demethylation	biological_process	0.52325	1	2	2302	8	11655	5033639/5028500
GO:0001101	response to acid chemical	biological_process	0.52468	1	2	2302	9	11655	5020522/5014971
GO:0071229	cellular response to acid chemical	biological_process	0.52468	1	2	2302	9	11655	5014971/5020522
GO:0043229	intracellular organelle	cellular_component	0.52505	1	312	2302	1575	11655	5026852/5043649/5020833/5014734/5019658/5020753/5015970/5032071/5027184/5008624/5025212/5041497/5022095/5030923/5045001/5035399/5009626/5037668/5039107/5037675/5032704/5025464/5037426/5019436/5026981/5029224/5021685/5024789/5043855/5036463/5009277/5027475/5009729/5042946/5038112/5028134/5012272/5046753/5012239/5035819/5019518/5020581/5011691/5038544/5041688/5017504/5046380/5042161/5033585/5031710…
GO:0033227	dsRNA transport	biological_process	0.5254	1	3	2302	14	11655	5019219/5028180/5042730
GO:0051032	nucleic acid transmembrane transporter activity	molecular_function	0.5254	1	3	2302	14	11655	5028180/5019219/5042730
GO:0051033	RNA transmembrane transporter activity	molecular_function	0.5254	1	3	2302	14	11655	5019219/5028180/5042730
GO:0043604	amide biosynthetic process	biological_process	0.52563	1	92	2302	449	11655	5038112/5028116/5026497/5020966/5009413/5043973/5008888/5033783/5011671/5012192/5028004/5034202/5022860/5021823/5015452/5009680/5043255/5009031/5025181/5024789/5009041/5009277/5016263/5042706/5012911/5026981/5012712/5041647/5046777/5035302/5034956/5015800/5015853/5043807/5024266/5014714/5032704/5012084/5032607/5035582/5031626/5009926/5038227/5041497/5039036/5032071/5027970/5029115/5043649/5043934…
GO:0007067	mitotic nuclear division	biological_process	0.52677	1	6	2302	30	11655	5009368/5017760/5021655/5044662/5021670/5035399
GO:0016627	oxidoreductase activity/ acting on the CH-CH group of donors	molecular_function	0.52686	1	10	2302	49	11655	5019167/5026656/5043421/5041679/5014702/5032493/5015098/5035022/5021988/5031351
GO:1990234	transferase complex	cellular_component	0.52857	1	25	2302	125	11655	5021655/5047682/5024168/5024062/5011006/5041913/5035399/5009729/5032244/5022089/5017760/5015430/5031518/5011671/5037426/5018422/5045696/5044628/5046098/5023330/5028198/5010110/5015837/5039455/5046380
GO:0042176	regulation of protein catabolic process	biological_process	0.53064	1	3	2302	14	11655	5035399/5021655/5017760
GO:0050790	regulation of catalytic activity	biological_process	0.53097	1	11	2302	56	11655	5046954/5045302/5011092/5018307/5016433/5022695/5037972/5035557/5012797/5037971/5046777
GO:0042470	melanosome	cellular_component	0.53149	1	1	2302	4	11655	5018363
GO:0048770	pigment granule	cellular_component	0.53149	1	1	2302	4	11655	5018363
GO:0043233	organelle lumen	cellular_component	0.53152	1	26	2302	135	11655	5016210/5015867/5009368/5035555/5032244/5047203/5015853/5015490/5045873/5046753/5015740/5020833/5024545/5015402/5046098/5035485/5025917/5010110/5037235/5034612/5029115/5033503/5012733/5021670/5039455/5014868
GO:0070013	intracellular organelle lumen	cellular_component	0.53152	1	26	2302	135	11655	5021670/5033503/5037235/5034612/5029115/5012733/5014868/5039455/5035485/5046098/5010110/5025917/5024545/5020833/5015402/5045873/5015490/5015740/5046753/5015853/5032244/5047203/5015867/5009368/5016210/5035555
GO:0071310	cellular response to organic substance	biological_process	0.53176	1	2	2302	9	11655	5012927/5020426
GO:2000112	regulation of cellular macromolecule biosynthetic process	biological_process	0.53218	1	106	2302	551	11655	5047679/5009950/5009046/5026196/5042544/5019352/5027972/5009691/5040715/5042700/5008736/5033503/5046614/5038677/5039213/5026299/5011229/5032244/5034595/5011981/5015073/5048162/5043262/5018289/5026517/5039159/5009816/5024872/5017636/5040874/5041232/5029494/5035819/5026606/5014808/5041688/5017504/5028334/5012733/5018246/5010110/5024730/5035476/5040662/5036526/5040624/5041326/5029460/5039254/5042486…
GO:0072350	tricarboxylic acid metabolic process	biological_process	0.53509	1	2	2302	9	11655	5014187/5034249
GO:0043043	peptide biosynthetic process	biological_process	0.5354	1	88	2302	430	11655	5024789/5009041/5025181/5042706/5009277/5016263/5026981/5012712/5012911/5034956/5035302/5041647/5038112/5028116/5020966/5009413/5043973/5033783/5011671/5026497/5015452/5009680/5012192/5028004/5021823/5034202/5022860/5043255/5032071/5039036/5027970/5029115/5012207/5043934/5043649/5015970/5024266/5014714/5015853/5015800/5031626/5035582/5012084/5032607/5032704/5009926/5038227/5041497/5021454/5038677…
GO:0048468	cell development	biological_process	0.53552	1	4	2302	20	11655	5028003/5017204/5024545/5035555
GO:0016881	acid-amino acid ligase activity	molecular_function	0.53568	1	8	2302	39	11655	5019377/5046820/5046819/5033772/5009528/5033771/5012180/5043168
GO:0017022	myosin binding	molecular_function	0.53596	1	1	2302	4	11655	5036338
GO:0006270	DNA replication initiation	biological_process	0.53626	1	3	2302	14	11655	5041326/5033373/5029225
GO:0006720	isoprenoid metabolic process	biological_process	0.53654	1	3	2302	14	11655	5018010/5034333/5036729
GO:0008299	isoprenoid biosynthetic process	biological_process	0.53654	1	3	2302	14	11655	5018010/5034333/5036729
GO:0051180	vitamin transport	biological_process	0.53723	1	1	2302	4	11655	5036826
GO:0042173	regulation of sporulation resulting in formation of a cellular spore	biological_process	0.53754	1	1	2302	4	11655	5039939
GO:0043937	regulation of sporulation	biological_process	0.53754	1	1	2302	4	11655	5039939
GO:0031554	regulation of DNA-templated transcription/ termination	biological_process	0.53754	1	2	2302	9	11655	5034460/5014647
GO:0031555	transcriptional attenuation	biological_process	0.53754	1	2	2302	9	11655	5014647/5034460
GO:0031556	transcriptional attenuation by ribosome	biological_process	0.53754	1	2	2302	9	11655	5034460/5014647
GO:2000026	regulation of multicellular organismal development	biological_process	0.53865	1	1	2302	4	11655	5033189
GO:0009069	serine family amino acid metabolic process	biological_process	0.53899	1	1	2302	4	11655	5039098
GO:0003917	DNA topoisomerase type I activity	molecular_function	0.53943	1	1	2302	4	11655	5023383
GO:0030031	cell projection assembly	biological_process	0.54123	1	8	2302	42	11655	5032611/5033650/5022027/5011712/5041440/5035706/5011082/5047397
GO:0016884	carbon-nitrogen ligase activity/ with glutamine as amido-N-donor	molecular_function	0.54148	1	2	2302	9	11655	5009031/5028318
GO:0019080	viral gene expression	biological_process	0.54191	1	4	2302	20	11655	5023329/5009116/5014438/5040805
GO:0008610	lipid biosynthetic process	biological_process	0.54199	1	26	2302	132	11655	5031078/5014158/5029557/5019625/5036729/5035436/5030405/5017320/5037034/5039715/5026359/5026275/5019060/5042798/5032376/5046157/5038639/5041700/5048010/5018010/5017759/5042631/5043702/5039613/5044871/5034333
GO:0046914	transition metal ion binding	molecular_function	0.54226	1	126	2302	637	11655	5009626/5020978/5033603/5015557/5046128/5032294/5011175/5029760/5040950/5026275/5019534/5026597/5012980/5040057/5040452/5032051/5029865/5015088/5026852/5044622/5047233/5029062/5027184/5011784/5042695/5032071/5044130/5008626/5016838/5017765/5018360/5020421/5029095/5048129/5040586/5012192/5011043/5035423/5042516/5035898/5017915/5040176/5037703/5028134/5010124/5035955/5016242/5017320/5044628/5039686…
GO:0006612	protein targeting to membrane	biological_process	0.54295	1	9	2302	46	11655	5040856/5019236/5009116/5038483/5041688/5047233/5030768/5028318/5022095
GO:0043085	positive regulation of catalytic activity	biological_process	0.54355	1	2	2302	10	11655	5022695/5011092
GO:0034641	cellular nitrogen compound metabolic process	biological_process	0.5448	1	415	2302	2124	11655	5031150/5014970/5017360/5041756/5047255/5048162/5034595/5015801/5018289/5029439/5029219/5017760/5040874/5043310/5012927/5009046/5023017/5009691/5018422/5015906/5037235/5033503/5042700/5044293/5025640/5028126/5020269/5042562/5038563/5040624/5044426/5038191/5036224/5028547/5021655/5041326/5033772/5039254/5030729/5042095/5034572/5042353/5019038/5029494/5010718/5042238/5027561/5021165/5014808/5021988…
GO:0050804	modulation of synaptic transmission	biological_process	0.54521	1	1	2302	4	11655	5031918
GO:0042325	regulation of phosphorylation	biological_process	0.5459	1	4	2302	18	11655	5016433/5046954/5045302/5046777
GO:0030312	external encapsulating structure	cellular_component	0.54599	1	4	2302	20	11655	5028153/5016845/5015867/5015169
GO:0065007	biological regulation	biological_process	0.54625	1	325	2302	1680	11655	5019352/5012182/5047679/5026196/5018307/5021173/5038677/5046614/5026587/5013424/5027732/5034014/5011846/5046118/5011229/5010878/5045818/5014712/5019595/5035127/5034349/5018918/5034438/5010110/5040662/5013635/5012733/5018287/5029460/5018481/5042486/5015867/5044670/5018410/5036526/5021225/5011931/5028625/5035740/5013779/5026186/5037199/5012252/5014647/5025904/5043191/5043168/5035557/5011126/5024768…
GO:0031974	membrane-enclosed lumen	cellular_component	0.54655	1	26	2302	136	11655	5015402/5020833/5024545/5010110/5025917/5046098/5035485/5039455/5014868/5037235/5034612/5033503/5012733/5029115/5021670/5035555/5016210/5009368/5015867/5047203/5032244/5015853/5046753/5015740/5015490/5045873
GO:0006904	vesicle docking involved in exocytosis	biological_process	0.54713	1	4	2302	20	11655	5042761/5038904/5015851/5027243
GO:0019751	polyol metabolic process	biological_process	0.54934	1	2	2302	9	11655	5018689/5030603
GO:0048584	positive regulation of response to stimulus	biological_process	0.54996	1	2	2302	9	11655	5018353/5044446
GO:0006820	anion transport	biological_process	0.55282	1	20	2302	105	11655	5035682/5039939/5011081/5018217/5035706/5046174/5023209/5018747/5021628/5011671/5010405/5014375/5045751/5023330/5026451/5030529/5013183/5047234/5029225/5036826
GO:0006259	DNA metabolic process	biological_process	0.55285	1	92	2302	476	11655	5044037/5018422/5032101/5030679/5009177/5032441/5042562/5032701/5023982/5037235/5044399/5015906/5028126/5044293/5041756/5019602/5013245/5030859/5040874/5014880/5044013/5021279/5026517/5018289/5024545/5032734/5020581/5040031/5013276/5033373/5035485/5023957/5033430/5025155/5017849/5019705/5016210/5015867/5041326/5044426/5018664/5009182/5012698/5029753/5027867/5042012/5012093/5042095/5032467/5017242…
GO:0033313	meiotic cell cycle checkpoint	biological_process	0.55544	1	1	2302	4	11655	5014880
GO:0040020	regulation of meiotic nuclear division	biological_process	0.55544	1	1	2302	4	11655	5014880
GO:0045835	negative regulation of meiotic nuclear division	biological_process	0.55544	1	1	2302	4	11655	5014880
GO:0051445	regulation of meiotic cell cycle	biological_process	0.55544	1	1	2302	4	11655	5014880
GO:0051447	negative regulation of meiotic cell cycle	biological_process	0.55544	1	1	2302	4	11655	5014880
GO:0051598	meiotic recombination checkpoint	biological_process	0.55544	1	1	2302	4	11655	5014880
GO:0009297	pilus assembly	biological_process	0.55566	1	5	2302	26	11655	5033650/5035706/5047397/5022027/5011082
GO:0043711	pilus organization	biological_process	0.55566	1	5	2302	26	11655	5033650/5035706/5047397/5022027/5011082
GO:0015630	microtubule cytoskeleton	cellular_component	0.55593	1	26	2302	142	11655	5046753/5020564/5035218/5015740/5037675/5025016/5036442/5028962/5024872/5038482/5009626/5028949/5009368/5044871/5021670/5044662/5023505/5039625/5025917/5037463/5042369/5047760/5026186/5010843/5029224/5034455
GO:0051336	regulation of hydrolase activity	biological_process	0.55612	1	5	2302	27	11655	5012797/5018307/5011092/5037972/5037971
GO:0030076	light-harvesting complex	cellular_component	0.55624	1	2	2302	9	11655	5014787/5046816
GO:0016426	tRNA (adenine) methyltransferase activity	molecular_function	0.55642	1	2	2302	9	11655	5024062/5011671
GO:0016429	tRNA (adenine-N1-)-methyltransferase activity	molecular_function	0.55642	1	2	2302	9	11655	5024062/5011671
GO:0015743	malate transport	biological_process	0.55669	1	3	2302	15	11655	5035706/5011081/5029225
GO:0010496	intercellular transport	biological_process	0.55729	1	4	2302	21	11655	5039004/5021837/5020331/5038659
GO:0044000	movement in host	biological_process	0.55729	1	4	2302	21	11655	5039004/5021837/5038659/5020331
GO:0046739	transport of virus in multicellular host	biological_process	0.55729	1	4	2302	21	11655	5021837/5038659/5020331/5039004
GO:0046740	transport of virus in host/ cell to cell	biological_process	0.55729	1	4	2302	21	11655	5021837/5038659/5020331/5039004
GO:0051814	movement in other organism involved in symbiotic interaction	biological_process	0.55729	1	4	2302	21	11655	5020331/5038659/5021837/5039004
GO:1902586	multi-organism intercellular transport	biological_process	0.55729	1	4	2302	21	11655	5021837/5020331/5038659/5039004
GO:0045261	proton-transporting ATP synthase complex/ catalytic core F(1)	cellular_component	0.55797	1	2	2302	9	11655	5013183/5047234
GO:0015114	phosphate ion transmembrane transporter activity	molecular_function	0.55839	1	1	2302	4	11655	5046174
GO:0015321	sodium-dependent phosphate transmembrane transporter activity	molecular_function	0.55839	1	1	2302	4	11655	5046174
GO:0044341	sodium-dependent phosphate transport	biological_process	0.55839	1	1	2302	4	11655	5046174
GO:0017080	sodium channel regulator activity	molecular_function	0.55899	1	1	2302	4	11655	5041679
GO:0019871	sodium channel inhibitor activity	molecular_function	0.55899	1	1	2302	4	11655	5041679
GO:0045934	negative regulation of nucleobase-containing compound metabolic process	biological_process	0.55943	1	3	2302	15	11655	5045953/5041326/5048162
GO:0019900	kinase binding	molecular_function	0.55949	1	4	2302	18	11655	5046777/5016433/5045302/5046954
GO:0015179	L-amino acid transmembrane transporter activity	molecular_function	0.55958	1	1	2302	4	11655	5018051
GO:0004555	alpha/alpha-trehalase activity	molecular_function	0.5608	1	1	2302	4	11655	5037462
GO:0015927	trehalase activity	molecular_function	0.5608	1	1	2302	4	11655	5037462
GO:0030126	COPI vesicle coat	cellular_component	0.56121	1	1	2302	4	11655	5033301
GO:0030137	COPI-coated vesicle	cellular_component	0.56121	1	1	2302	4	11655	5033301
GO:0030663	COPI-coated vesicle membrane	cellular_component	0.56121	1	1	2302	4	11655	5033301
GO:0004356	glutamate-ammonia ligase activity	molecular_function	0.56221	1	2	2302	9	11655	5017885/5034469
GO:0051087	chaperone binding	molecular_function	0.56312	1	2	2302	9	11655	5019595/5018763
GO:0008121	ubiquinol-cytochrome-c reductase activity	molecular_function	0.56335	1	1	2302	4	11655	5018489
GO:0016681	oxidoreductase activity/ acting on diphenols and related substances as donors/ cytochrome as acceptor	molecular_function	0.56335	1	1	2302	4	11655	5018489
GO:0004576	oligosaccharyl transferase activity	molecular_function	0.56392	1	2	2302	9	11655	5009680/5041913
GO:0010333	terpene synthase activity	molecular_function	0.56451	1	1	2302	4	11655	5018010
GO:0051345	positive regulation of hydrolase activity	biological_process	0.56512	1	1	2302	5	11655	5011092
GO:0009538	photosystem I reaction center	cellular_component	0.56539	1	1	2302	4	11655	5045735
GO:0030176	integral component of endoplasmic reticulum membrane	cellular_component	0.56581	1	8	2302	41	11655	5022095/5047233/5041688/5029225/5009488/5035706/5023505/5040856
GO:0031227	intrinsic component of endoplasmic reticulum membrane	cellular_component	0.56581	1	8	2302	41	11655	5022095/5035706/5023505/5040856/5009488/5047233/5029225/5041688
GO:0009986	cell surface	cellular_component	0.56741	1	1	2302	4	11655	5046782
GO:0004312	fatty acid synthase activity	molecular_function	0.56787	1	1	2302	4	11655	5019625
GO:0004315	3-oxoacyl-[acyl-carrier-protein] synthase activity	molecular_function	0.56787	1	1	2302	4	11655	5019625
GO:0005852	eukaryotic translation initiation factor 3 complex	cellular_component	0.56794	1	2	2302	9	11655	5011290/5035262
GO:0000097	sulfur amino acid biosynthetic process	biological_process	0.56867	1	1	2302	4	11655	5010124
GO:0009086	methionine biosynthetic process	biological_process	0.56867	1	1	2302	4	11655	5010124
GO:0019904	protein domain specific binding	molecular_function	0.56872	1	1	2302	4	11655	5034077
GO:0044264	cellular polysaccharide metabolic process	biological_process	0.56987	1	4	2302	20	11655	5021708/5042798/5046157/5048010
GO:0004143	diacylglycerol kinase activity	molecular_function	0.57009	1	1	2302	4	11655	5014987
GO:0007205	protein kinase C-activating G-protein coupled receptor signaling pathway	biological_process	0.57009	1	1	2302	4	11655	5014987
GO:0009894	regulation of catabolic process	biological_process	0.57017	1	4	2302	20	11655	5022919/5017760/5021655/5035399
GO:0006206	pyrimidine nucleobase metabolic process	biological_process	0.57043	1	1	2302	4	11655	5021704
GO:0019856	pyrimidine nucleobase biosynthetic process	biological_process	0.57043	1	1	2302	4	11655	5021704
GO:0008565	protein transporter activity	molecular_function	0.57098	1	9	2302	47	11655	5021394/5043936/5042574/5041888/5011671/5034014/5045043/5021717/5017162
GO:0001558	regulation of cell growth	biological_process	0.57101	1	1	2302	4	11655	5042568
GO:0005520	insulin-like growth factor binding	molecular_function	0.57101	1	1	2302	4	11655	5042568
GO:0016049	cell growth	biological_process	0.57101	1	1	2302	4	11655	5042568
GO:0019838	growth factor binding	molecular_function	0.57101	1	1	2302	4	11655	5042568
GO:0006303	double-strand break repair via nonhomologous end joining	biological_process	0.57262	1	2	2302	10	11655	5042012/5026614
GO:1902582	single-organism intracellular transport	biological_process	0.57294	1	37	2302	191	11655	5014109/5028318/5021394/5038112/5039268/5040856/5010405/5021708/5024851/5037140/5019255/5026113/5031502/5019436/5048004/5021717/5009116/5047234/5013183/5030768/5025212/5022095/5019236/5017105/5040205/5038483/5043842/5018747/5035930/5009505/5016533/5018087/5026852/5035819/5047233/5041688/5014868
GO:0007586	digestion	biological_process	0.57379	1	1	2302	4	11655	5024800
GO:0033647	host intracellular organelle	cellular_component	0.57398	1	5	2302	25	11655	5034469/5020016/5021988/5027952/5017052
GO:0033648	host intracellular membrane-bounded organelle	cellular_component	0.57398	1	5	2302	25	11655	5017052/5027952/5021988/5034469/5020016
GO:0002097	tRNA wobble base modification	biological_process	0.57516	1	1	2302	4	11655	5032454
GO:0002098	tRNA wobble uridine modification	biological_process	0.57516	1	1	2302	4	11655	5032454
GO:0044764	multi-organism cellular process	biological_process	0.57531	1	60	2302	319	11655	5034195/5037971/5044037/5038659/5031596/5019789/5037972/5014971/5026427/5048118/5014438/5043168/5037311/5029557/5009116/5016926/5020522/5024112/5026704/5039354/5023329/5043905/5021279/5021489/5010666/5043221/5011290/5040874/5021837/5027663/5038206/5017052/5017016/5011173/5025266/5046260/5026630/5030236/5020331/5020864/5033165/5021988/5041888/5036826/5017849/5030911/5040805/5028334/5013635/5017102…
GO:0045892	negative regulation of transcription/ DNA-templated	biological_process	0.57639	1	2	2302	10	11655	5048162/5045953
GO:0051253	negative regulation of RNA metabolic process	biological_process	0.57639	1	2	2302	10	11655	5048162/5045953
GO:1902679	negative regulation of RNA biosynthetic process	biological_process	0.57639	1	2	2302	10	11655	5045953/5048162
GO:1903507	negative regulation of nucleic acid-templated transcription	biological_process	0.57639	1	2	2302	10	11655	5045953/5048162
GO:0050789	regulation of biological process	biological_process	0.5777	1	301	2302	1561	11655	5031710/5020481/5013979/5022273/5014092/5035819/5018246/5041688/5028334/5017504/5012147/5046520/5044446/5020864/5011981/5015073/5026299/5014722/5018353/5043262/5043221/5040268/5009816/5018121/5042544/5031502/5027972/5010734/5032701/5014438/5008736/5021670/5024807/5019004/5016079/5020636/5035399/5012580/5014260/5018933/5035923/5047722/5023350/5032572/5026610/5016936/5039408/5010102/5019658/5014734…
GO:0008028	monocarboxylic acid transmembrane transporter activity	molecular_function	0.57786	1	1	2302	4	11655	5023209
GO:0046983	protein dimerization activity	molecular_function	0.57951	1	12	2302	63	11655	5039939/5032408/5022364/5023468/5013490/5027453/5039715/5028880/5029218/5021670/5017497/5009417
GO:0019725	cellular homeostasis	biological_process	0.5803	1	16	2302	81	11655	5034232/5010734/5014647/5029225/5021173/5023505/5017765/5012779/5016412/5046915/5009488/5028134/5035705/5018136/5046546/5035706
GO:0043226	organelle	cellular_component	0.58181	1	313	2302	1591	11655	5009950/5009341/5012688/5047234/5021454/5046000/5037147/5023505/5039213/5022089/5041913/5032244/5019602/5018757/5039159/5017254/5015430/5024872/5025016/5035706/5044676/5015483/5009505/5014868/5039938/5043464/5015837/5044890/5023271/5018137/5037399/5043756/5018664/5035827/5016210/5015740/5035591/5009182/5022014/5039990/5044628/5045696/5037971/5015402/5029995/5042706/5013183/5039625/5024389/5046098…
GO:0070569	uridylyltransferase activity	molecular_function	0.58314	1	1	2302	4	11655	5040299
GO:0006302	double-strand break repair	biological_process	0.58451	1	5	2302	26	11655	5009182/5026614/5042012/5035032/5047790
GO:0003972	RNA ligase (ATP) activity	molecular_function	0.58454	1	1	2302	4	11655	5016254
GO:0008452	RNA ligase activity	molecular_function	0.58454	1	1	2302	4	11655	5016254
GO:0009898	cytoplasmic side of plasma membrane	cellular_component	0.58457	1	1	2302	4	11655	5025079
GO:0098552	side of membrane	cellular_component	0.58457	1	1	2302	4	11655	5025079
GO:0098562	cytoplasmic side of membrane	cellular_component	0.58457	1	1	2302	4	11655	5025079
GO:0006954	inflammatory response	biological_process	0.5847	1	1	2302	4	11655	5031078
GO:0016032	viral process	biological_process	0.58565	1	50	2302	266	11655	5039004/5047701/5037462/5013876/5019004/5027952/5016042/5017849/5041888/5036826/5040805/5013635/5017102/5028334/5030911/5020864/5033165/5021988/5026630/5030236/5011173/5046260/5025266/5020331/5021489/5010666/5011290/5021279/5027663/5040874/5021837/5038206/5017052/5024112/5039354/5023329/5026427/5048118/5014438/5031596/5037972/5019789/5029557/5009116/5016926/5043168/5037311/5037971/5038659/5044037
GO:0008649	rRNA methyltransferase activity	molecular_function	0.58614	1	1	2302	4	11655	5014787
GO:0008641	small protein activating enzyme activity	molecular_function	0.5874	1	4	2302	22	11655	5042344/5034484/5019625/5016898
GO:0000413	protein peptidyl-prolyl isomerization	biological_process	0.58741	1	4	2302	19	11655	5031411/5022058/5039593/5039881
GO:0003755	peptidyl-prolyl cis-trans isomerase activity	molecular_function	0.58741	1	4	2302	19	11655	5031411/5022058/5039593/5039881
GO:0016859	cis-trans isomerase activity	molecular_function	0.58741	1	4	2302	19	11655	5039881/5039593/5022058/5031411
GO:0018208	peptidyl-proline modification	biological_process	0.58741	1	4	2302	19	11655	5022058/5031411/5039593/5039881
GO:1902600	hydrogen ion transmembrane transport	biological_process	0.58752	1	25	2302	131	11655	5043789/5012272/5037366/5018757/Novel00028/5034460/5031150/5048018/5017360/5011835/5047234/5045667/5039938/5047456/5013183/5036171/5025833/5029218/5021685/5009963/5029142/5023393/5037856/5031329/5009640
GO:0016010	dystrophin-associated glycoprotein complex	cellular_component	0.58764	1	3	2302	15	11655	5040727/5010063/5036997
GO:0009892	negative regulation of metabolic process	biological_process	0.5879	1	6	2302	32	11655	5037972/5027970/5037971/5048162/5041326/5045953
GO:0000152	nuclear ubiquitin ligase complex	cellular_component	0.5891	1	10	2302	50	11655	5037426/5047682/5021655/5024168/5044628/5035399/5017760/5015430/5031518/5046380
GO:0005680	anaphase-promoting complex	cellular_component	0.5891	1	10	2302	50	11655	5044628/5035399/5024168/5037426/5047682/5021655/5046380/5015430/5031518/5017760
GO:0031461	cullin-RING ubiquitin ligase complex	cellular_component	0.5891	1	10	2302	50	11655	5035399/5044628/5021655/5047682/5037426/5024168/5046380/5017760/5031518/5015430
GO:0044462	external encapsulating structure part	cellular_component	0.58974	1	2	2302	10	11655	5028153/5016845
GO:0051220	cytoplasmic sequestering of protein	biological_process	0.59015	1	2	2302	9	11655	5043195/5046610
GO:0006553	lysine metabolic process	biological_process	0.59024	1	1	2302	4	11655	5031351
GO:0042301	phosphate ion binding	molecular_function	0.59156	1	2	2302	10	11655	5011846/5043564
GO:0000270	peptidoglycan metabolic process	biological_process	0.59193	1	1	2302	4	11655	5046992
GO:0033743	peptide-methionine (R)-S-oxide reductase activity	molecular_function	0.59294	1	1	2302	4	11655	5012047
GO:0001772	immunological synapse	cellular_component	0.59663	1	1	2302	5	11655	5010446
GO:0097197	tetraspanin-enriched microdomain	cellular_component	0.59663	1	1	2302	5	11655	5010446
GO:0006605	protein targeting	biological_process	0.59762	1	17	2302	91	11655	5035819/5021717/5019436/5047233/5041688/5009116/5022095/5025212/5028318/5030768/5035930/5021708/5038483/5019236/5040856/5040205/5021394
GO:0006304	DNA modification	biological_process	0.59861	1	8	2302	42	11655	5032734/5032890/5028500/5013245/5033435/5033639/5013276/5042008
GO:0016469	proton-transporting two-sector ATPase complex	cellular_component	0.6014	1	24	2302	127	11655	5048018/5011835/5017360/5012272/5043789/5037366/5018757/Novel00028/5034460/5029142/5023393/5009640/5031329/5037856/5039938/5047456/5036171/5013183/5047234/5045667/5025833/5021685/5029218/5009963
GO:0016814	hydrolase activity/ acting on carbon-nitrogen (but not peptide) bonds/ in cyclic amidines	molecular_function	0.60149	1	1	2302	4	11655	5046128
GO:0051716	cellular response to stimulus	biological_process	0.60193	1	189	2302	986	11655	5016127/5020426/5041264/5045789/5022028/5015480/5036706/5032607/5022862/5037088/5021512/5014227/5045602/5029640/5041823/5011549/5011784/5031328/5031256/5021791/5042574/5045982/5027076/5016254/5011959/5033786/5013488/5012704/5027164/5030779/5039281/5045168/5028318/5009031/5039842/5010312/5025904/5033193/5014971/5011126/5013779/5016735/5012252/5012698/5011092/5042353/5035740/5042012/5042095/5015867…
GO:0004853	uroporphyrinogen decarboxylase activity	molecular_function	0.60195	1	1	2302	4	11655	5026574
GO:0004832	valine-tRNA ligase activity	molecular_function	0.60315	1	1	2302	5	11655	5012911
GO:0006438	valyl-tRNA aminoacylation	biological_process	0.60315	1	1	2302	5	11655	5012911
GO:0051346	negative regulation of hydrolase activity	biological_process	0.60383	1	2	2302	10	11655	5037972/5037971
GO:1902495	transmembrane transporter complex	cellular_component	0.60409	1	2	2302	10	11655	5027060/5017907
GO:1990351	transporter complex	cellular_component	0.60409	1	2	2302	10	11655	5017907/5027060
GO:0050793	regulation of developmental process	biological_process	0.60473	1	2	2302	11	11655	5033189/5039939
GO:0015698	inorganic anion transport	biological_process	0.60536	1	6	2302	32	11655	5046174/5030529/5023330/5021628/5045751/5018217
GO:0006353	DNA-templated transcription/ termination	biological_process	0.60558	1	2	2302	10	11655	5014647/5034460
GO:0010629	negative regulation of gene expression	biological_process	0.60689	1	3	2302	16	11655	5027970/5045953/5048162
GO:0016755	transferase activity/ transferring amino-acyl groups	molecular_function	0.60689	1	3	2302	15	11655	5041014/5024650/5046992
GO:0006323	DNA packaging	biological_process	0.60722	1	4	2302	21	11655	5035555/5024545/5039990/5022695
GO:0050776	regulation of immune response	biological_process	0.60729	1	1	2302	4	11655	5044997
GO:0006650	glycerophospholipid metabolic process	biological_process	0.60731	1	18	2302	98	11655	5021129/5027989/5014636/5037034/5017320/5039715/5029557/5043428/5009359/5024380/5031078/5042631/5043702/5027049/5018664/5017360/5036663/5032376
GO:0046486	glycerolipid metabolic process	biological_process	0.60731	1	18	2302	98	11655	5032376/5036663/5017360/5018664/5027049/5043702/5042631/5031078/5024380/5009359/5043428/5029557/5039715/5037034/5017320/5027989/5014636/5021129
GO:0015858	nucleoside transport	biological_process	0.60802	1	1	2302	4	11655	5020012
GO:0034257	nicotinamide riboside transmembrane transporter activity	molecular_function	0.60802	1	1	2302	4	11655	5020012
GO:0034258	nicotinamide riboside transport	biological_process	0.60802	1	1	2302	4	11655	5020012
GO:0009968	negative regulation of signal transduction	biological_process	0.60829	1	1	2302	5	11655	5018918
GO:0030178	negative regulation of Wnt signaling pathway	biological_process	0.60829	1	1	2302	5	11655	5018918
GO:0004784	superoxide dismutase activity	molecular_function	0.60857	1	1	2302	4	11655	5040655
GO:0016721	oxidoreductase activity/ acting on superoxide radicals as acceptor	molecular_function	0.60857	1	1	2302	4	11655	5040655
GO:0044782	cilium organization	biological_process	0.6086	1	3	2302	15	11655	5048004/5039268/5026113
GO:0016125	sterol metabolic process	biological_process	0.60903	1	1	2302	4	11655	5031945
GO:0015740	C4-dicarboxylate transport	biological_process	0.60911	1	3	2302	16	11655	5011081/5035706/5029225
GO:0046527	glucosyltransferase activity	molecular_function	0.60924	1	2	2302	10	11655	5013276/5042008
GO:0032266	phosphatidylinositol-3-phosphate binding	molecular_function	0.60992	1	1	2302	4	11655	5022624
GO:0044802	single-organism membrane organization	biological_process	0.61015	1	20	2302	107	11655	5038483/5028625/5010492/5024851/5040856/5040205/5019236/5043579/5022095/5017346/5030768/5028318/5041688/5009341/5047233/5009116/5037199/5038642/5016355/5031502
GO:0000087	mitotic M phase	biological_process	0.61024	1	1	2302	4	11655	5044662
GO:0000090	mitotic anaphase	biological_process	0.61024	1	1	2302	4	11655	5044662
GO:0000279	M phase	biological_process	0.61024	1	1	2302	4	11655	5044662
GO:0022403	cell cycle phase	biological_process	0.61024	1	1	2302	4	11655	5044662
GO:0044848	biological phase	biological_process	0.61024	1	1	2302	4	11655	5044662
GO:0051322	anaphase	biological_process	0.61024	1	1	2302	4	11655	5044662
GO:0098763	mitotic cell cycle phase	biological_process	0.61024	1	1	2302	4	11655	5044662
GO:0039526	modulation by virus of host apoptotic process	biological_process	0.61038	1	1	2302	4	11655	5030236
GO:0044531	modulation of programmed cell death in other organism	biological_process	0.61038	1	1	2302	4	11655	5030236
GO:0044532	modulation of apoptotic process in other organism	biological_process	0.61038	1	1	2302	4	11655	5030236
GO:0052040	modulation by symbiont of host programmed cell death	biological_process	0.61038	1	1	2302	4	11655	5030236
GO:0052150	modulation by symbiont of host apoptotic process	biological_process	0.61038	1	1	2302	4	11655	5030236
GO:0052248	modulation of programmed cell death in other organism involved in symbiotic interaction	biological_process	0.61038	1	1	2302	4	11655	5030236
GO:0052433	modulation by organism of apoptotic process in other organism involved in symbiotic interaction	biological_process	0.61038	1	1	2302	4	11655	5030236
GO:0042181	ketone biosynthetic process	biological_process	0.61101	1	2	2302	10	11655	5045594/5039895
GO:1901661	quinone metabolic process	biological_process	0.61101	1	2	2302	10	11655	5039895/5045594
GO:1901663	quinone biosynthetic process	biological_process	0.61101	1	2	2302	10	11655	5045594/5039895
GO:0031109	microtubule polymerization or depolymerization	biological_process	0.61327	1	2	2302	10	11655	5026186/5044662
GO:0031110	regulation of microtubule polymerization or depolymerization	biological_process	0.61327	1	2	2302	10	11655	5044662/5026186
GO:0007126	meiotic nuclear division	biological_process	0.61427	1	2	2302	11	11655	5011030/5014880
GO:1903046	meiotic cell cycle process	biological_process	0.61427	1	2	2302	11	11655	5014880/5011030
GO:0004553	hydrolase activity/ hydrolyzing O-glycosyl compounds	molecular_function	0.61436	1	18	2302	97	11655	5032890/5034455/5040443/5042278/5016293/5025435/5013424/5017102/5034710/5023781/5011374/5020421/5031558/5030779/5029385/5037462/5037864/5015000
GO:0046483	heterocycle metabolic process	biological_process	0.61441	1	332	2302	1738	11655	5041232/5026606/5044890/5024730/5033373/5026574/5014868/5039938/5024062/5016210/5020161/5018664/5022014/5009182/5038483/5012820/5012093/5027867/5029753/5032101/5040715/5028231/5009950/5031327/5009177/5036729/5039213/5036241/5010601/5012688/5044111/5047234/5019602/5013245/5036662/5030859/5032244/5014787/5024872/5017636/5014880/5018757/5026517/5039159/5021279/5045953/5034455/5011738/5017673/5022913…
GO:0043461	proton-transporting ATP synthase complex assembly	biological_process	0.6152	1	1	2302	4	11655	5039315
GO:0070272	proton-transporting ATP synthase complex biogenesis	biological_process	0.6152	1	1	2302	4	11655	5039315
GO:0007166	cell surface receptor signaling pathway	biological_process	0.61531	1	9	2302	51	11655	5018353/5040492/5014712/5044446/5022862/5018918/5017360/5010312/5014227
GO:0016055	Wnt signaling pathway	biological_process	0.61559	1	3	2302	17	11655	5014712/5018918/5010312
GO:0044033	multi-organism metabolic process	biological_process	0.61606	1	4	2302	22	11655	5009116/5023329/5014438/5040805
GO:0006525	arginine metabolic process	biological_process	0.61606	1	1	2302	4	11655	5012779
GO:0008013	beta-catenin binding	molecular_function	0.61638	1	2	2302	11	11655	5010312/5014712
GO:0031369	translation initiation factor binding	molecular_function	0.61754	1	1	2302	4	11655	5027970
GO:0044769	ATPase activity/ coupled to transmembrane movement of ions/ rotational mechanism	molecular_function	0.61876	1	3	2302	15	11655	5013183/5031150/5047234
GO:0008171	O-methyltransferase activity	molecular_function	0.61973	1	3	2302	15	11655	5040230/5027140/5034956
GO:0051784	negative regulation of nuclear division	biological_process	0.62019	1	1	2302	5	11655	5014880
GO:0006405	RNA export from nucleus	biological_process	0.62104	1	3	2302	16	11655	5018087/5034469/5014868
GO:0051168	nuclear export	biological_process	0.62104	1	3	2302	16	11655	5018087/5034469/5014868
GO:0045017	glycerolipid biosynthetic process	biological_process	0.62128	1	8	2302	43	11655	5031078/5032376/5029557/5037034/5017320/5039715/5042631/5043702
GO:0046474	glycerophospholipid biosynthetic process	biological_process	0.62128	1	8	2302	43	11655	5039715/5017320/5037034/5043702/5042631/5032376/5031078/5029557
GO:0070588	calcium ion transmembrane transport	biological_process	0.62187	1	1	2302	5	11655	5027060
GO:0006520	cellular amino acid metabolic process	biological_process	0.62317	1	34	2302	180	11655	5010124/5024376/5036708/5026497/5043702/5033905/5019602/5029811/5012779/5009031/5029557/5016263/5010601/5023308/5045310/5012911/5010852/5012712/5041647/5034484/5046777/5017320/5016212/5039098/5012611/5017885/5031351/5031626/5020161/5039036/5014285/5037686/5033904/5026630
GO:0045595	regulation of cell differentiation	biological_process	0.62342	1	1	2302	5	11655	5039939
GO:0098519	nucleotide phosphatase activity/ acting on free nucleotides	molecular_function	0.62403	1	6	2302	33	11655	5037463/5042353/5028318/5009116/5019004/5038483
GO:0005261	cation channel activity	molecular_function	0.6249	1	14	2302	78	11655	5025266/5021300/5017907/5016412/5009014/5046915/5029225/5037366/5029439/5023505/5027060/5033189/5026464/5018136
GO:0006721	terpenoid metabolic process	biological_process	0.62498	1	2	2302	10	11655	5018010/5034333
GO:0016114	terpenoid biosynthetic process	biological_process	0.62498	1	2	2302	10	11655	5034333/5018010
GO:0003873	6-phosphofructo-2-kinase activity	molecular_function	0.62538	1	4	2302	20	11655	5011873/5040057/5045168/5042353
GO:0006000	fructose metabolic process	biological_process	0.62538	1	4	2302	20	11655	5011873/5042353/5040057/5045168
GO:1901615	organic hydroxy compound metabolic process	biological_process	0.62543	1	4	2302	21	11655	5031945/5018689/5037953/5030603
GO:0036442	hydrogen-exporting ATPase activity	molecular_function	0.62573	1	2	2302	10	11655	5013183/5047234
GO:0046961	proton-transporting ATPase activity/ rotational mechanism	molecular_function	0.62573	1	2	2302	10	11655	5047234/5013183
GO:0022892	substrate-specific transporter activity	molecular_function	0.62791	1	156	2302	840	11655	5041839/5044475/5042730/5018294/5041476/5016524/5025380/5011139/5030911/5044622/5011770/5020012/5009963/5033633/5027060/5039408/5029142/5037845/5011671/5031498/5043789/5041307/5046174/5018136/5041396/5044404/5013183/5019093/5030441/5026451/5021685/5044525/5024065/5031760/5032467/5036185/5012093/5037366/5026930/5026464/Novel00028/5021476/5036743/5017162/5047031/5038463/5037730/5039938/5010327/5039…
GO:0008234	cysteine-type peptidase activity	molecular_function	0.62999	1	18	2302	99	11655	5022061/5036049/5034944/5025917/5013018/5035557/5039608/5032100/5044374/5043912/5020978/5025440/5028990/5025037/5025009/5009094/5011175/5019437
GO:1901360	organic cyclic compound metabolic process	biological_process	0.63127	1	334	2302	1751	11655	5017360/5014970/5031150/5034595/5048162/5041756/5047255/5018289/5015801/5043310/5040874/5017760/5023017/5009046/5018422/5009691/5028126/5042700/5044293/5037235/5033503/5015906/5038563/5020269/5042562/5038191/5040624/5044426/5039254/5041326/5021655/5036224/5042095/5030729/5019038/5042353/5042238/5010718/5029494/5014808/5021165/5027561/5037686/5036171/5021988/5033430/5025155/5035476/5035485/5036420…
GO:0001871	pattern binding	molecular_function	0.63135	1	5	2302	26	11655	5021229/5021267/5034710/5033562/5047629
GO:0030247	polysaccharide binding	molecular_function	0.63135	1	5	2302	26	11655	5021229/5021267/5034710/5033562/5047629
GO:0032879	regulation of localization	biological_process	0.63278	1	3	2302	17	11655	5024851/5031502/5031918
GO:0016634	oxidoreductase activity/ acting on the CH-CH group of donors/ oxygen as acceptor	molecular_function	0.63289	1	2	2302	10	11655	5035022/5021988
GO:0019048	modulation by virus of host morphology or physiology	biological_process	0.63344	1	10	2302	56	11655	5020864/5031596/5036826/5013635/5048118/5029557/5011173/5030236/5016042/5039354
GO:0007020	microtubule nucleation	biological_process	0.63564	1	1	2302	5	11655	5026186
GO:0010968	regulation of microtubule nucleation	biological_process	0.63564	1	1	2302	5	11655	5026186
GO:0031112	positive regulation of microtubule polymerization or depolymerization	biological_process	0.63564	1	1	2302	5	11655	5026186
GO:0031113	regulation of microtubule polymerization	biological_process	0.63564	1	1	2302	5	11655	5026186
GO:0031116	positive regulation of microtubule polymerization	biological_process	0.63564	1	1	2302	5	11655	5026186
GO:0046785	microtubule polymerization	biological_process	0.63564	1	1	2302	5	11655	5026186
GO:0090063	positive regulation of microtubule nucleation	biological_process	0.63564	1	1	2302	5	11655	5026186
GO:0009063	cellular amino acid catabolic process	biological_process	0.63577	1	3	2302	16	11655	5019602/5039098/5012779
GO:0044087	regulation of cellular component biogenesis	biological_process	0.63605	1	5	2302	27	11655	5045818/5026186/5022028/5047722/5010878
GO:0006725	cellular aromatic compound metabolic process	biological_process	0.63762	1	330	2302	1732	11655	5011229/5024376/5044013/5019352/5031329/5010012/5047679/5032441/5026196/5028180/5014867/5010461/5023982/5038677/5046614/5013424/5040748/5027011/5019789/5041595/5042486/5029460/5015867/5036526/5041428/5011931/5012698/5028282/5042012/5028625/5035740/5024545/5037034/5034438/5038768/5010110/5027314/5040662/5040031/5012733/5028500/5028318/5013194/5033481/5029857/5013488/5032359/5041468/5017242/5044580…
GO:0015886	heme transport	biological_process	0.63823	1	2	2302	11	11655	5035598/5046743
GO:1901678	iron coordination entity transport	biological_process	0.63823	1	2	2302	11	11655	5035598/5046743
GO:0042030	ATPase inhibitor activity	molecular_function	0.6394	1	5	2302	28	11655	5026849/5023522/5037493/5042850/5027709
GO:0005246	calcium channel regulator activity	molecular_function	0.63971	1	5	2302	29	11655	5023522/5026849/5042850/5037493/5027709
GO:0008144	drug binding	molecular_function	0.64033	1	1	2302	5	11655	5040773
GO:0006412	translation	biological_process	0.64105	1	84	2302	421	11655	5012084/5032607/5032704/5031626/5035582/5015853/5015800/5014714/5024266/5041497/5038227/5009926/5029115/5027970/5039036/5032071/5015970/5043649/5043934/5012207/5026497/5043973/5033783/5011671/5020966/5009413/5028116/5038112/5043255/5034202/5022860/5021823/5012192/5028004/5009680/5015452/5009277/5016263/5042706/5025181/5009041/5024789/5041647/5035302/5034956/5012911/5012712/5026981/5034572/5035591…
GO:0016860	intramolecular oxidoreductase activity	molecular_function	0.64162	1	3	2302	16	11655	5031945/5011768/5011829
GO:0006139	nucleobase-containing compound metabolic process	biological_process	0.64251	1	314	2302	1653	11655	5024768/5021214/5043191/5029218/5014312/5033435/5037199/5014647/5044580/5032890/5017242/5012911/5041468/5013488/5032359/5033481/5013194/5029857/5028500/5028318/5034024/5023383/5040805/5029225/5019161/5034612/5045982/5043751/5016117/5028376/5012963/5011869/5046301/5035483/5013119/5015687/5021512/5013424/5041595/5019789/5040748/5027011/5023982/5046614/5038677/5047679/5010012/5032441/5028180/5026196…
GO:0019028	viral capsid	cellular_component	0.64316	1	16	2302	88	11655	5021670/5038544/5035746/5014361/5023756/5011935/5016583/5045595/5029438/5025016/5028962/5032202/5028834/5030044/5012208/5034333
GO:0006275	regulation of DNA replication	biological_process	0.64382	1	3	2302	16	11655	5041326/5033481/5045465
GO:0051052	regulation of DNA metabolic process	biological_process	0.64382	1	3	2302	16	11655	5041326/5045465/5033481
GO:1901618	organic hydroxy compound transmembrane transporter activity	molecular_function	0.64424	1	1	2302	5	11655	5023209
GO:0043086	negative regulation of catalytic activity	biological_process	0.64475	1	2	2302	11	11655	5037972/5037971
GO:0044092	negative regulation of molecular function	biological_process	0.64475	1	2	2302	11	11655	5037972/5037971
GO:0044766	multi-organism transport	biological_process	0.64511	1	4	2302	23	11655	5039004/5038659/5020331/5021837
GO:0046794	transport of virus	biological_process	0.64511	1	4	2302	23	11655	5039004/5020331/5038659/5021837
GO:1902579	multi-organism localization	biological_process	0.64511	1	4	2302	23	11655	5039004/5020331/5038659/5021837
GO:0031647	regulation of protein stability	biological_process	0.64513	1	2	2302	11	11655	5011846/5043564
GO:0050821	protein stabilization	biological_process	0.64513	1	2	2302	11	11655	5043564/5011846
GO:0003995	acyl-CoA dehydrogenase activity	molecular_function	0.64543	1	3	2302	16	11655	5041679/5043421/5032493
GO:0016894	endonuclease activity/ active with either ribo- or deoxyribonucleic acids and producing 3'-phosphomonoesters	molecular_function	0.64655	1	2	2302	10	11655	5017242/5023957
GO:0033177	proton-transporting two-sector ATPase complex/ proton-transporting domain	cellular_component	0.64669	1	17	2302	93	11655	5047456/5036171/5039938/5009963/5029218/5021685/5029142/5037856/5031329/5009640/5037366/5018757/5043789/5034460/Novel00028/5017360/5011835
GO:0006555	methionine metabolic process	biological_process	0.64676	1	1	2302	5	11655	5010124
GO:0016053	organic acid biosynthetic process	biological_process	0.64893	1	16	2302	87	11655	5008888/5019060/5017885/5031351/5026275/5043807/5036708/5041700/5010124/5017759/5009031/5044871/5019625/5046777/5035436/5030405
GO:0046394	carboxylic acid biosynthetic process	biological_process	0.64893	1	16	2302	87	11655	5019060/5017885/5026275/5031351/5008888/5010124/5036708/5043807/5041700/5009031/5017759/5044871/5019625/5035436/5030405/5046777
GO:0016310	phosphorylation	biological_process	0.6497	1	355	2302	1795	11655	5009584/5029294/5010002/5042317/5021465/5016469/5036966/5026999/5024799/5043827/5035127/5014712/5035849/5013959/5026513/5042218/5018307/5028662/5038646/5019898/5012374/5037018/5025851/5035682/5011491/5040113/5042486/5009298/5045693/5021527/5033439/5025113/5030702/5012885/5038768/5011785/5028311/5013008/5026627/5018874/5033296/5028240/5022066/5036090/5018846/5020980/5013194/5031099/5011973/5029672…
GO:0098796	membrane protein complex	cellular_component	0.64978	1	80	2302	428	11655	5035483/5034460/5018890/5009602/5022095/5010063/5027060/5009963/5047456/5047233/5025833/5026852/5017907/5024327/5040727/5009640/5029142/5045735/5012272/5037140/5036997/5043789/5041334/5011654/5048018/5009729/5043564/5029218/5038636/5021685/5013183/5037972/5019436/5037856/5045696/5046816/5037971/5045475/5037199/Novel00028/5040205/5022014/5029700/5028268/5039782/5037366/5038463/5025220/5034275/5039…
GO:0022857	transmembrane transporter activity	molecular_function	0.65027	1	181	2302	978	11655	5031329/5018489/5016088/5028180/5033189/5047460/5023801/5026587/5044095/5044293/5025640/5042025/5019219/5040748/5011356/5017360/5031150/5048199/5044522/5027587/5029439/5023878/5021628/5046008/5034438/5025266/5022485/5036420/5010006/5025947/5013456/5036171/5038454/5009014/5035682/5009833/5042061/5021225/5016262/5021114/5009470/5009094/5026395/5037856/5043481/5045751/5036158/5029218/5020887/5033559…
GO:0004871	signal transducer activity	molecular_function	0.6509	1	43	2302	229	11655	5043596/5046743/5014092/5039389/5044622/5012147/5037730/5011873/5012467/5029640/5010110/5036526/5011755/5038463/5020636/5026464/5042353/5022028/5045789/5009046/5009177/5013779/5031078/5027732/5041482/5021670/5037252/5045711/5032701/5013955/5018812/5017360/5009130/5016103/5009031/5032244/5014722/5014563/5045168/5027164/5012704/5016254/5023299
GO:0015075	ion transmembrane transporter activity	molecular_function	0.65126	1	138	2302	751	11655	5035846/5023503/5018051/5038738/5036629/5014375/5028573/5028006/5037252/5022139/5023330/5023505/5047234/5031619/5019602/5020184/5030859/5022089/5011835/5045171/5034973/5046214/5009130/5018757/5025079/5013343/5034245/5039616/5021300/5010327/5037730/5039938/5038463/5036743/5047031/5026930/5026464/Novel00028/5021476/5012093/5037366/5032467/5036185/5044525/5031760/5024065/5030441/5021685/5026451/5013…
GO:0007224	smoothened signaling pathway	biological_process	0.65311	1	1	2302	5	11655	5022862
GO:0006091	generation of precursor metabolites and energy	biological_process	0.65488	1	17	2302	93	11655	5038747/5043310/5034249/5041633/5013194/5038191/5014187/5011829/5009575/5036241/5036486/5027973/5011768/5018375/5037199/5038768/5034477
GO:0016838	carbon-oxygen lyase activity/ acting on phosphates	molecular_function	0.65509	1	1	2302	5	11655	5018010
GO:0017038	protein import	biological_process	0.65562	1	7	2302	39	11655	5021717/5035819/5021394/5044886/5040205/5019436/5025212
GO:0016861	intramolecular oxidoreductase activity/ interconverting aldoses and ketoses	molecular_function	0.65582	1	2	2302	11	11655	5011768/5011829
GO:0031399	regulation of protein modification process	biological_process	0.65672	1	4	2302	22	11655	5045302/5046954/5016433/5046777
GO:0008272	sulfate transport	biological_process	0.65874	1	1	2302	5	11655	5023330
GO:0015116	sulfate transmembrane transporter activity	molecular_function	0.65874	1	1	2302	5	11655	5023330
GO:0033043	regulation of organelle organization	biological_process	0.65904	1	8	2302	44	11655	5035399/5026186/5021655/5044662/5045818/5014880/5017760/5022028
GO:0009112	nucleobase metabolic process	biological_process	0.66013	1	1	2302	5	11655	5021704
GO:0046112	nucleobase biosynthetic process	biological_process	0.66013	1	1	2302	5	11655	5021704
GO:0006542	glutamine biosynthetic process	biological_process	0.66092	1	1	2302	5	11655	5017885
GO:0040008	regulation of growth	biological_process	0.66099	1	1	2302	5	11655	5042568
GO:0004127	cytidylate kinase activity	molecular_function	0.66289	1	4	2302	25	11655	5042353/5024872/5009116/5032101
GO:0016597	amino acid binding	molecular_function	0.66346	1	1	2302	5	11655	5020522
GO:0000221	vacuolar proton-transporting V-type ATPase/ V1 domain	cellular_component	0.66349	1	1	2302	5	11655	5012272
GO:0005773	vacuole	cellular_component	0.66349	1	1	2302	5	11655	5012272
GO:0005774	vacuolar membrane	cellular_component	0.66349	1	1	2302	5	11655	5012272
GO:0016471	vacuolar proton-transporting V-type ATPase complex	cellular_component	0.66349	1	1	2302	5	11655	5012272
GO:0044437	vacuolar part	cellular_component	0.66349	1	1	2302	5	11655	5012272
GO:0005622	intracellular	cellular_component	0.66443	1	405	2302	2083	11655	5031824/5043255/5041953/5022860/5035555/5015490/5024851/5009413/5010405/5035898/5040176/5028116/5021717/5047217/5009089/5008925/5037972/5028499/5045694/5044662/5039455/5038428/5015162/5038482/5018747/5023426/5009602/5027705/5034460/5034944/5011693/5012983/5024762/5017270/5024327/5009640/5016533/5047456/5011784/5034412/5036024/5034710/5012913/5033307/5017360/5047255/5038117/5048162/5008946/5021613…
GO:0004519	endonuclease activity	molecular_function	0.66551	1	22	2302	120	11655	5012963/5046753/5011290/5033786/5028520/5011017/5033798/5030859/5030633/5016210/5013314/5013245/5012589/5039903/5026170/5019705/5023957/5046734/5033435/5017242/5032734/5044580
GO:0008156	negative regulation of DNA replication	biological_process	0.6668	1	1	2302	5	11655	5041326
GO:0051053	negative regulation of DNA metabolic process	biological_process	0.6668	1	1	2302	5	11655	5041326
GO:0090329	regulation of DNA-dependent DNA replication	biological_process	0.6668	1	1	2302	5	11655	5041326
GO:2000104	negative regulation of DNA-dependent DNA replication	biological_process	0.6668	1	1	2302	5	11655	5041326
GO:0042262	DNA protection	biological_process	0.66682	1	1	2302	5	11655	5036706
GO:0016624	oxidoreductase activity/ acting on the aldehyde or oxo group of donors/ disulfide as acceptor	molecular_function	0.66716	1	2	2302	11	11655	5019407/5042266
GO:0022411	cellular component disassembly	biological_process	0.66771	1	4	2302	22	11655	5014647/5027705/5022028/5034460
GO:0042330	taxis	biological_process	0.66887	1	5	2302	30	11655	5017204/5009031/5012775/5020636/5020805
GO:0006400	tRNA modification	biological_process	0.6691	1	14	2302	78	11655	5021655/5032454/5024062/5019004/5034455/5034438/5040874/5017760/5011869/5046301/5044111/5040748/5011671/5026517
GO:0004222	metalloendopeptidase activity	molecular_function	0.6694	1	15	2302	84	11655	5013648/5017018/5023090/5039354/5015730/5022579/5018289/5033431/5045125/5018237/5011603/5025394/5019534/5044290/5024032
GO:0045156	electron transporter/ transferring electrons within the cyclic electron transport pathway of photosynthesis activity	molecular_function	0.67	1	1	2302	5	11655	5037199
GO:1901681	sulfur compound binding	molecular_function	0.67075	1	2	2302	11	11655	5019589/5046827
GO:0019220	regulation of phosphate metabolic process	biological_process	0.67085	1	4	2302	22	11655	5046777/5016433/5045302/5046954
GO:0051174	regulation of phosphorus metabolic process	biological_process	0.67085	1	4	2302	22	11655	5046777/5046954/5045302/5016433
GO:0003006	developmental process involved in reproduction	biological_process	0.67154	1	2	2302	11	11655	5024545/5035555
GO:0050151	oleate hydratase activity	molecular_function	0.67255	1	1	2302	5	11655	5031532
GO:0048278	vesicle docking	biological_process	0.67259	1	4	2302	23	11655	5042761/5038904/5015851/5027243
GO:0006997	nucleus organization	biological_process	0.67294	1	2	2302	12	11655	5024545/5035555
GO:0070925	organelle assembly	biological_process	0.67343	1	6	2302	34	11655	5020774/5011712/5022919/5028962/5041440/5032611
GO:0016503	pheromone receptor activity	molecular_function	0.67384	1	1	2302	5	11655	5022028
GO:0009403	toxin biosynthetic process	biological_process	0.6745	1	1	2302	5	11655	5028316
GO:0044419	interspecies interaction between organisms	biological_process	0.67489	1	55	2302	301	11655	5020331/5026630/5030236/5011173/5025266/5046260/5036826/5041888/5017849/5040805/5030911/5013635/5028334/5017102/5033165/5020864/5021988/5013876/5037462/5019004/5027952/5016042/5039004/5047701/5009094/5036663/5038659/5044037/5016580/5037971/5029557/5032323/5009116/5016926/5043168/5037311/5026427/5014438/5048118/5031596/5037972/5019789/5039354/5023329/5030960/5024112/5040874/5027663/5021837/5038206…
GO:0000151	ubiquitin ligase complex	cellular_component	0.67579	1	10	2302	54	11655	5046380/5031518/5015430/5017760/5035399/5044628/5024168/5021655/5047682/5037426
GO:0016765	transferase activity/ transferring alkyl or aryl (other than methyl) groups	molecular_function	0.6759	1	8	2302	46	11655	5037675/5017523/5019533/5032292/5015191/5041468/5011738/5044374
GO:0022891	substrate-specific transmembrane transporter activity	molecular_function	0.67693	1	144	2302	786	11655	5038074/5011392/5046915/5021708/5016254/5044470/5045751/5037856/5033559/5020887/5029218/5036158/5021512/5040426/5025863/5016412/5041014/5039206/5040851/5023209/5034460/5011747/5045982/5013664/5028258/5011586/5017907/5009640/5023944/5021182/5047456/5029225/5034024/5027587/5048199/5031150/5017360/5046008/5023878/5029439/5028180/5018489/5031329/5011356/5019219/5042025/5025640/5044293/5044095/5026587…
GO:0070647	protein modification by small protein conjugation or removal	biological_process	0.67737	1	14	2302	84	11655	5042384/5018664/5020978/5012148/5026748/5033259/5025479/5037522/5016291/5034845/5043168/5013018/5037928/5017140
GO:0004177	aminopeptidase activity	molecular_function	0.67753	1	1	2302	5	11655	5015178
GO:0003978	UDP-glucose 4-epimerase activity	molecular_function	0.67787	1	1	2302	5	11655	5042798
GO:0045132	meiotic chromosome segregation	biological_process	0.67879	1	1	2302	6	11655	5011030
GO:0008053	mitochondrial fusion	biological_process	0.67886	1	1	2302	5	11655	5028625
GO:0006541	glutamine metabolic process	biological_process	0.67922	1	2	2302	11	11655	5026630/5017885
GO:0030111	regulation of Wnt signaling pathway	biological_process	0.67997	1	1	2302	6	11655	5018918
GO:0016874	ligase activity	molecular_function	0.68018	1	37	2302	201	11655	5031626/5017885/5043807/5039995/5016898/5033772/5020161/5033771/5037686/5019625/5039036/5015514/5009528/5008888/5026497/5012180/5024376/5016254/5019377/5009031/5046819/5028318/5010601/5023308/5034469/5016263/5042344/5043168/5016212/5046820/5034484/5046777/5041647/5012712/5010852/5009691/5012911
GO:0006024	glycosaminoglycan biosynthetic process	biological_process	0.68023	1	1	2302	5	11655	5046992
GO:0004812	aminoacyl-tRNA ligase activity	molecular_function	0.68078	1	14	2302	78	11655	5031626/5023308/5010601/5037686/5016263/5026497/5039036/5024376/5016212/5041647/5010852/5012712/5012911/5020161
GO:0016888	endodeoxyribonuclease activity/ producing 5'-phosphomonoesters	molecular_function	0.682	1	6	2302	35	11655	5032734/5044580/5013245/5016210/5046753/5033435
GO:0042558	pteridine-containing compound metabolic process	biological_process	0.68606	1	3	2302	16	11655	5014867/5040753/5031201
GO:0042559	pteridine-containing compound biosynthetic process	biological_process	0.68606	1	3	2302	16	11655	5014867/5040753/5031201
GO:0005351	sugar:proton symporter activity	molecular_function	0.68653	1	1	2302	5	11655	5023878
GO:0015295	solute:proton symporter activity	molecular_function	0.68653	1	1	2302	5	11655	5023878
GO:0004609	phosphatidylserine decarboxylase activity	molecular_function	0.68712	1	1	2302	5	11655	5039613
GO:0097196	Shu complex	cellular_component	0.68716	1	1	2302	5	11655	5030679
GO:1990391	DNA repair complex	cellular_component	0.68716	1	1	2302	5	11655	5030679
GO:0008202	steroid metabolic process	biological_process	0.68777	1	1	2302	5	11655	5031945
GO:0051016	barbed-end actin filament capping	biological_process	0.68963	1	1	2302	5	11655	5022028
GO:0042277	peptide binding	molecular_function	0.69003	1	2	2302	11	11655	5044434/5012688
GO:0005666	DNA-directed RNA polymerase III complex	cellular_component	0.69019	1	1	2302	5	11655	5046098
GO:0006383	transcription from RNA polymerase III promoter	biological_process	0.69019	1	1	2302	5	11655	5046098
GO:0070403	NAD+ binding	molecular_function	0.69033	1	1	2302	5	11655	5019589
GO:0006464	cellular protein modification process	biological_process	0.69045	1	420	2302	2141	11655	5009790/5032893/5042946/5035955/5019202/5045735/5043247/5009729/5033457/5021817/5027472/5042045/5015382/5008759/5011587/5010207/5046777/5048088/5023311/5034995/5016834/5028253/5025166/5045830/5038581/5020231/5047651/5042501/5025380/5024646/5020594/5044434/5041680/5021688/5039179/5042253/5013007/5021072/5046354/5025111/5030526/5016433/5032071/5008628/5042227/5047002/5044101/5019886/5022535/5029676…
GO:0036211	protein modification process	biological_process	0.69045	1	420	2302	2141	11655	5047417/5037537/5041958/5039864/5047918/5035235/5047979/5009484/5030881/5020442/5045312/5027140/5033233/5012148/5039463/5041715/5045302/5033292/5023958/5022198/5017232/5035930/5039782/5033700/5022955/5021655/5021906/5011345/5024230/5037435/5011445/5034153/5026695/5042662/5015064/5044261/5031078/5038558/5041149/5038339/5046954/5017760/5024539/5040230/5046445/5015119/5022910/5038117/5031080/5033544…
GO:0046148	pigment biosynthetic process	biological_process	0.69062	1	3	2302	17	11655	5008752/5019167/5026656
GO:0005876	spindle microtubule	cellular_component	0.69081	1	1	2302	5	11655	5044662
GO:0043244	regulation of protein complex disassembly	biological_process	0.69207	1	3	2302	17	11655	5034460/5022028/5014647
GO:0008033	tRNA processing	biological_process	0.69231	1	23	2302	128	11655	5027314/5040748/5044111/5009089/5032454/5034455/5034438/5016254/5028282/5017760/5048177/5040874/5011869/5046301/5016183/5041334/5026517/5011671/5021655/5024062/5038515/5019004/5043980
GO:0009072	aromatic amino acid family metabolic process	biological_process	0.69233	1	2	2302	11	11655	5045310/5019602
GO:1901264	carbohydrate derivative transport	biological_process	0.69241	1	2	2302	11	11655	5020012/5012913
GO:0022406	membrane docking	biological_process	0.69264	1	5	2302	29	11655	5027243/5015851/5038904/5025212/5042761
GO:0019954	asexual reproduction	biological_process	0.69338	1	4	2302	23	11655	5022919/5016355/5040037/5028625
GO:0043412	macromolecule modification	biological_process	0.69358	1	442	2302	2256	11655	5047002/5042227/5019886/5044101/5022535/5042253/5021072/5013007/5025111/5046354/5008628/5032071/5030526/5016433/5042501/5020594/5044434/5025380/5024646/5041680/5021688/5039179/5019004/5045830/5038581/5042008/5020231/5047651/5010207/5034995/5016834/5023311/5046777/5048088/5028253/5025166/5042045/5027472/5015382/5008759/5011587/5009729/5043247/5033457/5021817/5009790/5035955/5042946/5019202/5032893…
GO:0070071	proton-transporting two-sector ATPase complex assembly	biological_process	0.69395	1	2	2302	11	11655	5047774/5039315
GO:0000049	tRNA binding	molecular_function	0.69563	1	3	2302	17	11655	5032454/5010852/5046992
GO:0003676	nucleic acid binding	molecular_function	0.6964	1	249	2302	1303	11655	5026170/5047632/5010110/5029494/5034438/5024545/5021165/5030729/5042012/5042095/5028625/5031162/5026921/5019236/5012698/5031518/5011092/5019038/5011931/5042353/5040624/5036526/5041428/5036224/5010806/5014432/5028379/5015867/5039254/5041326/5029460/5015906/5040748/5037235/5027011/5041595/5028126/5044293/5042700/5046614/5018138/5037463/5026196/5016281/5028180/5009046/5013490/5032441/5034402/5034350…
GO:0090407	organophosphate biosynthetic process	biological_process	0.69771	1	49	2302	278	11655	5036420/5009963/5044446/5039938/5047456/5036171/5017673/5009640/5010718/5045982/5037034/5042238/Novel00028/5034460/5035740/5038483/5029218/5021685/5020269/5014158/5029557/5038563/5009116/5047234/5041286/5013183/5012688/5031078/5013424/5028231/5009691/5026359/5031329/5009177/5023017/5017320/5039715/5041191/5015801/5018757/5032376/5018353/5042631/5043702/5039613/5028318/5031150/5017360/5011835
GO:0034062	RNA polymerase activity	molecular_function	0.69805	1	20	2302	114	11655	5037034/5031327/5016117/5019789/5041595/5032071/5046098/5037668/5026299/5044374/5036662/5042095/5025009/5009094/5013979/5021878/5029753/5019038/5035483/5025037
GO:0007059	chromosome segregation	biological_process	0.69989	1	8	2302	48	11655	5035399/5011030/5021655/5022695/5044662/5015740/5017760/5025917
GO:0009110	vitamin biosynthetic process	biological_process	0.70015	1	5	2302	29	11655	5008888/5015867/5043807/5042353/5010461
GO:0042364	water-soluble vitamin biosynthetic process	biological_process	0.70015	1	5	2302	29	11655	5042353/5043807/5010461/5015867/5008888
GO:0044003	modification by symbiont of host morphology or physiology	biological_process	0.7016	1	11	2302	65	11655	5036826/5036663/5048118/5013635/5031596/5020864/5029557/5030236/5011173/5039354/5016042
GO:0051817	modification of morphology or physiology of other organism involved in symbiotic interaction	biological_process	0.7016	1	11	2302	65	11655	5036663/5036826/5013635/5048118/5020864/5031596/5029557/5030236/5011173/5039354/5016042
GO:0006811	ion transport	biological_process	0.70363	1	151	2302	828	11655	5031918/5011081/5044404/5048018/5041396/5046174/5023522/5043789/5041307/5012272/5011671/5038726/5032467/5036185/5024065/5031760/5044525/5021685/5026451/5030529/5030441/5013183/5019093/5025380/5041476/5016524/5018294/5041839/5044475/5037845/5029142/5020894/5039408/5033633/5027060/5014667/5009963/5043749/5011770/5025833/5011139/5030911/5020184/5031619/5019602/5034973/5009130/5046214/5030859/5022089…
GO:0048038	quinone binding	molecular_function	0.70385	1	1	2302	6	11655	5046919
GO:0019062	virion attachment to host cell	biological_process	0.70457	1	1	2302	6	11655	5019789
GO:0044406	adhesion of symbiont to host	biological_process	0.70457	1	1	2302	6	11655	5019789
GO:0044650	adhesion of symbiont to host cell	biological_process	0.70457	1	1	2302	6	11655	5019789
GO:0006468	protein phosphorylation	biological_process	0.70483	1	341	2302	1736	11655	5029676/5042387/5028791/5013680/5039419/5009883/5010284/5047507/5026035/5043581/5028196/5020184/5037167/5027100/5045310/5041767/5031712/5031887/5044036/5021091/5047981/5046196/5035013/5044863/5020072/5012395/5025489/5013909/5042570/5035161/5032823/5019155/5023993/5018645/5011049/5010961/5028135/5032220/5030670/5044636/5019326/5013391/5010886/5030405/5018997/5032454/5024068/5026639/5031789/5019683…
GO:0051130	positive regulation of cellular component organization	biological_process	0.70508	1	4	2302	23	11655	5031502/5045818/5026186/5024851
GO:0008172	S-methyltransferase activity	molecular_function	0.70589	1	2	2302	12	11655	5010124/5040199
GO:0090304	nucleic acid metabolic process	biological_process	0.70616	1	261	2302	1379	11655	5035476/5035485/5033430/5025155/5037686/5014808/5021165/5029494/5019038/5030729/5042095/5021655/5036224/5039254/5041326/5040624/5044426/5042562/5033503/5037235/5015906/5028126/5042700/5044293/5018422/5009691/5009046/5017760/5040874/5018289/5048162/5047255/5041756/5034595/5036024/5039036/5011784/5012988/5011693/5024762/5012983/5027705/5020426/5014198/5036706/5034460/5034937/5017178/5030195/5035953…
GO:0019637	organophosphate metabolic process	biological_process	0.70651	1	70	2302	393	11655	5036420/5043428/5018689/5044446/5039938/5036171/5009359/5010718/5037034/5038768/5042238/Novel00028/5035740/5038483/5018664/5038191/5020269/5014158/5038563/5036729/5047234/5012688/5036241/5031078/5013424/5028231/5011768/5009691/5026359/5031329/5009177/5023017/5039715/5041191/5043310/5015801/5032376/5018757/5018353/5042631/5031150/5017360/5011835/5011829/5009963/5047456/5017673/5009640/5045982/5034…
GO:0010340	carboxyl-O-methyltransferase activity	molecular_function	0.70662	1	2	2302	11	11655	5027140/5040230
GO:0051998	protein carboxyl O-methyltransferase activity	molecular_function	0.70662	1	2	2302	11	11655	5040230/5027140
GO:0005737	cytoplasm	cellular_component	0.70692	1	202	2302	1046	11655	5021717/5045475/5035302/5012911/5009089/5037972/5028499/5032100/5025181/5029218/5009041/5043255/5031824/5040199/5021823/5022860/5015452/5024851/5020966/5009413/5043973/5033783/5010405/5043579/5028116/5038747/5016355/5024327/5012207/5034024/5029225/5047233/5034412/5012913/5009926/5038227/5018747/5012084/5027705/5018363/5024266/5034460/5014714/5022028/5028180/5047760/5010843/5031329/5019255/5033301…
GO:0030488	tRNA methylation	biological_process	0.70739	1	2	2302	12	11655	5024062/5011671
GO:0031515	tRNA (m1A) methyltransferase complex	cellular_component	0.70739	1	2	2302	12	11655	5024062/5011671
GO:0034708	methyltransferase complex	cellular_component	0.70739	1	2	2302	12	11655	5024062/5011671
GO:0043527	tRNA methyltransferase complex	cellular_component	0.70739	1	2	2302	12	11655	5024062/5011671
GO:1901682	sulfur compound transmembrane transporter activity	molecular_function	0.70882	1	1	2302	6	11655	5023330
GO:0019201	nucleotide kinase activity	molecular_function	0.7093	1	6	2302	37	11655	5032071/5032101/5043906/5009116/5042353/5024872
GO:0010942	positive regulation of cell death	biological_process	0.71017	1	1	2302	6	11655	5011092
GO:0043065	positive regulation of apoptotic process	biological_process	0.71017	1	1	2302	6	11655	5011092
GO:0043068	positive regulation of programmed cell death	biological_process	0.71017	1	1	2302	6	11655	5011092
GO:0044428	nuclear part	cellular_component	0.71044	1	40	2302	219	11655	5024545/5020833/5018087/5012733/5034612/5014868/5046380/5035485/5010110/5042161/5035399/5015867/5009368/5016210/5021655/5024168/5015740/5015853/5031518/5044628/5037426/5015402/5021670/5037235/5033503/5039455/5046098/5025917/5011374/5032244/5047203/5047255/5047682/5035555/5015490/5045873/5046753/5032359/5017760/5015430
GO:0009036	Type II site-specific deoxyribonuclease activity	molecular_function	0.711	1	4	2302	24	11655	5033435/5044580/5013245/5032734
GO:0015666	restriction endodeoxyribonuclease activity	molecular_function	0.711	1	4	2302	24	11655	5032734/5013245/5044580/5033435
GO:0008270	zinc ion binding	molecular_function	0.71138	1	108	2302	567	11655	5031327/5014251/5016281/5014702/5034402/5046444/5045740/5033301/5037311/5030060/5048054/5024032/5022718/5017759/5047682/5019602/5034505/5018289/5044736/5046954/5015430/5020710/5030405/5042568/5015514/5046393/5017337/5023090/5030367/5010206/5046380/5019705/5034633/5034721/5029761/5029056/5045872/5016671/5043625/5033585/5028379/5035682/5016045/5018415/5024168/5015730/5013318/5029753/5042095/5014095…
GO:0044403	symbiosis/ encompassing mutualism through parasitism	biological_process	0.71185	1	54	2302	299	11655	5037971/5038659/5044037/5016580/5026427/5014438/5048118/5031596/5037972/5019789/5029557/5032323/5016926/5009116/5043168/5037311/5030960/5024112/5039354/5023329/5021489/5011290/5010666/5021279/5027663/5040874/5021837/5017052/5038206/5026630/5030236/5011173/5046260/5025266/5020331/5036826/5041888/5017849/5013635/5040805/5030911/5017102/5028334/5020864/5033165/5021988/5039004/5047701/5037462/5013876…
GO:0071944	cell periphery	cellular_component	0.71233	1	35	2302	200	11655	5039939/5037145/5046610/5015867/5016524/5043195/5010063/5034275/5023209/5026464/5022028/5033004/5020774/5040727/5023090/5017907/5038904/5025131/5020693/5027060/5015169/5036826/5026076/5009883/5028153/5016845/5044418/5041419/5010446/5011082/5025079/5036997/5018121/5037199/5028180
GO:0007009	plasma membrane organization	biological_process	0.71366	1	2	2302	12	11655	5031502/5024851
GO:0030435	sporulation resulting in formation of a cellular spore	biological_process	0.71385	1	1	2302	6	11655	5039939
GO:0005976	polysaccharide metabolic process	biological_process	0.71493	1	4	2302	24	11655	5021708/5042798/5048010/5046157
GO:0048731	system development	biological_process	0.71559	1	4	2302	25	11655	5021613/5033189/5017204/5028003
GO:0009360	DNA polymerase III complex	cellular_component	0.71591	1	1	2302	6	11655	5018422
GO:0042575	DNA polymerase complex	cellular_component	0.71591	1	1	2302	6	11655	5018422
GO:0000175	3'-5'-exoribonuclease activity	molecular_function	0.71612	1	2	2302	11	11655	5036463/5022014
GO:0004532	exoribonuclease activity	molecular_function	0.71612	1	2	2302	11	11655	5022014/5036463
GO:0004535	poly(A)-specific ribonuclease activity	molecular_function	0.71612	1	2	2302	11	11655	5036463/5022014
GO:0016896	exoribonuclease activity/ producing 5'-phosphomonoesters	molecular_function	0.71612	1	2	2302	11	11655	5036463/5022014
GO:0010256	endomembrane system organization	biological_process	0.71622	1	5	2302	31	11655	5038636/5028144/5046081/5031502/5024851
GO:0000990	transcription factor activity/ core RNA polymerase binding	molecular_function	0.71674	1	4	2302	24	11655	5008736/5042700/5026299/5018246
GO:0000996	core DNA-dependent RNA polymerase binding promoter specificity activity	molecular_function	0.71674	1	4	2302	24	11655	5042700/5008736/5026299/5018246
GO:0016987	sigma factor activity	molecular_function	0.71674	1	4	2302	24	11655	5026299/5042700/5008736/5018246
GO:0042180	cellular ketone metabolic process	biological_process	0.71949	1	2	2302	12	11655	5039895/5045594
GO:0070887	cellular response to chemical stimulus	biological_process	0.72036	1	4	2302	25	11655	5012927/5020426/5020522/5014971
GO:0032270	positive regulation of cellular protein metabolic process	biological_process	0.72111	1	1	2302	7	11655	5011092
GO:0051247	positive regulation of protein metabolic process	biological_process	0.72111	1	1	2302	7	11655	5011092
GO:0006796	phosphate-containing compound metabolic process	biological_process	0.72116	1	426	2302	2191	11655	5031078/5044261/5015064/5042662/5038563/5034153/5020269/5026695/5011445/5041149/5023017/5038558/5009691/5022910/5015119/5046445/5015801/5024539/5043310/5017760/5046954/5047245/5017360/5018566/5019666/5026295/5014970/5031150/5026933/5033544/5031080/5038117/5045312/5030881/5020442/5036171/5035235/5047979/5009484/5047918/5036420/5047417/5041958/5039864/5037537/5039463/5042238/5041715/5010718/5033233…
GO:0002949	tRNA threonylcarbamoyladenosine modification	biological_process	0.72155	1	7	2302	43	11655	5040874/5034455/5019004/5040748/5044111/5034438/5026517
GO:0070525	tRNA threonylcarbamoyladenosine metabolic process	biological_process	0.72155	1	7	2302	43	11655	5044111/5040748/5034438/5026517/5040874/5019004/5034455
GO:0048856	anatomical structure development	biological_process	0.72156	1	15	2302	88	11655	5047164/5030960/5022556/5013237/5039939/5035555/5037441/5021613/5024545/5016524/5028003/5017204/5033189/5032323/5026451
GO:0035821	modification of morphology or physiology of other organism	biological_process	0.72231	1	11	2302	66	11655	5039354/5016042/5030236/5011173/5029557/5036826/5036663/5013635/5048118/5031596/5020864
GO:0000726	non-recombinational repair	biological_process	0.72234	1	2	2302	13	11655	5042012/5026614
GO:0005086	ARF guanyl-nucleotide exchange factor activity	molecular_function	0.72263	1	1	2302	7	11655	5016735
GO:0032011	ARF protein signal transduction	biological_process	0.72263	1	1	2302	7	11655	5016735
GO:0032012	regulation of ARF protein signal transduction	biological_process	0.72263	1	1	2302	7	11655	5016735
GO:0009755	hormone-mediated signaling pathway	biological_process	0.72282	1	1	2302	6	11655	5020426
GO:0032870	cellular response to hormone stimulus	biological_process	0.72282	1	1	2302	6	11655	5020426
GO:0033993	response to lipid	biological_process	0.72282	1	1	2302	6	11655	5020426
GO:0043401	steroid hormone mediated signaling pathway	biological_process	0.72282	1	1	2302	6	11655	5020426
GO:0048545	response to steroid hormone	biological_process	0.72282	1	1	2302	6	11655	5020426
GO:0071383	cellular response to steroid hormone stimulus	biological_process	0.72282	1	1	2302	6	11655	5020426
GO:0071396	cellular response to lipid	biological_process	0.72282	1	1	2302	6	11655	5020426
GO:0071407	cellular response to organic cyclic compound	biological_process	0.72282	1	1	2302	6	11655	5020426
GO:0003896	DNA primase activity	molecular_function	0.72314	1	1	2302	6	11655	5016117
GO:0006869	lipid transport	biological_process	0.72393	1	4	2302	25	11655	5039939/5027666/5012913/5031498
GO:0006793	phosphorus metabolic process	biological_process	0.72514	1	426	2302	2192	11655	5032823/5035161/5023993/5019155/5025489/5013909/5042570/Novel00028/5044863/5020072/5012395/5046196/5018439/5020465/5035013/5032454/5024068/5019683/5031789/5026639/5022007/5043708/5034526/5030405/5018997/5032220/5030670/5019326/5044636/5013391/5010886/5018645/5011049/5044446/5010961/5028135/5009359/5043581/5042631/5028196/5020184/5037167/5027100/5009883/5039419/5010284/5047507/5011835/5026035/5028…
GO:0016482	cytoplasmic transport	biological_process	0.72534	1	21	2302	119	11655	5034469/5014868/5009116/5035819/5021717/5026852/5019436/5018087/5031502/5016533/5019255/5037140/5043842/5024851/5038483/5040205/5019236/5021394/5025212/5028318/5030768
GO:0008312	7S RNA binding	molecular_function	0.72542	1	1	2302	6	11655	5019236
GO:0048500	signal recognition particle	cellular_component	0.72542	1	1	2302	6	11655	5019236
GO:0033057	multicellular organismal reproductive behavior	biological_process	0.72551	1	1	2302	6	11655	5032170
GO:0044706	multi-multicellular organism process	biological_process	0.72551	1	1	2302	6	11655	5032170
GO:0045924	regulation of female receptivity	biological_process	0.72551	1	1	2302	6	11655	5032170
GO:0046008	regulation of female receptivity/ post-mating	biological_process	0.72551	1	1	2302	6	11655	5032170
GO:0060180	female mating behavior	biological_process	0.72551	1	1	2302	6	11655	5032170
GO:0015103	inorganic anion transmembrane transporter activity	molecular_function	0.72563	1	3	2302	19	11655	5045751/5023330/5046174
GO:0008443	phosphofructokinase activity	molecular_function	0.72775	1	4	2302	23	11655	5042353/5040057/5045168/5011873
GO:0009512	cytochrome b6f complex	cellular_component	0.72785	1	2	2302	13	11655	5009833/5016088
GO:0000003	reproduction	biological_process	0.72801	1	15	2302	87	11655	5035555/5024545/5037199/5040037/5011030/5016355/5035262/5022919/5047768/5047756/5014880/5032170/5028625/5038231/5035032
GO:0005326	neurotransmitter transporter activity	molecular_function	0.72931	1	1	2302	6	11655	5028573
GO:0005328	neurotransmitter:sodium symporter activity	molecular_function	0.72931	1	1	2302	6	11655	5028573
GO:0043087	regulation of GTPase activity	biological_process	0.72991	1	2	2302	14	11655	5012797/5018307
GO:0006766	vitamin metabolic process	biological_process	0.73004	1	5	2302	30	11655	5015867/5043807/5042353/5010461/5008888
GO:0006767	water-soluble vitamin metabolic process	biological_process	0.73004	1	5	2302	30	11655	5008888/5042353/5043807/5010461/5015867
GO:0015850	organic hydroxy compound transport	biological_process	0.73049	1	2	2302	14	11655	5039939/5023209
GO:0043130	ubiquitin binding	molecular_function	0.73119	1	2	2302	12	11655	5011432/5022624
GO:0016054	organic acid catabolic process	biological_process	0.73128	1	4	2302	24	11655	5019602/5020710/5039098/5012779
GO:0044282	small molecule catabolic process	biological_process	0.73128	1	4	2302	24	11655	5020710/5019602/5039098/5012779
GO:0046395	carboxylic acid catabolic process	biological_process	0.73128	1	4	2302	24	11655	5012779/5039098/5019602/5020710
GO:0010467	gene expression	biological_process	0.73248	1	257	2302	1340	11655	5048162/5047255/5034595/5017760/5040874/5029439/5029219/5012927/5022695/5018289/5009691/5009046/5033503/5025640/5042700/5021655/5028547/5039254/5040624/5011092/5019038/5030729/5034572/5042095/5014808/5021165/5029494/5035476/5037686/5022860/5043255/5016254/5028116/5015490/5009413/5047217/5009089/5038428/5038839/5045694/5033858/5039455/5033639/5023078/5020426/5034460/5017178/5030195/5035953/5011693…
GO:0044036	cell wall macromolecule metabolic process	biological_process	0.73323	1	1	2302	6	11655	5046992
GO:0004066	asparagine synthase (glutamine-hydrolyzing) activity	molecular_function	0.7333	1	1	2302	6	11655	5009031
GO:0004565	beta-galactosidase activity	molecular_function	0.73332	1	1	2302	6	11655	5040443
GO:0006012	galactose metabolic process	biological_process	0.73332	1	1	2302	6	11655	5040443
GO:0006888	ER to Golgi vesicle-mediated transport	biological_process	0.73447	1	5	2302	30	11655	5043842/5037140/5019255/5016533/5026852
GO:0031224	intrinsic component of membrane	cellular_component	0.73487	1	264	2302	1401	11655	5028191/5035829/5039616/5014092/5027973/5041688/5034973/5042631/5020184/5027768/5033325/5018062/5040856/5044418/5039715/5023252/5026123/5039593/5038738/5036629/5018051/5019559/5021670/5023330/5022139/5022095/5030923/5010296/5026656/5008624/5025212/5048091/5030667/5015098/5027178/5020753/5039408/5046782/5027060/5010989/5042859/5016722/5009729/5039188/5041334/5041396/5031760/5040343/5026981/5019093…
GO:0000313	organellar ribosome	cellular_component	0.73564	1	1	2302	6	11655	5029115
GO:0005761	mitochondrial ribosome	cellular_component	0.73564	1	1	2302	6	11655	5029115
GO:0033218	amide binding	molecular_function	0.73588	1	2	2302	12	11655	5044434/5012688
GO:0010506	regulation of autophagy	biological_process	0.73628	1	1	2302	6	11655	5022919
GO:0006260	DNA replication	biological_process	0.73666	1	30	2302	168	11655	5021512/5018664/5016103/5030859/5033481/5025186/5016210/5041756/5041326/5034937/5046753/5016254/5014198/5013488/5022919/5016117/5009177/5045465/5020581/5018422/5032467/5044399/5028126/5041482/5029225/5044293/5040031/5033373/5032701/5025155
GO:0033646	host intracellular part	cellular_component	0.73676	1	5	2302	30	11655	5017052/5027952/5021988/5020016/5034469
GO:0043656	intracellular region of host	cellular_component	0.73676	1	5	2302	30	11655	5017052/5027952/5021988/5020016/5034469
GO:0044424	intracellular part	cellular_component	0.73702	1	383	2302	1988	11655	5040856/5021394/5043262/5043221/5042631/5021384/5015073/5011981/5014722/5021443/5010284/5011835/5023330/5028006/5044399/5012615/5021670/5046317/5039472/5011768/5039593/5028823/5041380/5042544/5030679/5032658/5031502/5030004/Novel00028/5027144/5031710/5013979/5029700/5043195/5019155/5035161/5042161/5033585/5038544/5027973/5046380/5017504/5041688/5012239/5035819/5020581/5011691/5019518/5042946/5028…
GO:0031514	motile cilium	cellular_component	0.7377	1	1	2302	6	11655	5028625
GO:0006418	tRNA aminoacylation for protein translation	biological_process	0.73865	1	13	2302	76	11655	5012712/5012911/5020161/5016212/5041647/5039036/5024376/5031626/5010601/5023308/5026497/5037686/5016263
GO:0008173	RNA methyltransferase activity	molecular_function	0.74007	1	5	2302	31	11655	5014787/5024062/5042012/5011671/5033639
GO:0016741	transferase activity/ transferring one-carbon groups	molecular_function	0.74056	1	29	2302	161	11655	5017673/5011772/5034956/5010012/5023862/5034477/5031497/5027140/5018423/5043749/5016263/5028500/5024062/5010530/5040199/5016008/5023078/5031517/5033639/5043316/5014787/5038639/5010124/5042012/5011671/5012084/5040263/5015801/5040230
GO:0044237	cellular metabolic process	biological_process	0.74081	1	914	2302	4683	11655	5038339/5009046/5023017/5018422/5044293/5042700/5044261/5033503/5015906/5042662/5038563/5042562/5034153/5020269/5026695/5017360/5047245/5019666/5046992/5031150/5044871/5048162/5041756/5047255/5018289/5046445/5015119/5040230/5020710/5043310/5024539/5046954/5040874/5017760/5029219/5034249/5042238/5010718/5015514/5012148/5021165/5033233/5030881/5037686/5036171/5021988/5033430/5035476/5039864/5041958…
GO:0000096	sulfur amino acid metabolic process	biological_process	0.74128	1	1	2302	7	11655	5010124
GO:0034227	tRNA thio-modification	biological_process	0.74157	1	1	2302	6	11655	5032454
GO:0044444	cytoplasmic part	cellular_component	0.742	1	171	2302	892	11655	5009089/5035302/5045475/5009041/5029218/5025181/5028499/5037972/5015452/5022860/5021823/5043255/5038747/5028116/5043579/5033783/5043973/5010405/5020966/5009413/5024851/5012207/5024327/5034412/5047233/5034024/5029225/5038227/5009926/5014714/5022028/5024266/5034460/5018363/5012084/5018747/5019255/5031329/5010843/5047760/5028180/5028198/5038677/5025640/5031078/5033301/5038117/5017360/5017346/5011006…
GO:0004602	glutathione peroxidase activity	molecular_function	0.74237	1	1	2302	6	11655	5016970
GO:1901606	alpha-amino acid catabolic process	biological_process	0.74253	1	2	2302	12	11655	5012779/5039098
GO:1901605	alpha-amino acid metabolic process	biological_process	0.74291	1	11	2302	64	11655	5043702/5026630/5017320/5046777/5009031/5012779/5029557/5039098/5010124/5031351/5017885
GO:0004017	adenylate kinase activity	molecular_function	0.74381	1	2	2302	12	11655	5043906/5032071
GO:0005623	cell	cellular_component	0.74436	1	434	2302	2257	11655	5027011/5019789/5037463/5018138/5023982/5028198/5038677/5046614/5047760/5028180/5019352/5019255/5031329/5010843/5009414/5011290/5011082/5045873/5026749/5044736/5023878/5045818/5011846/5017346/5011006/5026076/5047682/5039201/5012733/5033165/5010110/5018689/5040662/5036644/5040037/5037034/5013894/5017099/5023547/5014651/5018087/5024545/5028625/5020774/5011931/5031518/5025387/5040205/5022685/5033811…
GO:0044464	cell part	cellular_component	0.74436	1	434	2302	2257	11655	5013181/5035485/5036171/5021655/5028547/5038191/5009833/5019236/5039513/5033004/5039782/5028268/5030729/5019437/5034572/5018422/5009691/5016088/5009046/5042369/5048054/5037311/5042539/5038563/5033503/5037235/5025640/5031078/5033301/5008946/5048162/5038117/5047255/5044871/5021613/5033307/5017360/5017760/5029439/5041419/5029219/5034725/5012927/5016845/5010492/5022695/5009488/5035218/5014171/5034505…
GO:0016558	protein import into peroxisome matrix	biological_process	0.74443	1	1	2302	6	11655	5025212
GO:0016560	protein import into peroxisome matrix/ docking	biological_process	0.74443	1	1	2302	6	11655	5025212
GO:0022615	protein to membrane docking	biological_process	0.74443	1	1	2302	6	11655	5025212
GO:0019033	viral tegument	cellular_component	0.74458	1	1	2302	6	11655	5011691
GO:0034755	iron ion transmembrane transport	biological_process	0.74512	1	1	2302	6	11655	5016262
GO:0008616	queuosine biosynthetic process	biological_process	0.74615	1	1	2302	6	11655	5041350
GO:0046116	queuosine metabolic process	biological_process	0.74615	1	1	2302	6	11655	5041350
GO:0051235	maintenance of location	biological_process	0.74692	1	3	2302	19	11655	5036997/5046610/5043195
GO:0034470	ncRNA processing	biological_process	0.74714	1	27	2302	153	11655	5033639/5043980/5038515/5024062/5019004/5021655/5041334/5026517/5011671/5016183/5040263/5011869/5014787/5046301/5028282/5016254/5048177/5017760/5040874/5034438/5015402/5034455/5009089/5032454/5044111/5040748/5027314
GO:0009064	glutamine family amino acid metabolic process	biological_process	0.7473	1	3	2302	18	11655	5026630/5017885/5012779
GO:0005402	cation:sugar symporter activity	molecular_function	0.74792	1	1	2302	6	11655	5023878
GO:0007005	mitochondrion organization	biological_process	0.74869	1	9	2302	55	11655	5019436/5009089/5017346/5024035/5040205/5011092/5010492/5009341/5028625
GO:0005798	Golgi-associated vesicle	cellular_component	0.74872	1	2	2302	13	11655	5034275/5033301
GO:0030660	Golgi-associated vesicle membrane	cellular_component	0.74872	1	2	2302	13	11655	5034275/5033301
GO:0005730	nucleolus	cellular_component	0.74958	1	1	2302	6	11655	5015402
GO:0044255	cellular lipid metabolic process	biological_process	0.75132	1	37	2302	207	11655	5037034/5030405/5009359/5019625/5043428/5018664/5034333/5031532/5029385/5036663/5026275/5041700/5046157/5017320/5039715/5035436/5027989/5014636/5026359/5021129/5031078/5024380/5029557/5036729/5014158/5017759/5017360/5018010/5039613/5027049/5044871/5042631/5043702/5032376/5042798/5019060/5048010
GO:0005815	microtubule organizing center	cellular_component	0.75254	1	5	2302	31	11655	5010843/5036442/5026186/5047760/5028949
GO:0015936	coenzyme A metabolic process	biological_process	0.7526	1	2	2302	13	11655	5036729/5020269
GO:0033865	nucleoside bisphosphate metabolic process	biological_process	0.7526	1	2	2302	13	11655	5020269/5036729
GO:0033875	ribonucleoside bisphosphate metabolic process	biological_process	0.7526	1	2	2302	13	11655	5036729/5020269
GO:0034032	purine nucleoside bisphosphate metabolic process	biological_process	0.7526	1	2	2302	13	11655	5036729/5020269
GO:0016021	integral component of membrane	cellular_component	0.75319	1	261	2302	1389	11655	5038463/5035598/5017162/5026930/5026464/5013211/5031189/5023090/5025472/5046743/5011173/5009165/5033373/5015191/5015837/5043464/5019925/5036826/5041913/5045171/5009130/5046214/5030859/5022089/5023299/5035706/5014787/5022892/5027719/5023535/5037096/5038642/5028573/5014204/5023505/5043092/5037147/5044111/5030894/5009341/5036241/5016524/5039004/5025781/5018294/5042730/5041839/5018237/5027598/5045953…
GO:0004857	enzyme inhibitor activity	molecular_function	0.7532	1	9	2302	56	11655	5042850/5032294/5013635/5048118/5027709/5020864/5023522/5026849/5037493
GO:0072594	establishment of protein localization to organelle	biological_process	0.7534	1	12	2302	72	11655	5010492/5038483/5040205/5019236/5021394/5009116/5035819/5021717/5019436/5025212/5028318/5030768
GO:0030042	actin filament depolymerization	biological_process	0.75342	1	1	2302	6	11655	5022028
GO:0030834	regulation of actin filament depolymerization	biological_process	0.75342	1	1	2302	6	11655	5022028
GO:0030835	negative regulation of actin filament depolymerization	biological_process	0.75342	1	1	2302	6	11655	5022028
GO:0030837	negative regulation of actin filament polymerization	biological_process	0.75342	1	1	2302	6	11655	5022028
GO:0031333	negative regulation of protein complex assembly	biological_process	0.75342	1	1	2302	6	11655	5022028
GO:0032272	negative regulation of protein polymerization	biological_process	0.75342	1	1	2302	6	11655	5022028
GO:0043242	negative regulation of protein complex disassembly	biological_process	0.75342	1	1	2302	6	11655	5022028
GO:0051261	protein depolymerization	biological_process	0.75342	1	1	2302	6	11655	5022028
GO:0051693	actin filament capping	biological_process	0.75342	1	1	2302	6	11655	5022028
GO:1901879	regulation of protein depolymerization	biological_process	0.75342	1	1	2302	6	11655	5022028
GO:1901880	negative regulation of protein depolymerization	biological_process	0.75342	1	1	2302	6	11655	5022028
GO:0098813	nuclear chromosome segregation	biological_process	0.75344	1	6	2302	39	11655	5035399/5015740/5011030/5017760/5021655/5025917
GO:0032886	regulation of microtubule-based process	biological_process	0.75346	1	2	2302	13	11655	5044662/5026186
GO:0070507	regulation of microtubule cytoskeleton organization	biological_process	0.75346	1	2	2302	13	11655	5026186/5044662
GO:0007275	multicellular organismal development	biological_process	0.75364	1	12	2302	72	11655	5032323/5033189/5023505/5035898/5028003/5017204/5040955/5021613/5034597/5029995/5030960/5018918
GO:0016011	dystroglycan complex	cellular_component	0.75441	1	2	2302	13	11655	5010063/5040727
GO:0016012	sarcoglycan complex	cellular_component	0.75441	1	2	2302	13	11655	5010063/5040727
GO:0005375	copper ion transmembrane transporter activity	molecular_function	0.75471	1	1	2302	6	11655	5041396
GO:0035434	copper ion transmembrane transport	biological_process	0.75471	1	1	2302	6	11655	5041396
GO:0005230	extracellular ligand-gated ion channel activity	molecular_function	0.75487	1	4	2302	25	11655	5037730/5044622/5026464/5037252
GO:0005694	chromosome	cellular_component	0.75505	1	20	2302	119	11655	5022919/5045873/5046753/5015740/5009368/5016210/5019602/5035555/5047203/5035485/5014312/5025917/5021670/5037235/5044662/5023383/5024545/5020833/5008925/5011030
GO:0008168	methyltransferase activity	molecular_function	0.7551	1	28	2302	157	11655	5010530/5040199/5028500/5024062/5033639/5031517/5016008/5023078/5010124/5038639/5043316/5014787/5012084/5040263/5040230/5015801/5011671/5042012/5011772/5017673/5023862/5034477/5034956/5010012/5031497/5043749/5016263/5027140
GO:0000922	spindle pole	cellular_component	0.75511	1	1	2302	7	11655	5026186
GO:0031072	heat shock protein binding	molecular_function	0.75527	1	1	2302	6	11655	5045320
GO:0019087	transformation of host cell by virus	biological_process	0.75616	1	5	2302	33	11655	5011173/5031596/5036826/5016042/5039354
GO:0006835	dicarboxylic acid transport	biological_process	0.75795	1	3	2302	20	11655	5029225/5011081/5035706
GO:0048519	negative regulation of biological process	biological_process	0.75807	1	12	2302	73	11655	5015867/5048162/5041326/5045953/5037971/5018918/5030236/5015169/5014880/5022028/5027970/5037972
GO:0019200	carbohydrate kinase activity	molecular_function	0.76022	1	4	2302	24	11655	5011873/5042353/5040057/5045168
GO:0003333	amino acid transmembrane transport	biological_process	0.76041	1	2	2302	13	11655	5014375/5026451
GO:0015232	heme transporter activity	molecular_function	0.7617	1	1	2302	7	11655	5046743
GO:0051641	cellular localization	biological_process	0.7618	1	73	2302	401	11655	5037147/5033301/5047234/5034469/5019255/5042761/5031502/5038642/5012927/5021394/5039268/5040856/5015851/5010492/5014109/5034014/5043704/5043428/5022485/5014868/5041688/5043464/5009505/5017729/5018087/5038904/5025131/5044579/5035819/5017105/5019236/5040205/5039513/5038483/5035930/5043842/5030768/5025220/5043195/5046610/5017162/5034275/5009116/5024380/5013183/5040579/5026113/5019436/5037199/5048004…
GO:0004673	protein histidine kinase activity	molecular_function	0.76211	1	14	2302	83	11655	5009046/5016103/5009177/5014722/5013779/5014563/5021670/5035127/5027732/5021781/5032701/5013955/5018812/5036962
GO:0016775	phosphotransferase activity/ nitrogenous group as acceptor	molecular_function	0.76211	1	14	2302	83	11655	5013779/5014563/5009046/5016103/5014722/5009177/5018812/5032701/5013955/5036962/5027732/5021781/5035127/5021670
GO:0071495	cellular response to endogenous stimulus	biological_process	0.76277	1	1	2302	7	11655	5020426
GO:0060089	molecular transducer activity	molecular_function	0.7657	1	46	2302	257	11655	5012704/5016254/5023299/5027164/5014563/5045168/5017360/5009130/5016103/5009031/5032244/5014722/5037252/5045711/5032701/5013955/5018812/5027732/5031078/5041482/5021670/5013779/5009046/5009177/5026464/5042353/5022028/5045789/5016052/5028191/5011755/5038463/5020636/5036526/5029640/5010110/5044622/5012147/5011873/5037730/5012467/5046782/5046743/5043596/5014092/5039389
GO:0019058	viral life cycle	biological_process	0.76746	1	22	2302	127	11655	5047701/5027952/5037462/5019004/5023329/5021279/5011290/5038206/5017052/5040874/5025266/5037971/5026630/5044037/5019789/5037972/5021988/5040805/5014438/5041888/5017849/5009116
GO:0006855	drug transmembrane transport	biological_process	0.76827	1	3	2302	19	11655	5018452/5009883/5024881
GO:0015893	drug transport	biological_process	0.76827	1	3	2302	19	11655	5024881/5018452/5009883
GO:0042493	response to drug	biological_process	0.76827	1	3	2302	19	11655	5024881/5018452/5009883
GO:0016020	membrane	cellular_component	0.76846	1	590	2302	3114	11655	5022095/5036558/5017838/5010296/5008624/5025212/5020636/5011935/5048091/5037864/5030667/5037785/5020894/5020753/5037845/5019886/5013007/5021072/5046354/5014667/5016722/5039188/5033457/5027475/5044404/5021817/5012272/5041334/5009790/5023522/5046174/5024065/5031760/5023311/5038726/5019436/5010852/5026981/5027472/5019093/5021685/5011587/5028191/5029700/5035013/Novel00028/5021300/5020693/5023393/5034…
GO:0006511	ubiquitin-dependent protein catabolic process	biological_process	0.76884	1	9	2302	55	11655	5012927/5017760/5035898/5019437/5019130/5029995/5021655/5028668/5035399
GO:0019941	modification-dependent protein catabolic process	biological_process	0.76884	1	9	2302	55	11655	5021655/5029995/5035399/5028668/5012927/5017760/5019437/5035898/5019130
GO:0043632	modification-dependent macromolecule catabolic process	biological_process	0.76884	1	9	2302	55	11655	5019130/5035898/5019437/5017760/5012927/5035399/5028668/5021655/5029995
GO:0004175	endopeptidase activity	molecular_function	0.7696	1	55	2302	306	11655	5046098/5024032/5030333/5035557/5024867/5034170/5037923/5038477/5025319/5028180/5041419/5025037/5035706/5014787/5016845/5021356/5011082/5011671/5018289/5044374/5043912/5039354/5021258/5017018/5013648/5032855/5025394/5013058/5010352/5029225/5039608/5042289/5036049/5038851/5023090/5022061/5030942/5038781/5022579/5034944/5042118/5028990/5019534/5044290/5044486/5045125/5011603/5033431/5018237/5025009…
GO:0008175	tRNA methyltransferase activity	molecular_function	0.7711	1	3	2302	20	11655	5042012/5011671/5024062
GO:0007623	circadian rhythm	biological_process	0.77114	1	1	2302	7	11655	5046419
GO:0098588	bounding membrane of organelle	cellular_component	0.77127	1	44	2302	245	11655	5028625/5040205/5039513/5022685/5048187/5034275/5022095/5015837/5039201/5047233/5041688/5029225/5013181/5020753/5026852/5037140/5012272/5009488/5014171/5042946/5043579/5023878/5035706/5040856/5034725/5009729/5041913/5011006/5022089/5042631/5027475/5037972/5031078/5033301/5028198/5023505/5023330/5037971/5028180/5030004/5045696/5019436/5039593/5019255
GO:0044283	small molecule biosynthetic process	biological_process	0.77234	1	21	2302	122	11655	5044871/5015867/5017759/5045594/5009031/5041700/5039895/5042353/5043807/5036708/5010124/5008888/5031351/5026275/5017885/5019060/5046777/5035436/5030405/5019625/5010461
GO:0048284	organelle fusion	biological_process	0.77426	1	1	2302	7	11655	5028625
GO:0010648	negative regulation of cell communication	biological_process	0.77441	1	1	2302	8	11655	5018918
GO:0023057	negative regulation of signaling	biological_process	0.77441	1	1	2302	8	11655	5018918
GO:0016070	RNA metabolic process	biological_process	0.77674	1	183	2302	987	11655	5041647/5029356/5010207/5011677/5032611/5032467/5012712/5015402/5010852/5016263/5036463/5048194/5024389/5046098/5009116/5011374/5023329/5038515/5026497/5016183/5011671/5045071/5041334/5015532/5041982/5022919/5019658/5014734/5042576/5026610/5022913/5034455/5045953/5023350/5032071/5045001/5037668/5018694/5048070/5045143/5019004/5024807/5031626/5048177/5044290/5031327/5009950/5016212/5040715/5027972…
GO:0009108	coenzyme biosynthetic process	biological_process	0.77721	1	12	2302	71	11655	5031201/5028318/5011738/5045594/5009177/5020269/5009116/5040753/5014867/5039895/5041468/5038483
GO:0044446	intracellular organelle part	cellular_component	0.77748	1	140	2302	760	11655	5028180/5047760/5042369/5010843/5031329/5019255/5037235/5033503/5031078/5033301/5028198/5037463/5011006/5017346/5017360/5047255/5038117/5047682/5044871/5045873/5009488/5010492/5035218/5014171/5045818/5017760/5023878/5034725/5013181/5024545/5018087/5036171/5039201/5012733/5035485/5010110/5034275/5015867/5021655/5024168/5020774/5039782/5028625/5039513/5022685/5040205/5031518/5045475/5009089/5026186…
GO:0006406	mRNA export from nucleus	biological_process	0.77821	1	2	2302	14	11655	5014868/5018087
GO:0071166	ribonucleoprotein complex localization	biological_process	0.77821	1	2	2302	14	11655	5014868/5018087
GO:0071426	ribonucleoprotein complex export from nucleus	biological_process	0.77821	1	2	2302	14	11655	5018087/5014868
GO:0071427	mRNA-containing ribonucleoprotein complex export from nucleus	biological_process	0.77821	1	2	2302	14	11655	5014868/5018087
GO:0006399	tRNA metabolic process	biological_process	0.77842	1	37	2302	211	11655	5038515/5043980/5024376/5040874/5017760/5016254/5026497/5016183/5026517/5011671/5041334/5012911/5009089/5012712/5010852/5041647/5016212/5044111/5040748/5016263/5010601/5023308/5020161/5021655/5019004/5024062/5048177/5028282/5046301/5011869/5031626/5032454/5034455/5034438/5039036/5027314/5037686
GO:0046488	phosphatidylinositol metabolic process	biological_process	0.77848	1	15	2302	92	11655	5021129/5027049/5042631/5017360/5037034/5039715/5014636/5027989/5018664/5043428/5036663/5009359/5024380/5032376/5031078
GO:0004386	helicase activity	molecular_function	0.77894	1	22	2302	136	11655	5023503/5032101/5044037/5034438/5009046/5009116/5025155/5037463/5017849/5019004/5028318/5037462/5016103/5024872/5042353/5044290/5016254/5040874/5038483/5018289/5026517/5021279
GO:0018106	peptidyl-histidine phosphorylation	biological_process	0.77901	1	1	2302	7	11655	5035127
GO:0018202	peptidyl-histidine modification	biological_process	0.77901	1	1	2302	7	11655	5035127
GO:0033554	cellular response to stress	biological_process	0.78022	1	35	2302	200	11655	5015906/5044037/5030679/5045873/5021279/5046753/5026517/5018289/5044013/5040874/5033786/5012927/5030859/5030633/5035032/5030472/5019705/5017849/5035485/5015169/5047790/5029753/5042095/5042012/5012698/5009182/5037675/5036706/5044290/5011092/5026614/5013314/5015867/5016210/5019004
GO:0006479	protein methylation	biological_process	0.78109	1	1	2302	7	11655	5040230
GO:0008213	protein alkylation	biological_process	0.78109	1	1	2302	7	11655	5040230
GO:0044454	nuclear chromosome part	cellular_component	0.78211	1	9	2302	59	11655	5016210/5009368/5035485/5025917/5037235/5045873/5021670/5046753/5015740
GO:0000793	condensed chromosome	cellular_component	0.78258	1	7	2302	46	11655	5025917/5009368/5035485/5015740/5044662/5045873/5021670
GO:0016301	kinase activity	molecular_function	0.7831	1	391	2302	2018	11655	5038646/5019898/5012374/5037018/5027732/5025851/5018307/5028662/5026513/5042218/5035849/5013959/5043827/5035127/5024799/5014712/5026999/5042317/5036966/5016469/5021465/5009584/5029294/5010002/5033296/5026627/5018874/5028240/5022066/5036090/5028311/5011785/5013008/5018689/5030702/5012885/5024347/5021527/5033439/5025113/5045693/5009298/5011491/5035682/5040113/5042486/5024768/5045919/5046673/5027989…
GO:0006357	regulation of transcription from RNA polymerase II promoter	biological_process	0.78344	1	4	2302	27	11655	5015867/5015490/5033503/5012733
GO:0010639	negative regulation of organelle organization	biological_process	0.78457	1	2	2302	14	11655	5014880/5022028
GO:0051129	negative regulation of cellular component organization	biological_process	0.78457	1	2	2302	14	11655	5014880/5022028
GO:0006935	chemotaxis	biological_process	0.78482	1	4	2302	28	11655	5012775/5020636/5017204/5009031
GO:0000394	RNA splicing/ via endonucleolytic cleavage and ligation	biological_process	0.78508	1	1	2302	7	11655	5016254
GO:0006388	tRNA splicing/ via endonucleolytic cleavage and ligation	biological_process	0.78508	1	1	2302	7	11655	5016254
GO:0007218	neuropeptide signaling pathway	biological_process	0.78543	1	1	2302	7	11655	5027549
GO:0051701	interaction with host	biological_process	0.78576	1	17	2302	104	11655	5020864/5031596/5048118/5013635/5036826/5037311/5029557/5011173/5030236/5020331/5038659/5010666/5036663/5021837/5039004/5016042/5039354
GO:0017176	phosphatidylinositol N-acetylglucosaminyltransferase activity	molecular_function	0.78581	1	2	2302	14	11655	5037034/5039715
GO:0006614	SRP-dependent cotranslational protein targeting to membrane	biological_process	0.78598	1	5	2302	33	11655	5038483/5030768/5009116/5028318/5019236
GO:0045047	protein targeting to ER	biological_process	0.78598	1	5	2302	33	11655	5038483/5030768/5009116/5028318/5019236
GO:0072599	establishment of protein localization to endoplasmic reticulum	biological_process	0.78598	1	5	2302	33	11655	5019236/5030768/5009116/5028318/5038483
[truncated: 657 more rows]
