# Supplementary material for: Intraflagellar transport 46 (IFT46) is essential for trafficking IFT proteins between cilia and cytoplasm in Paramecium
Source: Sci Rep. 2018 Jun 18;8:9259. doi: 10.1038/s41598-018-27050-8 (PMC6006156; doi:10.1038/s41598-018-27050-8)
Supplement: Supplementary file 3 — Table S2 [file 41598_2018_27050_MOESM3_ESM.xls]

## Sheet: Shi et al., scireports, TableS 
GO_accession	Description	Term_type	Over_represented_pValue	Corrected_pValue	DEG_item	DEG_list	Bg_item	Bg_list	Gene_names
GO:0030529	ribonucleoprotein complex	cellular_component	7.3515e-10	1.8196e-06	60	845	346	11655	5038908/5019726/5028851/5017674/5034913/5017926/5035668/5024386/5021314/5037196/5011692/5018335/5031522/5043713/5031271/5019280/5035586/5015848/5046309/5022092/5015897/5035236/5025353/5015538/5029675/5038203/5038997/5046438/5033732/5034178/5024300/5033483/5031241/5011065/5024577/5041429/5021762/5020488/5043062/5015965/5038019/5031318/5029632/5015606/5038427/5026709/5028871/5044648/5033297/5015731…
GO:0003735	structural constituent of ribosome	molecular_function	9.0572e-10	1.8196e-06	55	845	304	11655	5035586/5019280/5015848/5046309/5022092/5035236/5015897/5025353/5015538/5029675/5038203/5038908/5028851/5019726/5017674/5034913/5017926/5024386/5035668/5021314/5011692/5018335/5043713/5031522/5031271/5031318/5038427/5015606/5026709/5015731/5044648/5033297/5029535/5023123/5012620/5020519/5025469/5037853/5014864/5024884/5025392/5014870/5025158/5024300/5034178/5031241/5033483/5011065/5024577/5041429…
GO:0005840	ribosome	cellular_component	1.5891e-09	2.1284e-06	54	845	300	11655	5029675/5038203/5035236/5015897/5025353/5015538/5022092/5046309/5015848/5019280/5035586/5043713/5031522/5031271/5018335/5011692/5035668/5024386/5021314/5017926/5034913/5017674/5019726/5028851/5038908/5025158/5025392/5014870/5024884/5037853/5014864/5025469/5020519/5029535/5023123/5044648/5015731/5033297/5026709/5038427/5015606/5031318/5038019/5015965/5043062/5020488/5021762/5041429/5024577/5031241…
GO:0005198	structural molecule activity	molecular_function	7.1424e-08	6.5858e-05	66	845	456	11655	5031271/5018335/5011692/5021314/5017926/5034913/5038908/5028851/5047584/5018960/5040762/5035236/5025353/5029675/5022092/5041429/5021762/5024300/5040250/5025392/5025158/5024884/5020519/5025469/5029535/5012620/5026709/5044648/5015731/5028401/5043713/5031522/5035668/5024386/5017674/5019726/5026108/5015538/5015897/5038203/5031042/5046309/5019280/5035586/5015848/5038019/5040448/5012179/5043062/5015965…
GO:0043232	intracellular non-membrane-bounded organelle	cellular_component	8.1954e-08	6.5858e-05	77	845	573	11655	5029535/5026709/5044648/5015731/5036579/5043503/5040250/5025392/5025158/5024884/5020519/5025469/5041429/5021762/5024300/5029537/5022092/5019379/5045658/5025353/5035236/5009711/5029675/5034913/5037822/5038908/5028851/5016801/5031271/5018335/5011692/5021314/5034646/5017926/5023123/5008742/5024281/5033297/5038427/5036399/5015606/5015586/5031318/5008642/5014870/5014864/5037853/5020488/5011065/5031241…
GO:0043228	non-membrane-bounded organelle	cellular_component	1.2253e-07	8.2054e-05	77	845	579	11655	5035236/5025353/5029675/5009711/5019379/5022092/5045658/5011692/5018335/5031271/5034646/5017926/5021314/5037822/5034913/5016801/5038908/5028851/5025392/5025158/5040250/5020519/5025469/5024884/5026709/5044648/5015731/5029535/5043503/5036579/5041429/5021762/5029537/5024300/5015538/5015897/5038203/5018521/5020545/5035586/5019280/5015848/5046309/5031522/5043713/5022572/5024386/5035668/5017674/5019726…
GO:0006412	translation	biological_process	9.3957e-07	0.00053931	60	845	421	11655	5043062/5015965/5041576/5038019/5034178/5024300/5033483/5031241/5011065/5024577/5041429/5020488/5021762/5020550/5020519/5014864/5037853/5025469/5024884/5014870/5025392/5025158/5031318/5015606/5038427/5026709/5015731/5044648/5033297/5029535/5023123/5017926/5021314/5035668/5024386/5011692/5018335/5011271/5031271/5043713/5031522/5038908/5047647/5019726/5028851/5017674/5034913/5013130/5025353/5035236…
GO:0043043	peptide biosynthetic process	biological_process	2.1034e-06	0.0010564	60	845	430	11655	5024577/5033483/5031241/5011065/5020488/5021762/5041429/5034178/5024300/5038019/5015965/5043062/5041576/5044648/5033297/5015731/5026709/5029535/5023123/5031318/5015606/5038427/5025158/5014870/5025392/5037853/5014864/5025469/5020550/5020519/5024884/5017674/5034913/5019726/5028851/5038908/5047647/5018335/5011692/5043713/5031522/5031271/5011271/5017926/5035668/5024386/5021314/5022092/5015848/5035586…
GO:0070647	protein modification by small protein conjugation or removal	biological_process	3.9506e-06	0.0017637	19	845	84	11655	5010578/5027809/5048115/5036904/5032522/5024915/5022942/5033160/5038994/5014127/5014174/5009700/5015187/5017235/5040809/5035981/5045485/5018521/5016024
GO:0016579	protein deubiquitination	biological_process	6.6989e-06	0.0024469	16	845	65	11655	5027809/5036904/5022942/5024915/5032522/5014127/5033160/5038994/5017235/5015187/5009700/5035981/5040809/5016024/5018521/5045485
GO:0070646	protein modification by small protein removal	biological_process	6.6989e-06	0.0024469	16	845	65	11655	5040809/5035981/5018521/5045485/5016024/5033160/5038994/5014127/5009700/5015187/5017235/5036904/5032522/5024915/5022942/5027809
GO:0043604	amide biosynthetic process	biological_process	8.293e-06	0.0027768	60	845	449	11655	5025392/5014870/5025158/5024884/5020550/5020519/5037853/5014864/5025469/5023123/5029535/5026709/5015731/5044648/5033297/5038427/5015606/5031318/5038019/5041576/5043062/5015965/5041429/5020488/5021762/5031241/5033483/5011065/5024577/5034178/5024300/5040281/5035236/5025353/5015897/5015538/5029675/5038203/5013130/5022092/5046309/5019280/5035586/5015848/5011271/5043713/5031271/5031522/5011692/5018335…
GO:0006518	peptide metabolic process	biological_process	1.242e-05	0.0038387	60	845	454	11655	5038908/5047647/5019726/5028851/5034913/5017674/5035668/5024386/5021314/5017926/5011271/5031271/5043713/5031522/5011692/5018335/5046309/5019280/5035586/5015848/5022092/5013130/5040281/5025353/5035236/5015897/5015538/5029675/5038203/5034178/5024300/5041429/5021762/5020488/5011065/5033483/5031241/5024577/5041576/5043062/5015965/5038019/5015606/5038427/5031318/5029535/5023123/5026709/5015731/5044648…
GO:0036459	ubiquitinyl hydrolase activity	molecular_function	2.0816e-05	0.0059742	17	845	78	11655	5009700/5015187/5017235/5038994/5033160/5014127/5045485/5018521/5016024/5040809/5035981/5027809/5047170/5032522/5024915/5022942/5036904
GO:0019538	protein metabolic process	biological_process	2.4595e-05	0.0065881	266	845	2974	11655	5011321/5013533/5041727/5019820/5015606/5017549/5042269/5041346/5021712/5030457/5023123/5037853/5014864/5030662/5047647/5015799/5030361/5032014/5043623/5034503/5035668/5047000/5016627/5019280/5038994/5040809/5022527/5015538/5043537/5016000/5024300/5047389/5032522/5020384/5019656/5028401/5041719/5045180/5013874/5015731/5033548/5019151/5015440/5019188/5019924/5036009/5020519/5015696/5034891/5028851…
GO:0043603	cellular amide metabolic process	biological_process	4.3498e-05	0.010923	60	845	474	11655	5024884/5020519/5020550/5014864/5037853/5025469/5025392/5014870/5025158/5038427/5015606/5031318/5029535/5023123/5026709/5044648/5015731/5033297/5041576/5043062/5015965/5038019/5034178/5024300/5041429/5020488/5021762/5011065/5033483/5031241/5024577/5013130/5040281/5015897/5035236/5025353/5015538/5038203/5029675/5046309/5035586/5019280/5015848/5022092/5035668/5024386/5021314/5017926/5011271/5043713…
GO:0044267	cellular protein metabolic process	biological_process	4.6404e-05	0.010968	242	845	2686	11655	5012110/5016673/5020206/5014188/5029036/5038019/5041458/5041576/5012906/5048115/5015965/5046103/5020488/5044805/5033588/5033483/5011065/5024577/5040272/5014345/5034178/5016448/5030882/5010578/5014195/5016122/5019685/5014870/5030688/5034801/5027188/5020550/5021608/5013437/5033297/5020873/5025766/5013699/5047171/5031318/5014174/5024915/5046628/5031522/5033784/5028771/5028483/5035225/5024386/5043797…
GO:0031625	ubiquitin protein ligase binding	molecular_function	0.0003361	0.071076	3	845	3	11655	5021458/5016830/5012389
GO:0044389	ubiquitin-like protein ligase binding	molecular_function	0.0003361	0.071076	3	845	3	11655	5021458/5016830/5012389
GO:0006508	proteolysis	biological_process	0.00091453	0.18373	51	845	455	11655	5027809/5023722/5024915/5039443/5024175/5022942/5036904/5044849/5013633/5026991/5014501/5024622/5015109/5009700/5021458/5017235/5015187/5027800/5033160/5038994/5038602/5046309/5016627/5014127/5018521/5045485/5016024/5020905/5040809/5030420/5035981/5017130/5045372/5010578/5032522/5047389/5016830/5030457/5021712/5023437/5016314/5012389/5013307/5019820/5010566/5014174/5046618/5045568/5034801/5024884…
GO:0044444	cytoplasmic part	cellular_component	0.0012404	0.23733	90	845	892	11655	5022092/5047188/5047584/5034176/5029675/5025353/5035236/5046033/5034913/5028851/5038908/5031271/5018335/5011692/5021314/5021853/5017926/5029535/5028871/5044648/5015731/5021761/5026709/5025158/5025392/5024884/5025469/5020519/5021762/5041429/5036219/5032695/5024300/5032573/5017881/5032744/5047972/5014969/5046309/5039985/5013946/5015848/5035586/5019280/5026668/5045821/5038203/5015897/5013673/5015538…
GO:1901566	organonitrogen compound biosynthetic process	biological_process	0.0023568	0.43043	73	845	709	11655	5013130/5041989/5015538/5015897/5038203/5035697/5045821/5019280/5035586/5015848/5046309/5024227/5047972/5035668/5024386/5043713/5031522/5047647/5019726/5017674/5020550/5037853/5029960/5014864/5014870/5031318/5015606/5038427/5033297/5023123/5043062/5015965/5041576/5038019/5034178/5031241/5033483/5011065/5024577/5020488/5038404/5025353/5035236/5029675/5040281/5022092/5017926/5021314/5011692/5018335…
GO:0043170	macromolecule metabolic process	biological_process	0.0032153	0.5469	341	845	4199	11655	5012040/5046592/5022599/5019379/5041550/5040872/5012923/5040281/5014497/5032998/5028506/5038804/5036619/5034913/5027809/5044635/5016801/5011271/5036904/5023166/5046618/5010328/5016083/5025392/5025158/5022606/5042490/5033306/5017892/5043646/5017130/5033667/5042606/5029127/5032573/5028995/5012025/5021458/5042251/5047438/5023536/5038203/5020503/5020905/5041944/5042248/5031664/5039802/5013403/5039374…
GO:0030077	plasma membrane light-harvesting complex	cellular_component	0.0034931	0.5469	3	845	5	11655	5047188/5017114/5017881
GO:0042716	plasma membrane-derived chromatophore	cellular_component	0.0034931	0.5469	3	845	5	11655	5047188/5017114/5017881
GO:0005737	cytoplasm	cellular_component	0.0035389	0.5469	100	845	1046	11655	5032573/5032695/5036219/5041429/5021762/5024300/5025392/5025158/5020519/5025469/5024884/5026709/5028871/5044648/5021761/5015731/5029535/5018335/5011692/5031271/5029012/5017926/5021853/5021314/5034913/5046033/5038908/5028851/5025353/5035236/5029675/5034176/5047584/5013595/5047188/5022092/5038019/5008842/5041402/5020226/5037067/5043062/5015965/5033483/5031241/5011065/5024577/5018334/5020488/5034178…
GO:0043229	intracellular organelle	cellular_component	0.0039838	0.58999	142	845	1575	11655	5013595/5034176/5009711/5029675/5035236/5025353/5029948/5022092/5037358/5017926/5021314/5018335/5028851/5038908/5037822/5046033/5025469/5020519/5045662/5024884/5036579/5045180/5015731/5044648/5029313/5029537/5024300/5021762/5036219/5018332/5030799/5024186/5015538/5045821/5045695/5040417/5018521/5015848/5026668/5035586/5019280/5046309/5015592/5014969/5032744/5034419/5035668/5031833/5043713/5033673…
GO:0009405	pathogenesis	biological_process	0.0041114	0.58999	18	845	129	11655	5030348/5047165/5030284/5009114/5032578/5041473/5041719/5039950/5044092/5017543/5038997/5040762/5014284/5040809/5009762/5031042/5020905/5011553
GO:0019843	rRNA binding	molecular_function	0.0056486	0.76143	5	845	16	11655	5008979/5044733/5043879/5043062/5019280
GO:0043226	organelle	cellular_component	0.0056852	0.76143	142	845	1591	11655	5020503/5013673/5015897/5038203/5019383/5020545/5017881/5047972/5047438/5046557/5013946/5031522/5013921/5024386/5037776/5022572/5019726/5014870/5030688/5034801/5036348/5033297/5015586/5008579/5046284/5031318/5029632/5016673/5020226/5038019/5019566/5015965/5018334/5020488/5033483/5011065/5024577/5033732/5034178/5032998/5047188/5019379/5029662/5045658/5031271/5011692/5037417/5021853/5034646/5034913…
GO:0019899	enzyme binding	molecular_function	0.0070353	0.91187	7	845	31	11655	5020892/5021458/5016830/5047546/5041550/5015799/5012389
GO:0044260	cellular macromolecule metabolic process	biological_process	0.0079779	1	315	845	3904	11655	5013874/5033548/5015731/5019151/5015440/5028401/5044092/5019656/5020384/5045180/5041719/5020486/5036009/5020519/5019924/5019188/5015696/5018759/5015043/5016000/5043537/5024300/5032522/5017423/5035958/5022092/5029948/5014127/5033160/5042977/5034660/5022015/5034585/5025353/5035236/5034176/5013595/5043974/5018811/5038908/5034891/5028851/5018335/5038375/5018678/5035652/5041346/5042269/5017549/5023123…
GO:0098687	chromosomal region	cellular_component	0.0092933	1	11	845	70	11655	5008742/5011321/5031589/5036579/5008642/5029537/5018521/5040250/5019566/5020545/5022572
GO:0005694	chromosome	cellular_component	0.0093022	1	16	845	119	11655	5020545/5040250/5018521/5045658/5008642/5036399/5036579/5024281/5008742/5022572/5016810/5019566/5029537/5016801/5011321/5031589
GO:0042254	ribosome biogenesis	biological_process	0.0096651	1	9	845	49	11655	5033769/5029666/5046557/5046438/5038997/5037196/5044263/5043242/5034646
GO:0016620	oxidoreductase activity/ acting on the aldehyde or oxo group of donors/ NAD or NADP as acceptor	molecular_function	0.010573	1	3	845	7	11655	5022698/5034283/5035697
GO:0035091	phosphatidylinositol binding	molecular_function	0.010824	1	8	845	42	11655	5025948/5014515/5030310/5025081/5037450/5028851/5026709/5028430
GO:0003682	chromatin binding	molecular_function	0.011112	1	3	845	7	11655	5031589/5018532/5022840
GO:0044427	chromosomal part	cellular_component	0.012801	1	13	845	93	11655	5008642/5029537/5036399/5036579/5011321/5031589/5008742/5022572/5020545/5016810/5019566/5040250/5018521
GO:1901564	organonitrogen compound metabolic process	biological_process	0.013051	1	84	845	898	11655	5011271/5031271/5011692/5018335/5021314/5017926/5034913/5038804/5038908/5033025/5025841/5028851/5040281/5035236/5025353/5029675/5022242/5038404/5010270/5032754/5022092/5021663/5041429/5021762/5047007/5012215/5024300/5047719/5025392/5025158/5024884/5020519/5039468/5025469/5029535/5026709/5015731/5044648/5031522/5043713/5011199/5025798/5024386/5035668/5024704/5017674/5047647/5019726/5035697/5045821…
GO:0042578	phosphoric ester hydrolase activity	molecular_function	0.013178	1	22	845	184	11655	5016695/5033976/5045180/5016155/5034585/5024227/5018106/5047832/5019924/5009040/5016526/5025359/5020503/5045821/5039711/5027305/5030361/5038804/5045906/5015083/5021160/5020206
GO:0003674	molecular_function	molecular_function	0.014024	1	723	845	9665	11655	5033976/5010640/5017931/5009700/5045972/5039906/5027800/5010346/5038404/5018960/5021202/5026017/5033025/5009303/5018301/5045800/5015595/5021162/5014581/5045559/5031271/5012780/5045301/5042088/5036422/5046497/5033830/5037017/5029535/5026709/5009894/5018106/5011553/5040250/5020337/5034372/5040432/5037683/5023366/5024274/5031504/5014135/5016866/5039680/5031414/5017881/5013789/5046964/5047972/5015764…
GO:0001669	acrosomal vesicle	cellular_component	0.014063	1	2	845	3	11655	5033673/5019383
GO:0030141	secretory granule	cellular_component	0.014063	1	2	845	3	11655	5019383/5033673
GO:0097223	sperm part	cellular_component	0.014063	1	2	845	3	11655	5033673/5019383
GO:0043938	positive regulation of sporulation	biological_process	0.014107	1	2	845	3	11655	5046790/5016718
GO:0045597	positive regulation of cell differentiation	biological_process	0.014107	1	2	845	3	11655	5016718/5046790
GO:0045881	positive regulation of sporulation resulting in formation of a cellular spore	biological_process	0.014107	1	2	845	3	11655	5016718/5046790
GO:0006511	ubiquitin-dependent protein catabolic process	biological_process	0.015221	1	9	845	55	11655	5021458/5016830/5014174/5010578/5012389/5046309/5039443/5034801/5024884
GO:0019941	modification-dependent protein catabolic process	biological_process	0.015221	1	9	845	55	11655	5021458/5016830/5010578/5014174/5046309/5012389/5034801/5039443/5024884
GO:0043632	modification-dependent macromolecule catabolic process	biological_process	0.015221	1	9	845	55	11655	5012389/5046309/5010578/5014174/5021458/5016830/5024884/5039443/5034801
GO:0032780	negative regulation of ATPase activity	biological_process	0.017372	1	2	845	3	11655	5021761/5021442
GO:0032991	macromolecular complex	cellular_component	0.019396	1	108	845	1222	11655	5026668/5035586/5019280/5015848/5039985/5046309/5047972/5014969/5045053/5017881/5020545/5018332/5015538/5015897/5038203/5045695/5038997/5018521/5045821/5019726/5017674/5042248/5022572/5037776/5024386/5035668/5037196/5031522/5043713/5031318/5008642/5029632/5014174/5038427/5036399/5010875/5015606/5024281/5033297/5023123/5033566/5014864/5037853/5029960/5046491/5036348/5014870/5017114/5008866/5010578…
GO:0050790	regulation of catalytic activity	biological_process	0.019527	1	9	845	56	11655	5045568/5016083/5020905/5011565/5021442/5020264/5021761/5015799/5041550
GO:0022613	ribonucleoprotein complex biogenesis	biological_process	0.019747	1	9	845	55	11655	5046438/5046557/5029666/5033769/5034646/5043242/5044263/5037196/5038997
GO:0030076	light-harvesting complex	cellular_component	0.021234	1	3	845	9	11655	5047188/5017114/5017881
GO:0010467	gene expression	biological_process	0.023067	1	117	845	1340	11655	5014870/5020550/5008810/5014864/5037853/5010275/5033297/5023123/5029632/5031318/5038427/5015606/5035276/5038019/5041402/5016673/5020226/5043062/5047388/5015965/5029778/5041458/5041576/5008765/5011065/5033483/5031241/5021168/5019023/5031589/5024577/5022310/5020488/5033732/5034178/5015897/5045398/5015538/5038203/5038997/5045695/5041866/5024228/5013130/5041989/5042251/5019280/5035586/5015848/5023536…
GO:0042162	telomeric DNA binding	molecular_function	0.02433	1	3	845	9	11655	5036579/5029537/5019566
GO:0016791	phosphatase activity	molecular_function	0.025136	1	16	845	129	11655	5015083/5020206/5021160/5039711/5027305/5030361/5038804/5009040/5019924/5047832/5045821/5025359/5034585/5024227/5045180/5033976
GO:0034450	ubiquitin-ubiquitin ligase activity	molecular_function	0.026348	1	2	845	4	11655	5010578/5014174
GO:0008047	enzyme activator activity	molecular_function	0.026363	1	5	845	25	11655	5016083/5048060/5029870/5022187/5044127
GO:0042173	regulation of sporulation resulting in formation of a cellular spore	biological_process	0.026755	1	2	845	4	11655	5046790/5016718
GO:0043937	regulation of sporulation	biological_process	0.026755	1	2	845	4	11655	5046790/5016718
GO:0065009	regulation of molecular function	biological_process	0.026831	1	9	845	59	11655	5020264/5021761/5021442/5041550/5015799/5045568/5016083/5011565/5020905
GO:0001765	membrane raft assembly	biological_process	0.026928	1	2	845	4	11655	5031044/5012856
GO:0031579	membrane raft organization	biological_process	0.026928	1	2	845	4	11655	5031044/5012856
GO:0044091	membrane biogenesis	biological_process	0.026928	1	2	845	4	11655	5012856/5031044
GO:0044854	plasma membrane raft assembly	biological_process	0.026928	1	2	845	4	11655	5012856/5031044
GO:0044857	plasma membrane raft organization	biological_process	0.026928	1	2	845	4	11655	5012856/5031044
GO:0070836	caveola assembly	biological_process	0.026928	1	2	845	4	11655	5012856/5031044
GO:0071709	membrane assembly	biological_process	0.026928	1	2	845	4	11655	5031044/5012856
GO:0044238	primary metabolic process	biological_process	0.027307	1	376	845	4830	11655	5042248/5041944/5023722/5039374/5013403/5019726/5034807/5031664/5039802/5031522/5028771/5024386/5035225/5026991/5021458/5042251/5047438/5023536/5020503/5038203/5020905/5023010/5046103/5033483/5033732/5034178/5016448/5010578/5014195/5012110/5014188/5029036/5025918/5038019/5035276/5019566/5041458/5012906/5047388/5013437/5033297/5023437/5020873/5010566/5014174/5029632/5016122/5019685/5009875/5030688…
GO:0030145	manganese ion binding	molecular_function	0.028735	1	2	845	4	11655	5009875/5043646
GO:0043412	macromolecule modification	biological_process	0.031029	1	183	845	2256	11655	5037196/5022942/5047000/5013612/5025590/5032014/5043623/5017994/5034503/5030361/5015799/5022527/5018521/5024228/5040809/5041989/5017235/5042350/5029496/5038994/5041303/5010014/5041727/5011321/5013533/5014796/5027682/5033274/5012165/5015693/5041346/5041089/5042269/5017549/5024281/5018678/5038375/5029012/5014655/5014099/5018811/5026474/5034891/5017251/5034176/5045485/5026982/5043974/5015187/5017423…
GO:0005622	intracellular	cellular_component	0.031218	1	173	845	2083	11655	5020486/5043879/5024884/5025469/5020519/5045662/5015731/5044648/5028871/5036579/5045180/5029313/5021762/5036219/5044733/5024300/5029537/5047584/5009711/5029675/5034176/5025353/5035236/5013595/5022092/5037358/5029948/5018335/5021314/5017926/5035652/5045906/5029012/5046033/5020179/5037822/5028851/5038908/5017114/5046491/5029960/5037853/5014864/5008742/5023123/5024281/5036807/5010275/5021442/5019125…
GO:0006525	arginine metabolic process	biological_process	0.0319	1	2	845	4	11655	5032754/5011199
GO:0051346	negative regulation of hydrolase activity	biological_process	0.032466	1	3	845	10	11655	5020905/5021442/5021761
GO:0043462	regulation of ATPase activity	biological_process	0.03381	1	2	845	4	11655	5021761/5021442
GO:0016903	oxidoreductase activity/ acting on the aldehyde or oxo group of donors	molecular_function	0.036689	1	4	845	18	11655	5034283/5035697/5022698/5045311
GO:0005096	GTPase activator activity	molecular_function	0.037834	1	4	845	19	11655	5029870/5022187/5044127/5048060
GO:0043086	negative regulation of catalytic activity	biological_process	0.041669	1	3	845	11	11655	5021761/5021442/5020905
GO:0044092	negative regulation of molecular function	biological_process	0.041669	1	3	845	11	11655	5020905/5021442/5021761
GO:0045595	regulation of cell differentiation	biological_process	0.042413	1	2	845	5	11655	5016718/5046790
GO:0051094	positive regulation of developmental process	biological_process	0.042423	1	2	845	5	11655	5016718/5046790
GO:0060589	nucleoside-triphosphatase regulator activity	molecular_function	0.042673	1	8	845	56	11655	5022187/5037448/5048060/5035947/5044127/5029870/5021761/5021442
GO:0000775	chromosome/ centromeric region	cellular_component	0.043146	1	8	845	57	11655	5022572/5020545/5018521/5040250/5008642/5008742/5031589/5011321
GO:0008536	Ran GTPase binding	molecular_function	0.044038	1	2	845	5	11655	5020892/5047546
GO:0004857	enzyme inhibitor activity	molecular_function	0.045091	1	8	845	56	11655	5010164/5020905/5037448/5035947/5042026/5021761/5035767/5021442
GO:0016597	amino acid binding	molecular_function	0.04521	1	2	845	5	11655	5023954/5017382
GO:0016616	oxidoreductase activity/ acting on the CH-OH group of donors/ NAD or NADP as acceptor	molecular_function	0.045408	1	7	845	46	11655	5034283/5044954/5022242/5013611/5024704/5023356/5031025
GO:0045156	electron transporter/ transferring electrons within the cyclic electron transport pathway of photosynthesis activity	molecular_function	0.046051	1	2	845	5	11655	5047188/5017881
GO:0033176	proton-transporting V-type ATPase complex	cellular_component	0.047788	1	6	845	37	11655	5008866/5018332/5021162/5009411/5033566/5044077
GO:0051287	NAD binding	molecular_function	0.048156	1	6	845	37	11655	5034283/5022242/5035697/5038609/5023356/5022698
GO:0006464	cellular protein modification process	biological_process	0.048792	1	172	845	2141	11655	5010014/5041727/5011321/5013533/5014796/5027682/5033274/5012165/5017549/5042269/5024281/5041346/5015693/5041089/5022942/5047000/5043623/5032014/5025590/5034503/5017994/5030361/5015799/5022527/5018521/5040809/5017235/5029496/5042350/5041303/5038994/5024599/5036878/5032522/5047455/5043613/5039867/5015862/5046370/5043537/5016000/5039711/5019188/5019924/5021452/5036009/5015696/5013874/5033548/5019151…
GO:0036211	protein modification process	biological_process	0.048792	1	172	845	2141	11655	5017235/5041303/5038994/5042350/5029496/5018521/5022527/5040809/5030361/5015799/5047000/5022942/5017994/5034503/5043623/5032014/5025590/5042269/5017549/5024281/5041346/5015693/5041089/5033274/5027682/5012165/5013533/5011321/5014796/5010014/5041727/5035958/5018870/5015187/5017423/5034585/5022015/5042977/5033160/5034660/5014127/5025076/5045485/5034176/5017251/5043974/5026982/5014655/5026474/5034891…
GO:0003697	single-stranded DNA binding	molecular_function	0.050682	1	3	845	12	11655	5019023/5019566/5017892
GO:0044265	cellular macromolecule catabolic process	biological_process	0.051617	1	13	845	108	11655	5034801/5031833/5039443/5016083/5035652/5013595/5024884/5021458/5016830/5010578/5014174/5046309/5012389
GO:0071704	organic substance metabolic process	biological_process	0.054195	1	384	845	4998	11655	5016627/5019280/5038994/5022527/5015538/5024228/5040809/5030361/5030662/5036323/5015799/5047647/5031833/5029668/5013612/5033673/5047000/5032014/5043623/5035668/5034503/5036148/5042269/5017549/5041346/5030457/5021712/5023123/5019125/5019820/5015606/5031050/5037853/5014864/5029960/5042423/5019023/5021168/5011321/5013533/5041727/5016810/5017423/5022092/5036699/5035958/5014127/5028889/5029948/5034585…
GO:0016614	oxidoreductase activity/ acting on CH-OH group of donors	molecular_function	0.05511	1	7	845	48	11655	5024704/5013611/5044954/5022242/5034283/5031025/5023356
GO:0005543	phospholipid binding	molecular_function	0.05557	1	8	845	57	11655	5025948/5030310/5014515/5026709/5028430/5025081/5037450/5028851
GO:0015934	large ribosomal subunit	cellular_component	0.057023	1	3	845	12	11655	5041429/5011692/5038427
GO:0005578	proteinaceous extracellular matrix	cellular_component	0.059896	1	7	845	49	11655	5020892/5041346/5032283/5044805/5019685/5019151/5019603
GO:0033179	proton-transporting V-type ATPase/ V0 domain	cellular_component	0.061851	1	5	845	30	11655	5044077/5033566/5009411/5021162/5008866
GO:0016779	nucleotidyltransferase activity	molecular_function	0.062193	1	18	845	170	11655	5042423/5012947/5044092/5028401/5017931/5021252/5017994/5031315/5047388/5029668/5016673/5042606/5036323/5042282/5045800/5015043/5042248/5042093
GO:0030695	GTPase regulator activity	molecular_function	0.062399	1	4	845	22	11655	5029870/5022187/5044127/5048060
GO:0000781	chromosome/ telomeric region	cellular_component	0.063697	1	3	845	13	11655	5019566/5036579/5029537
GO:0034645	cellular macromolecule biosynthetic process	biological_process	0.063862	1	108	845	1280	11655	5040281/5041028/5034176/5029675/5035236/5025353/5012947/5022092/5037358/5032754/5011423/5027800/5012040/5031271/5011271/5011692/5018335/5021314/5017926/5034913/5038804/5042093/5028851/5038908/5030013/5020337/5025158/5025392/5024884/5037439/5019188/5025469/5020519/5029535/5015731/5044648/5026709/5044092/5016964/5032573/5047065/5009811/5021762/5015043/5041429/5024300/5042606/5045695/5038203/5015538…
GO:0044424	intracellular part	cellular_component	0.064141	1	162	845	1988	11655	5029948/5022092/5037358/5013595/5029675/5034176/5009711/5035236/5025353/5047584/5028851/5038908/5037822/5046033/5035652/5017926/5029012/5045906/5021314/5018335/5036579/5045180/5028871/5044648/5015731/5025469/5045662/5020519/5024884/5029537/5024300/5021762/5036219/5029313/5015848/5026668/5035586/5019280/5015592/5046309/5039985/5014969/5032744/5018332/5024186/5030799/5015538/5045821/5018521/5045695…
GO:0030435	sporulation resulting in formation of a cellular spore	biological_process	0.064782	1	2	845	6	11655	5046790/5016718
GO:0008616	queuosine biosynthetic process	biological_process	0.06575	1	2	845	6	11655	5021663/5041989
GO:0046116	queuosine metabolic process	biological_process	0.06575	1	2	845	6	11655	5041989/5021663
GO:0010827	regulation of glucose transport	biological_process	0.065857	1	1	845	1	11655	5029119
GO:0010829	negative regulation of glucose transport	biological_process	0.065857	1	1	845	1	11655	5029119
GO:0015758	glucose transport	biological_process	0.065857	1	1	845	1	11655	5029119
GO:0046323	glucose import	biological_process	0.065857	1	1	845	1	11655	5029119
GO:0046324	regulation of glucose import	biological_process	0.065857	1	1	845	1	11655	5029119
GO:0046325	negative regulation of glucose import	biological_process	0.065857	1	1	845	1	11655	5029119
GO:0019033	viral tegument	cellular_component	0.06593	1	2	845	6	11655	5011318/5027320
GO:0007021	tubulin complex assembly	biological_process	0.066505	1	1	845	1	11655	5030688
GO:0044391	ribosomal subunit	cellular_component	0.06913	1	3	845	13	11655	5011692/5041429/5038427
GO:0004483	mRNA (nucleoside-2'-O-)-methyltransferase activity	molecular_function	0.069284	1	1	845	1	11655	5017931
GO:0004068	aspartate 1-decarboxylase activity	molecular_function	0.069508	1	1	845	1	11655	5047719
GO:0006522	alanine metabolic process	biological_process	0.069508	1	1	845	1	11655	5047719
GO:0006523	alanine biosynthetic process	biological_process	0.069508	1	1	845	1	11655	5047719
GO:0009078	pyruvate family amino acid metabolic process	biological_process	0.069508	1	1	845	1	11655	5047719
GO:0009079	pyruvate family amino acid biosynthetic process	biological_process	0.069508	1	1	845	1	11655	5047719
GO:0016708	oxidoreductase activity/ acting on paired donors/ with incorporation or reduction of molecular oxygen/ NAD(P)H as one donor/ and incorporation of two atoms of oxygen into one donor	molecular_function	0.069508	1	1	845	1	11655	5009307
GO:0001948	glycoprotein binding	molecular_function	0.069508	1	1	845	1	11655	5020892
GO:0043394	proteoglycan binding	molecular_function	0.069508	1	1	845	1	11655	5020892
GO:0043395	heparan sulfate proteoglycan binding	molecular_function	0.069508	1	1	845	1	11655	5020892
GO:0004556	alpha-amylase activity	molecular_function	0.070232	1	1	845	1	11655	5046823
GO:0016160	amylase activity	molecular_function	0.070232	1	1	845	1	11655	5046823
GO:0034227	tRNA thio-modification	biological_process	0.070426	1	2	845	6	11655	5041866/5033306
GO:0048037	cofactor binding	molecular_function	0.070567	1	15	845	137	11655	5035697/5013673/5022242/5018948/5022698/5023356/5021714/5041427/5024704/5024607/5018759/5034283/5047007/5011694/5038609
GO:0003854	3-beta-hydroxy-delta5-steroid dehydrogenase activity	molecular_function	0.070721	1	1	845	1	11655	5034283
GO:0006694	steroid biosynthetic process	biological_process	0.070721	1	1	845	1	11655	5034283
GO:0016229	steroid dehydrogenase activity	molecular_function	0.070721	1	1	845	1	11655	5034283
GO:0033764	steroid dehydrogenase activity/ acting on the CH-OH group of donors/ NAD or NADP as acceptor	molecular_function	0.070721	1	1	845	1	11655	5034283
GO:0016747	transferase activity/ transferring acyl groups other than amino-acyl groups	molecular_function	0.071486	1	12	845	103	11655	5036943/5031050/5013673/5047082/5038604/5028580/5016381/5023559/5048121/5043129/5019379/5011946
GO:0031491	nucleosome binding	molecular_function	0.07205	1	1	845	1	11655	5018532
GO:0052855	ADP-dependent NAD(P)H-hydrate dehydratase activity	molecular_function	0.074705	1	1	845	1	11655	5031193
GO:0019684	photosynthesis/ light reaction	biological_process	0.07472	1	3	845	14	11655	5047188/5017114/5017881
GO:0000217	DNA secondary structure binding	molecular_function	0.074937	1	1	845	1	11655	5043601
GO:0000400	four-way junction DNA binding	molecular_function	0.074937	1	1	845	1	11655	5043601
GO:0030234	enzyme regulator activity	molecular_function	0.074984	1	16	845	150	11655	5021761/5021442/5029870/5046497/5044127/5042026/5016083/5020905/5010164/5020264/5035767/5027056/5035947/5048060/5022187/5037448
GO:0002253	activation of immune response	biological_process	0.075997	1	1	845	1	11655	5047832
GO:0002429	immune response-activating cell surface receptor signaling pathway	biological_process	0.075997	1	1	845	1	11655	5047832
GO:0002757	immune response-activating signal transduction	biological_process	0.075997	1	1	845	1	11655	5047832
GO:0002768	immune response-regulating cell surface receptor signaling pathway	biological_process	0.075997	1	1	845	1	11655	5047832
GO:0050851	antigen receptor-mediated signaling pathway	biological_process	0.075997	1	1	845	1	11655	5047832
GO:0050852	T cell receptor signaling pathway	biological_process	0.075997	1	1	845	1	11655	5047832
GO:0006007	glucose catabolic process	biological_process	0.076799	1	1	845	1	11655	5009875
GO:0019320	hexose catabolic process	biological_process	0.076799	1	1	845	1	11655	5009875
GO:0004869	cysteine-type endopeptidase inhibitor activity	molecular_function	0.076832	1	1	845	1	11655	5035767
GO:0043027	cysteine-type endopeptidase inhibitor activity involved in apoptotic process	molecular_function	0.076832	1	1	845	1	11655	5035767
GO:0043028	cysteine-type endopeptidase regulator activity involved in apoptotic process	molecular_function	0.076832	1	1	845	1	11655	5035767
GO:0009892	negative regulation of metabolic process	biological_process	0.077148	1	5	845	32	11655	5036699/5021442/5045398/5021761/5020905
GO:0005623	cell	cellular_component	0.077538	1	181	845	2257	11655	5019125/5031172/5015606/5038427/5036399/5010875/5008642/5008742/5023123/5024281/5010275/5036807/5021442/5042423/5046491/5037853/5029960/5014864/5017114/5020793/5031589/5031241/5011321/5016810/5043062/5037067/5029353/5008842/5046309/5015592/5039985/5015848/5026668/5035586/5019280/5032744/5014969/5030799/5024186/5018332/5029643/5045821/5045695/5040417/5018521/5038997/5015538/5019507/5017674/5038739…
GO:0044464	cell part	cellular_component	0.077538	1	181	845	2257	11655	5033732/5033769/5034178/5010578/5018334/5020488/5033483/5011065/5024577/5015965/5008979/5041402/5020226/5016673/5038019/5019566/5015586/5046544/5046284/5031318/5008579/5029632/5014174/5033297/5036348/5032757/5014870/5030688/5034801/5009875/5019726/5022209/5042248/5037776/5024386/5022572/5031522/5013921/5047438/5029666/5046557/5013946/5017881/5047972/5037997/5019383/5031238/5013130/5020545/5020503…
GO:0005506	iron ion binding	molecular_function	0.077941	1	7	845	51	11655	5038739/5017114/5042296/5039544/5034787/5009307/5016785
GO:0070273	phosphatidylinositol-4-phosphate binding	molecular_function	0.078819	1	2	845	6	11655	5026709/5028851
GO:0003870	5-aminolevulinate synthase activity	molecular_function	0.079311	1	1	845	1	11655	5013673
GO:0032259	methylation	biological_process	0.079451	1	6	845	42	11655	5041458/5014497/5024228/5041402/5046790/5046964
GO:0016410	N-acyltransferase activity	molecular_function	0.080458	1	6	845	41	11655	5028580/5043129/5038604/5019379/5048121/5013673
GO:0008289	lipid binding	molecular_function	0.083301	1	10	845	83	11655	5025948/5030310/5014515/5020226/5037450/5025081/5028851/5036494/5026709/5028430
GO:0031012	extracellular matrix	cellular_component	0.084207	1	7	845	53	11655	5019603/5020892/5041346/5032283/5019685/5044805/5019151
GO:0016868	intramolecular transferase activity/ phosphotransferases	molecular_function	0.085904	1	2	845	7	11655	5043473/5009875
GO:0004866	endopeptidase inhibitor activity	molecular_function	0.086323	1	3	845	15	11655	5035767/5010164/5020905
GO:0061135	endopeptidase regulator activity	molecular_function	0.086323	1	3	845	15	11655	5035767/5010164/5020905
GO:0008608	attachment of spindle microtubules to kinetochore	biological_process	0.086734	1	4	845	25	11655	5018521/5020545/5022572/5008642
GO:0031406	carboxylic acid binding	molecular_function	0.087894	1	2	845	7	11655	5023954/5017382
GO:0043177	organic acid binding	molecular_function	0.087894	1	2	845	7	11655	5023954/5017382
GO:0016788	hydrolase activity/ acting on ester bonds	molecular_function	0.088138	1	40	845	447	11655	5024227/5034585/5026211/5033976/5016155/5025359/5040872/5045821/5020503/5047832/5013595/5038804/5030361/5036625/5018301/5030662/5020631/5031833/5037196/5033673/5021160/5035652/5015083/5047127/5045906/5016695/5045180/5031050/5016526/5019924/5018106/5009040/5047007/5022310/5043646/5043601/5027305/5039711/5020206/5041576
GO:0004842	ubiquitin-protein transferase activity	molecular_function	0.08899	1	10	845	87	11655	5013233/5034113/5045662/5046491/5036348/5037776/5037017/5014174/5010578/5023373
GO:0019787	ubiquitin-like protein transferase activity	molecular_function	0.08899	1	10	845	87	11655	5013233/5034113/5045662/5037776/5046491/5036348/5037017/5014174/5010578/5023373
GO:0009611	response to wounding	biological_process	0.089344	1	4	845	24	11655	5035684/5020905/5010164/5033013
GO:0009059	macromolecule biosynthetic process	biological_process	0.092782	1	108	845	1304	11655	5024884/5037439/5020519/5025469/5019188/5030013/5025392/5020337/5025158/5044092/5029535/5026709/5044648/5015731/5047065/5009811/5016964/5032573/5042606/5024300/5041429/5021762/5015043/5012947/5041028/5040281/5035236/5025353/5029675/5034176/5032754/5037358/5022092/5011423/5012040/5027800/5021314/5017926/5011271/5031271/5011692/5018335/5038908/5028851/5034913/5038804/5042093/5042423/5043083/5020550…
GO:0009314	response to radiation	biological_process	0.093071	1	3	845	16	11655	5008834/5031666/5020873
GO:0009416	response to light stimulus	biological_process	0.093071	1	3	845	16	11655	5008834/5031666/5020873
GO:0009628	response to abiotic stimulus	biological_process	0.093071	1	3	845	16	11655	5020873/5008834/5031666
GO:0008152	metabolic process	biological_process	0.09368	1	427	845	5641	11655	5031522/5028771/5024386/5035225/5026991/5042248/5041944/5034807/5019726/5023722/5039374/5013403/5039802/5031664/5020503/5038203/5013673/5020905/5027589/5023010/5031238/5042251/5021458/5023536/5047438/5020226/5042296/5012110/5019566/5044954/5038019/5035276/5025918/5029036/5014188/5041458/5012906/5047388/5046103/5024607/5033483/5034178/5016448/5033732/5010578/5014195/5019685/5016122/5009875/5030688…
GO:0000151	ubiquitin ligase complex	cellular_component	0.096675	1	7	845	54	11655	5037776/5046491/5023373/5036348/5010578/5014174/5045662
GO:0044421	extracellular region part	cellular_component	0.09906	1	9	845	77	11655	5019603/5019685/5032283/5020892/5009303/5035684/5044805/5019151/5041346
GO:0019439	aromatic compound catabolic process	biological_process	0.10005	1	6	845	44	11655	5031833/5047007/5016083/5035652/5013595/5009307
GO:0008168	methyltransferase activity	molecular_function	0.10426	1	16	845	157	11655	5019459/5046964/5045813/5027788/5017931/5047185/5047832/5036797/5014497/5039468/5024228/5028506/5046790/5041402/5027159/5041458
GO:0044248	cellular catabolic process	biological_process	0.10621	1	18	845	180	11655	5024884/5012947/5009307/5013595/5031238/5016083/5034801/5012389/5046309/5014174/5021458/5016830/5029778/5035652/5039443/5031833/5010578/5047007
GO:0009893	positive regulation of metabolic process	biological_process	0.10656	1	5	845	36	11655	5036699/5030013/5045568/5016083/5012947
GO:0006400	tRNA modification	biological_process	0.10714	1	9	845	78	11655	5038804/5043503/5039711/5041866/5013612/5041402/5041989/5033306/5024274
GO:0017016	Ras GTPase binding	molecular_function	0.10855	1	2	845	8	11655	5047546/5020892
GO:0031267	small GTPase binding	molecular_function	0.10855	1	2	845	8	11655	5020892/5047546
GO:0051020	GTPase binding	molecular_function	0.10855	1	2	845	8	11655	5047546/5020892
GO:0044270	cellular nitrogen compound catabolic process	biological_process	0.11087	1	5	845	35	11655	5031833/5047007/5016083/5035652/5013595
GO:0046700	heterocycle catabolic process	biological_process	0.11087	1	5	845	35	11655	5016083/5047007/5031833/5013595/5035652
GO:0005819	spindle	cellular_component	0.11175	1	6	845	48	11655	5040250/5018521/5009711/5008642/5022572/5020545
GO:1903509	liposaccharide metabolic process	biological_process	0.11429	1	9	845	79	11655	5047127/5019188/5008765/5034176/5031050/5041028/5016122/5032573/5033673
GO:0003899	DNA-directed RNA polymerase activity	molecular_function	0.11443	1	9	845	79	11655	5042423/5017994/5012947/5047388/5016673/5042606/5044092/5036323/5042093
GO:0007059	chromosome segregation	biological_process	0.11504	1	6	845	48	11655	5008742/5040250/5018521/5008642/5022572/5020545
GO:0044257	cellular protein catabolic process	biological_process	0.1151	1	9	845	78	11655	5024884/5039443/5034801/5014174/5010578/5012389/5046309/5016830/5021458
GO:0051603	proteolysis involved in cellular protein catabolic process	biological_process	0.1151	1	9	845	78	11655	5024884/5034801/5039443/5010578/5014174/5046309/5012389/5021458/5016830
GO:0098772	molecular function regulator	molecular_function	0.11517	1	19	845	197	11655	5016083/5040948/5020905/5010164/5021761/5021442/5029870/5046497/5044127/5042026/5035947/5048060/5041473/5037448/5022187/5044864/5020264/5035767/5027056
GO:0006664	glycolipid metabolic process	biological_process	0.1153	1	8	845	68	11655	5019188/5047127/5031050/5034176/5033673/5032573/5041028/5016122
GO:0034062	RNA polymerase activity	molecular_function	0.11608	1	12	845	114	11655	5016673/5042423/5012947/5017994/5047388/5021252/5042093/5042606/5044092/5028401/5036323/5017931
GO:0005102	receptor binding	molecular_function	0.11688	1	14	845	139	11655	5016083/5046628/5013611/5040250/5008834/5017083/5019431/5017725/5031666/5009303/5035684/5031144/5020873/5033976
GO:0030414	peptidase inhibitor activity	molecular_function	0.11759	1	3	845	17	11655	5010164/5020905/5035767
GO:0061134	peptidase regulator activity	molecular_function	0.11759	1	3	845	17	11655	5020905/5010164/5035767
GO:0051336	regulation of hydrolase activity	biological_process	0.11903	1	4	845	27	11655	5020905/5011565/5021442/5021761
GO:0016741	transferase activity/ transferring one-carbon groups	molecular_function	0.12289	1	16	845	161	11655	5047185/5047832/5036797/5039468/5014497/5024228/5027788/5017931/5019459/5046964/5045813/5027159/5041458/5046790/5041402/5028506
GO:0006914	autophagy	biological_process	0.12381	1	3	845	17	11655	5012947/5031238/5029778
GO:0015988	energy coupled proton transmembrane transport/ against electrochemical gradient	biological_process	0.12448	1	7	845	57	11655	5018332/5008866/5033566/5044077/5045053/5009411/5021162
GO:0015991	ATP hydrolysis coupled proton transport	biological_process	0.12448	1	7	845	57	11655	5009411/5045053/5021162/5033566/5044077/5018332/5008866
GO:0020037	heme binding	molecular_function	0.12466	1	4	845	27	11655	5034787/5016785/5016512/5017114
GO:0050662	coenzyme binding	molecular_function	0.12474	1	11	845	103	11655	5023356/5022698/5022242/5035697/5038609/5034283/5047007/5024607/5018759/5024704/5021714
GO:0004540	ribonuclease activity	molecular_function	0.12573	1	5	845	36	11655	5013595/5041576/5031050/5031833/5022310
GO:0022603	regulation of anatomical structure morphogenesis	biological_process	0.12835	1	2	845	9	11655	5046790/5016718
GO:0006402	mRNA catabolic process	biological_process	0.12835	1	3	845	17	11655	5031833/5016083/5013595
GO:0098813	nuclear chromosome segregation	biological_process	0.12882	1	5	845	39	11655	5022572/5008642/5020545/5008742/5018521
GO:0006505	GPI anchor metabolic process	biological_process	0.12931	1	7	845	59	11655	5019188/5047127/5034176/5032573/5033673/5016122/5041028
GO:0009451	RNA modification	biological_process	0.12939	1	10	845	92	11655	5041402/5041866/5013612/5024274/5041989/5033306/5038804/5043503/5046438/5039711
GO:0006643	membrane lipid metabolic process	biological_process	0.12993	1	8	845	70	11655	5033673/5032573/5016122/5041028/5031050/5034176/5019188/5047127
GO:0070206	protein trimerization	biological_process	0.13029	1	2	845	9	11655	5036699/5040250
GO:0004675	transmembrane receptor protein serine/threonine kinase activity	molecular_function	0.13091	1	1	845	2	11655	5036009
GO:0005125	cytokine activity	molecular_function	0.13158	1	2	845	9	11655	5017725/5017083
GO:0005184	neuropeptide hormone activity	molecular_function	0.13182	1	2	845	9	11655	5031144/5019431
GO:0008191	metalloendopeptidase inhibitor activity	molecular_function	0.13186	1	1	845	2	11655	5020905
GO:0010576	metalloenzyme regulator activity	molecular_function	0.13186	1	1	845	2	11655	5020905
GO:0048551	metalloenzyme inhibitor activity	molecular_function	0.13186	1	1	845	2	11655	5020905
GO:0008033	tRNA processing	biological_process	0.13189	1	13	845	128	11655	5043503/5039711/5038804/5022310/5018759/5041989/5033306/5041458/5041576/5024274/5041866/5013612/5041402
GO:0043044	ATP-dependent chromatin remodeling	biological_process	0.1323	1	1	845	2	11655	5018532
GO:0016567	protein ubiquitination	biological_process	0.1324	1	3	845	18	11655	5014174/5010578/5048115
GO:0004176	ATP-dependent peptidase activity	molecular_function	0.13333	1	2	845	9	11655	5030457/5024622
GO:0022884	macromolecule transmembrane transporter activity	molecular_function	0.13345	1	3	845	18	11655	5020337/5016695/5010560
GO:0005133	interferon-gamma receptor binding	molecular_function	0.13434	1	1	845	2	11655	5016083
GO:0005149	interleukin-1 receptor binding	molecular_function	0.13457	1	1	845	2	11655	5046628
GO:0004133	glycogen debranching enzyme activity	molecular_function	0.13477	1	1	845	2	11655	5025918
GO:0004134	4-alpha-glucanotransferase activity	molecular_function	0.13477	1	1	845	2	11655	5025918
GO:0061630	ubiquitin protein ligase activity	molecular_function	0.13614	1	3	845	18	11655	5046491/5010578/5014174
GO:0061659	ubiquitin-like protein ligase activity	molecular_function	0.13614	1	3	845	18	11655	5014174/5010578/5046491
GO:0017119	Golgi transport complex	cellular_component	0.13641	1	1	845	2	11655	5018334
GO:0046906	tetrapyrrole binding	molecular_function	0.13653	1	4	845	28	11655	5016785/5034787/5016512/5017114
GO:0042030	ATPase inhibitor activity	molecular_function	0.13708	1	4	845	28	11655	5037448/5035947/5021761/5021442
GO:0048518	positive regulation of biological process	biological_process	0.13721	1	9	845	83	11655	5047832/5012947/5009711/5016083/5045568/5046790/5030013/5016718/5036699
GO:0008320	protein transmembrane transporter activity	molecular_function	0.13802	1	1	845	2	11655	5010560
GO:0015450	P-P-bond-hydrolysis-driven protein transmembrane transporter activity	molecular_function	0.13802	1	1	845	2	11655	5010560
GO:0004484	mRNA guanylyltransferase activity	molecular_function	0.13832	1	1	845	2	11655	5029668
GO:0080019	fatty-acyl-CoA reductase (alcohol-forming) activity	molecular_function	0.13904	1	1	845	2	11655	5022698
GO:0007591	molting cycle/ chitin-based cuticle	biological_process	0.13915	1	1	845	2	11655	5031144
GO:0008255	ecdysis-triggering hormone activity	molecular_function	0.13915	1	1	845	2	11655	5031144
GO:0018990	ecdysis/ chitin-based cuticle	biological_process	0.13915	1	1	845	2	11655	5031144
GO:0022404	molting cycle process	biological_process	0.13915	1	1	845	2	11655	5031144
GO:0042303	molting cycle	biological_process	0.13915	1	1	845	2	11655	5031144
GO:0009186	deoxyribonucleoside diphosphate metabolic process	biological_process	0.13937	1	1	845	2	11655	5040087
GO:0006515	misfolded or incompletely synthesized protein catabolic process	biological_process	0.13942	1	1	845	2	11655	5024884
GO:0031144	proteasome localization	biological_process	0.13942	1	1	845	2	11655	5024884
GO:0031503	protein complex localization	biological_process	0.13942	1	1	845	2	11655	5024884
GO:0034629	cellular protein complex localization	biological_process	0.13942	1	1	845	2	11655	5024884
GO:0035966	response to topologically incorrect protein	biological_process	0.13942	1	1	845	2	11655	5024884
GO:0035967	cellular response to topologically incorrect protein	biological_process	0.13942	1	1	845	2	11655	5024884
GO:0051788	response to misfolded protein	biological_process	0.13942	1	1	845	2	11655	5024884
GO:0071218	cellular response to misfolded protein	biological_process	0.13942	1	1	845	2	11655	5024884
GO:0071630	nucleus-associated proteasomal ubiquitin-dependent protein catabolic process	biological_process	0.13942	1	1	845	2	11655	5024884
GO:0004022	alcohol dehydrogenase (NAD) activity	molecular_function	0.13982	1	1	845	2	11655	5044954
GO:0015945	methanol metabolic process	biological_process	0.13982	1	1	845	2	11655	5044954
GO:0015946	methanol oxidation	biological_process	0.13982	1	1	845	2	11655	5044954
GO:0034308	primary alcohol metabolic process	biological_process	0.13982	1	1	845	2	11655	5044954
GO:0019082	viral protein processing	biological_process	0.14007	1	1	845	2	11655	5017130
GO:0034470	ncRNA processing	biological_process	0.14041	1	15	845	153	11655	5037196/5041866/5013612/5038997/5041402/5041989/5033306/5041458/5041576/5024274/5022310/5038804/5018759/5043503/5039711
GO:0006714	sesquiterpenoid metabolic process	biological_process	0.14052	1	1	845	2	11655	5021202
GO:0010334	sesquiterpene synthase activity	molecular_function	0.14052	1	1	845	2	11655	5021202
GO:0016106	sesquiterpenoid biosynthetic process	biological_process	0.14052	1	1	845	2	11655	5021202
GO:0045482	trichodiene synthase activity	molecular_function	0.14052	1	1	845	2	11655	5021202
GO:0005759	mitochondrial matrix	cellular_component	0.14137	1	2	845	9	11655	5013946/5013673
GO:0004721	phosphoprotein phosphatase activity	molecular_function	0.14144	1	7	845	58	11655	5030361/5020206/5047832/5019924/5045180/5034585/5039711
GO:0016226	iron-sulfur cluster assembly	biological_process	0.14221	1	2	845	9	11655	5039544/5042296
GO:0031163	metallo-sulfur cluster assembly	biological_process	0.14221	1	2	845	9	11655	5039544/5042296
GO:0008294	calcium- and calmodulin-responsive adenylate cyclase activity	molecular_function	0.14376	1	1	845	2	11655	5044092
GO:0009247	glycolipid biosynthetic process	biological_process	0.14383	1	6	845	49	11655	5032573/5041028/5016122/5034176/5031050/5019188
GO:0046467	membrane lipid biosynthetic process	biological_process	0.14383	1	6	845	49	11655	5034176/5031050/5041028/5016122/5032573/5019188
GO:0004619	phosphoglycerate mutase activity	molecular_function	0.14388	1	1	845	2	11655	5009875
GO:0002684	positive regulation of immune system process	biological_process	0.14391	1	1	845	2	11655	5047832
GO:0050778	positive regulation of immune response	biological_process	0.14391	1	1	845	2	11655	5047832
GO:0043085	positive regulation of catalytic activity	biological_process	0.1447	1	2	845	10	11655	5016083/5045568
GO:0000902	cell morphogenesis	biological_process	0.14498	1	5	845	39	11655	5036315/5029784/5045398/5023400/5020337
GO:0032989	cellular component morphogenesis	biological_process	0.14498	1	5	845	39	11655	5036315/5029784/5020337/5023400/5045398
GO:0060966	regulation of gene silencing by RNA	biological_process	0.14566	1	1	845	2	11655	5036699
GO:0060967	negative regulation of gene silencing by RNA	biological_process	0.14566	1	1	845	2	11655	5036699
GO:0060968	regulation of gene silencing	biological_process	0.14566	1	1	845	2	11655	5036699
GO:0060969	negative regulation of gene silencing	biological_process	0.14566	1	1	845	2	11655	5036699
GO:0016149	translation release factor activity/ codon specific	molecular_function	0.14629	1	1	845	2	11655	5013130
GO:0006303	double-strand break repair via nonhomologous end joining	biological_process	0.14679	1	2	845	10	11655	5008765/5029948
GO:0006537	glutamate biosynthetic process	biological_process	0.14767	1	1	845	2	11655	5025841
GO:0015930	glutamate synthase activity	molecular_function	0.14767	1	1	845	2	11655	5025841
GO:0043650	dicarboxylic acid biosynthetic process	biological_process	0.14767	1	1	845	2	11655	5025841
GO:0009064	glutamine family amino acid metabolic process	biological_process	0.14771	1	3	845	18	11655	5025841/5032754/5011199
GO:0048519	negative regulation of biological process	biological_process	0.14907	1	8	845	73	11655	5019023/5021761/5021442/5035767/5036699/5020905/5029119/5045398
GO:0032446	protein modification by small protein conjugation	biological_process	0.14921	1	3	845	19	11655	5048115/5010578/5014174
GO:0000940	condensed chromosome outer kinetochore	cellular_component	0.15045	1	5	845	41	11655	5022572/5020545/5008642/5018521/5040250
GO:0016749	N-succinyltransferase activity	molecular_function	0.15117	1	1	845	2	11655	5013673
GO:0006006	glucose metabolic process	biological_process	0.15476	1	3	845	19	11655	5033647/5009875/5023063
GO:0043648	dicarboxylic acid metabolic process	biological_process	0.1582	1	2	845	10	11655	5025841/5035697
GO:0031109	microtubule polymerization or depolymerization	biological_process	0.15966	1	2	845	10	11655	5040250/5009711
GO:0031110	regulation of microtubule polymerization or depolymerization	biological_process	0.15966	1	2	845	10	11655	5009711/5040250
GO:0006721	terpenoid metabolic process	biological_process	0.15975	1	2	845	10	11655	5018759/5021202
GO:0016114	terpenoid biosynthetic process	biological_process	0.15975	1	2	845	10	11655	5018759/5021202
GO:0009056	catabolic process	biological_process	0.16019	1	21	845	229	11655	5039443/5031833/5035652/5029778/5044291/5047007/5010578/5016083/5034801/5009875/5009307/5024884/5012947/5013595/5031238/5021458/5016830/5012389/5010875/5046309/5014174
GO:0006401	RNA catabolic process	biological_process	0.16154	1	3	845	19	11655	5016083/5031833/5013595
GO:0000777	condensed chromosome kinetochore	cellular_component	0.16174	1	5	845	42	11655	5018521/5040250/5022572/5008642/5020545
GO:0000779	condensed chromosome/ centromeric region	cellular_component	0.16174	1	5	845	42	11655	5018521/5040250/5022572/5008642/5020545
GO:0006497	protein lipidation	biological_process	0.16205	1	5	845	40	11655	5034176/5032573/5041028/5016122/5019188
GO:0006506	GPI anchor biosynthetic process	biological_process	0.16205	1	5	845	40	11655	5019188/5032573/5041028/5016122/5034176
GO:0006661	phosphatidylinositol biosynthetic process	biological_process	0.16205	1	5	845	40	11655	5019188/5034176/5032573/5016122/5041028
GO:0015696	ammonium transport	biological_process	0.16801	1	3	845	20	11655	5020264/5047509/5038539
GO:0008138	protein tyrosine/serine/threonine phosphatase activity	molecular_function	0.16942	1	6	845	50	11655	5020206/5030361/5045180/5034585/5039711/5019924
GO:0006915	apoptotic process	biological_process	0.1696	1	4	845	30	11655	5028616/5035166/5024228/5035767
GO:0012501	programmed cell death	biological_process	0.1696	1	4	845	30	11655	5035767/5024228/5035166/5028616
GO:0071103	DNA conformation change	biological_process	0.1704	1	5	845	42	11655	5016801/5008579/5036399/5024281/5017509
GO:0044093	positive regulation of molecular function	biological_process	0.17182	1	2	845	11	11655	5016083/5045568
GO:0004252	serine-type endopeptidase activity	molecular_function	0.17344	1	6	845	52	11655	5042423/5017931/5015109/5019431/5020337/5030457
GO:0042158	lipoprotein biosynthetic process	biological_process	0.17377	1	5	845	41	11655	5019188/5016122/5041028/5032573/5034176
GO:0006265	DNA topological change	biological_process	0.17414	1	3	845	21	11655	5017509/5024281/5016801
GO:0034655	nucleobase-containing compound catabolic process	biological_process	0.17459	1	4	845	30	11655	5035652/5013595/5031833/5016083
GO:0030163	protein catabolic process	biological_process	0.17617	1	9	845	86	11655	5046309/5012389/5014174/5010578/5016830/5021458/5024884/5034801/5039443
GO:0048869	cellular developmental process	biological_process	0.17632	1	9	845	88	11655	5044805/5023400/5016718/5046790/5038997/5020337/5045398/5036315/5029784
GO:0009274	peptidoglycan-based cell wall	cellular_component	0.17653	1	1	845	3	11655	5020337
GO:0009276	Gram-negative-bacterium-type cell wall	cellular_component	0.17653	1	1	845	3	11655	5020337
GO:0050793	regulation of developmental process	biological_process	0.17828	1	2	845	11	11655	5046790/5016718
GO:0009432	SOS response	biological_process	0.1793	1	1	845	3	11655	5017892
GO:1901361	organic cyclic compound catabolic process	biological_process	0.18077	1	5	845	41	11655	5035652/5013595/5031833/5047007/5016083
GO:0007596	blood coagulation	biological_process	0.18134	1	2	845	11	11655	5020905/5035684
GO:1901981	phosphatidylinositol phosphate binding	molecular_function	0.18213	1	2	845	10	11655	5026709/5028851
GO:1901681	sulfur compound binding	molecular_function	0.18291	1	2	845	11	11655	5047007/5020892
GO:0044085	cellular component biogenesis	biological_process	0.18521	1	25	845	285	11655	5044263/5030688/5043242/5009711/5040250/5039544/5038997/5036699/5046557/5029666/5008579/5036399/5037196/5034128/5013921/5042296/5037067/5034646/5031044/5036219/5030662/5046438/5035684/5033769/5012856
GO:0004677	DNA-dependent protein kinase activity	molecular_function	0.18578	1	1	845	3	11655	5029948
GO:0006334	nucleosome assembly	biological_process	0.18594	1	2	845	11	11655	5008579/5036399
GO:0031497	chromatin assembly	biological_process	0.18594	1	2	845	11	11655	5008579/5036399
GO:0034728	nucleosome organization	biological_process	0.18594	1	2	845	11	11655	5036399/5008579
GO:0004649	poly(ADP-ribose) glycohydrolase activity	molecular_function	0.18603	1	2	845	11	11655	5023010/5019566
GO:0043934	sporulation	biological_process	0.18668	1	3	845	21	11655	5046790/5016718/5010297
GO:0008519	ammonium transmembrane transporter activity	molecular_function	0.18731	1	3	845	21	11655	5038539/5020264/5047509
GO:0008236	serine-type peptidase activity	molecular_function	0.18758	1	11	845	112	11655	5015109/5021712/5030457/5016314/5019431/5027800/5010566/5045372/5017931/5020337/5042423
GO:0017171	serine hydrolase activity	molecular_function	0.18758	1	11	845	112	11655	5020337/5042423/5030457/5021712/5019431/5016314/5027800/5015109/5045372/5010566/5017931
GO:0032993	protein-DNA complex	cellular_component	0.18886	1	2	845	11	11655	5019566/5036399
GO:0030684	preribosome	cellular_component	0.18911	1	2	845	11	11655	5038997/5037196
GO:0042623	ATPase activity/ coupled	molecular_function	0.19084	1	12	845	128	11655	5012604/5030457/5012215/5045053/5014969/5017509/5029643/5024622/5015083/5008765/5010901/5025236
GO:0000288	nuclear-transcribed mRNA catabolic process/ deadenylation-dependent decay	biological_process	0.19124	1	1	845	3	11655	5016083
GO:0000290	deadenylation-dependent decapping of nuclear-transcribed mRNA	biological_process	0.19124	1	1	845	3	11655	5016083
GO:0008645	hexose transport	biological_process	0.19146	1	1	845	3	11655	5029119
GO:0044237	cellular metabolic process	biological_process	0.19212	1	351	845	4683	11655	5034913/5027809/5028506/5036619/5038804/5044635/5016801/5011271/5014196/5036904/5047188/5022599/5019379/5012040/5046592/5041550/5012923/5040281/5040872/5022242/5014497/5032998/5036085/5043646/5017130/5042606/5033667/5032573/5028995/5029127/5012025/5023166/5010328/5025392/5016083/5025158/5017892/5033306/5042490/5042248/5041944/5013403/5039374/5034807/5019726/5031664/5039802/5031522/5028771/5035225…
GO:0003916	DNA topoisomerase activity	molecular_function	0.19247	1	3	845	22	11655	5016801/5024281/5017509
GO:0015716	organic phosphonate transport	biological_process	0.19311	1	1	845	3	11655	5044291
GO:0019634	organic phosphonate metabolic process	biological_process	0.19311	1	1	845	3	11655	5044291
GO:0019700	organic phosphonate catabolic process	biological_process	0.19311	1	1	845	3	11655	5044291
GO:0042916	alkylphosphonate transport	biological_process	0.19311	1	1	845	3	11655	5044291
GO:0004420	hydroxymethylglutaryl-CoA reductase (NADPH) activity	molecular_function	0.19377	1	1	845	3	11655	5024704
GO:0004470	malic enzyme activity	molecular_function	0.19464	1	1	845	3	11655	5022242
GO:0004471	malate dehydrogenase (decarboxylating) (NAD+) activity	molecular_function	0.19464	1	1	845	3	11655	5022242
GO:0004482	mRNA (guanine-N7-)-methyltransferase activity	molecular_function	0.19494	1	1	845	3	11655	5017931
GO:0008174	mRNA methyltransferase activity	molecular_function	0.19494	1	1	845	3	11655	5017931
GO:0008488	gamma-glutamyl carboxylase activity	molecular_function	0.19624	1	1	845	3	11655	5016673
GO:0017187	peptidyl-glutamic acid carboxylation	biological_process	0.19624	1	1	845	3	11655	5016673
GO:0018200	peptidyl-glutamic acid modification	biological_process	0.19624	1	1	845	3	11655	5016673
GO:0018214	protein carboxylation	biological_process	0.19624	1	1	845	3	11655	5016673
GO:0008199	ferric iron binding	molecular_function	0.19641	1	1	845	3	11655	5038739
GO:0019835	cytolysis	biological_process	0.19676	1	3	845	21	11655	5032578/5009762/5030284
GO:0006370	7-methylguanosine mRNA capping	biological_process	0.19677	1	1	845	3	11655	5029668
GO:0005294	neutral L-amino acid secondary active transmembrane transporter activity	molecular_function	0.19748	1	1	845	3	11655	5011428
GO:0015175	neutral amino acid transmembrane transporter activity	molecular_function	0.19748	1	1	845	3	11655	5011428
GO:0015655	alanine:sodium symporter activity	molecular_function	0.19748	1	1	845	3	11655	5011428
GO:0015804	neutral amino acid transport	biological_process	0.19748	1	1	845	3	11655	5011428
GO:0022858	alanine transmembrane transporter activity	molecular_function	0.19748	1	1	845	3	11655	5011428
GO:0032328	alanine transport	biological_process	0.19748	1	1	845	3	11655	5011428
GO:0001503	ossification	biological_process	0.19958	1	1	845	3	11655	5022550
GO:0008479	queuine tRNA-ribosyltransferase activity	molecular_function	0.19962	1	1	845	3	11655	5041989
GO:0015996	chlorophyll catabolic process	biological_process	0.20006	1	1	845	3	11655	5047007
GO:0047746	chlorophyllase activity	molecular_function	0.20006	1	1	845	3	11655	5047007
GO:0045017	glycerolipid biosynthetic process	biological_process	0.20007	1	5	845	43	11655	5034176/5016122/5041028/5032573/5019188
GO:0046474	glycerophospholipid biosynthetic process	biological_process	0.20007	1	5	845	43	11655	5034176/5032573/5041028/5016122/5019188
GO:0008839	4-hydroxy-tetrahydrodipicolinate reductase	molecular_function	0.20181	1	1	845	3	11655	5035697
GO:0009085	lysine biosynthetic process	biological_process	0.20181	1	1	845	3	11655	5035697
GO:0009089	lysine biosynthetic process via diaminopimelate	biological_process	0.20181	1	1	845	3	11655	5035697
GO:0046451	diaminopimelate metabolic process	biological_process	0.20181	1	1	845	3	11655	5035697
GO:0007267	cell-cell signaling	biological_process	0.20412	1	2	845	12	11655	5039374/5014127
GO:0046365	monosaccharide catabolic process	biological_process	0.2051	1	1	845	3	11655	5009875
GO:0002764	immune response-regulating signaling pathway	biological_process	0.20611	1	1	845	3	11655	5047832
GO:0006269	DNA replication/ synthesis of RNA primer	biological_process	0.20637	1	1	845	3	11655	5042423
GO:0033897	ribonuclease T2 activity	molecular_function	0.2066	1	1	845	3	11655	5041576
GO:0034453	microtubule anchoring	biological_process	0.20666	1	4	845	34	11655	5018521/5008642/5022572/5020545
GO:0016458	gene silencing	biological_process	0.20672	1	1	845	3	11655	5036699
GO:0031047	gene silencing by RNA	biological_process	0.20672	1	1	845	3	11655	5036699
GO:0000175	3'-5'-exoribonuclease activity	molecular_function	0.20675	1	2	845	11	11655	5013595/5031833
GO:0004532	exoribonuclease activity	molecular_function	0.20675	1	2	845	11	11655	5031833/5013595
GO:0004535	poly(A)-specific ribonuclease activity	molecular_function	0.20675	1	2	845	11	11655	5031833/5013595
GO:0016896	exoribonuclease activity/ producing 5'-phosphomonoesters	molecular_function	0.20675	1	2	845	11	11655	5013595/5031833
GO:0030688	preribosome/ small subunit precursor	cellular_component	0.2069	1	1	845	3	11655	5038997
GO:0047355	CDP-glycerol glycerophosphotransferase activity	molecular_function	0.20731	1	1	845	3	11655	5010901
GO:0016657	oxidoreductase activity/ acting on NAD(P)H/ nitrogenous group as acceptor	molecular_function	0.20781	1	1	845	3	11655	5021663
GO:0033739	preQ1 synthase activity	molecular_function	0.20781	1	1	845	3	11655	5021663
GO:0015171	amino acid transmembrane transporter activity	molecular_function	0.2083	1	2	845	12	11655	5015036/5011428
GO:0010833	telomere maintenance via telomere lengthening	biological_process	0.20892	1	1	845	3	11655	5019566
GO:0005747	mitochondrial respiratory chain complex I	cellular_component	0.20946	1	2	845	12	11655	5046033/5021853
GO:0030964	NADH dehydrogenase complex	cellular_component	0.20946	1	2	845	12	11655	5046033/5021853
GO:0045271	respiratory chain complex I	cellular_component	0.20946	1	2	845	12	11655	5021853/5046033
GO:0003911	DNA ligase (NAD+) activity	molecular_function	0.20984	1	1	845	3	11655	5043083
GO:0016748	succinyltransferase activity	molecular_function	0.21011	1	1	845	3	11655	5013673
GO:0005044	scavenger receptor activity	molecular_function	0.21098	1	1	845	3	11655	5014900
GO:0038024	cargo receptor activity	molecular_function	0.21098	1	1	845	3	11655	5014900
GO:0000793	condensed chromosome	cellular_component	0.211	1	5	845	46	11655	5022572/5020545/5008642/5040250/5018521
GO:0008080	N-acetyltransferase activity	molecular_function	0.21135	1	4	845	32	11655	5048121/5043129/5019379/5028580
GO:0042157	lipoprotein metabolic process	biological_process	0.21198	1	5	845	44	11655	5019188/5034176/5032573/5016122/5041028
GO:0007009	plasma membrane organization	biological_process	0.21333	1	2	845	12	11655	5031044/5012856
GO:0042255	ribosome assembly	biological_process	0.21399	1	1	845	3	11655	5044263
GO:0042256	mature ribosome assembly	biological_process	0.21399	1	1	845	3	11655	5044263
GO:0000776	kinetochore	cellular_component	0.21469	1	5	845	46	11655	5040250/5018521/5020545/5022572/5008642
GO:0006536	glutamate metabolic process	biological_process	0.21568	1	1	845	3	11655	5025841
GO:0008535	respiratory chain complex IV assembly	biological_process	0.21651	1	2	845	12	11655	5036219/5037067
GO:0033108	mitochondrial respiratory chain complex assembly	biological_process	0.21651	1	2	845	12	11655	5037067/5036219
GO:0033617	mitochondrial respiratory chain complex IV assembly	biological_process	0.21651	1	2	845	12	11655	5037067/5036219
GO:0016796	exonuclease activity/ active with either ribo- or deoxyribonucleic acids and producing 5'-phosphomonoesters	molecular_function	0.21867	1	3	845	23	11655	5013595/5035652/5031833
GO:0044454	nuclear chromosome part	cellular_component	0.2191	1	6	845	59	11655	5016810/5022572/5008642/5020545/5018521/5019566
GO:0000726	non-recombinational repair	biological_process	0.21924	1	2	845	13	11655	5008765/5029948
GO:0016866	intramolecular transferase activity	molecular_function	0.21972	1	2	845	12	11655	5009875/5043473
GO:0008081	phosphoric diester hydrolase activity	molecular_function	0.22208	1	5	845	46	11655	5020503/5045906/5016695/5018106/5016155
GO:0000226	microtubule cytoskeleton organization	biological_process	0.22273	1	6	845	58	11655	5008642/5022572/5020545/5009711/5018521/5040250
GO:0042060	wound healing	biological_process	0.22364	1	3	845	23	11655	5035684/5033013/5020905
GO:0016311	dephosphorylation	biological_process	0.22448	1	7	845	67	11655	5030361/5020206/5019924/5045180/5039711/5034585/5027305
GO:0060590	ATPase regulator activity	molecular_function	0.22516	1	4	845	34	11655	5037448/5021442/5021761/5035947
GO:0009057	macromolecule catabolic process	biological_process	0.22658	1	13	845	141	11655	5039443/5016083/5031833/5034801/5024884/5013595/5035652/5016830/5021458/5012389/5046309/5010578/5014174
GO:0072686	mitotic spindle	cellular_component	0.22957	1	4	845	36	11655	5022572/5008642/5020545/5018521
GO:0005179	hormone activity	molecular_function	0.2311	1	6	845	58	11655	5031144/5033976/5020873/5019431/5031666/5008834
GO:0043169	cation binding	molecular_function	0.23229	1	95	845	1213	11655	5047388/5044864/5029182/5041576/5034599/5042296/5043601/5014063/5016785/5019192/5027783/5044805/5046103/5046491/5026987/5036348/5013810/5015841/5009875/5017114/5019685/5017543/5020873/5010875/5019820/5013513/5041346/5017549/5022572/5019603/5037776/5017994/5032283/5031833/5022209/5019507/5038739/5030492/5016142/5027376/5030420/5022630/5018372/5024543/5013798/5040417/5019108/5034787/5025326/5014969…
GO:0009653	anatomical structure morphogenesis	biological_process	0.233	1	7	845	70	11655	5046790/5016718/5045398/5023400/5020337/5036315/5029784
GO:0007599	hemostasis	biological_process	0.23415	1	2	845	13	11655	5020905/5035684
GO:0050817	coagulation	biological_process	0.23415	1	2	845	13	11655	5035684/5020905
GO:0050878	regulation of body fluid levels	biological_process	0.23415	1	2	845	13	11655	5020905/5035684
GO:0070008	serine-type exopeptidase activity	molecular_function	0.2366	1	5	845	46	11655	5045372/5017931/5021712/5027800/5016314
GO:0046872	metal ion binding	molecular_function	0.23904	1	94	845	1202	11655	5014063/5016785/5043601/5027783/5044805/5046103/5019192/5041576/5044864/5029182/5047388/5034599/5042296/5010875/5020873/5019820/5013513/5041346/5017549/5013810/5046491/5036348/5026987/5017114/5019685/5017543/5015841/5009875/5022209/5019507/5030492/5038739/5019603/5037776/5017994/5022572/5032283/5031833/5025326/5034787/5032744/5014969/5016919/5027376/5030420/5016142/5040417/5019108/5018372/5022630…
GO:0032886	regulation of microtubule-based process	biological_process	0.24092	1	2	845	13	11655	5040250/5009711
GO:0070507	regulation of microtubule cytoskeleton organization	biological_process	0.24092	1	2	845	13	11655	5009711/5040250
GO:0004612	phosphoenolpyruvate carboxykinase (ATP) activity	molecular_function	0.24348	1	2	845	13	11655	5023063/5033647
GO:0004112	cyclic-nucleotide phosphodiesterase activity	molecular_function	0.24449	1	4	845	36	11655	5016155/5016695/5045906/5018106
GO:0004114	3'/5'-cyclic-nucleotide phosphodiesterase activity	molecular_function	0.24449	1	4	845	36	11655	5045906/5016695/5018106/5016155
GO:0000778	condensed nuclear chromosome kinetochore	cellular_component	0.24565	1	4	845	37	11655	5008642/5022572/5020545/5018521
GO:0000780	condensed nuclear chromosome/ centromeric region	cellular_component	0.24565	1	4	845	37	11655	5018521/5008642/5022572/5020545
GO:0000942	condensed nuclear chromosome outer kinetochore	cellular_component	0.24565	1	4	845	37	11655	5020545/5022572/5008642/5018521
GO:0042729	DASH complex	cellular_component	0.24565	1	4	845	37	11655	5008642/5022572/5020545/5018521
GO:0004222	metalloendopeptidase activity	molecular_function	0.24607	1	8	845	84	11655	5023722/5047389/5013633/5042423/5017749/5014501/5020995/5020337
GO:0051051	negative regulation of transport	biological_process	0.24783	1	1	845	4	11655	5029119
GO:0015749	monosaccharide transport	biological_process	0.24786	1	1	845	4	11655	5029119
GO:0004725	protein tyrosine phosphatase activity	molecular_function	0.25044	1	4	845	34	11655	5047832/5034585/5030361/5020206
GO:0070569	uridylyltransferase activity	molecular_function	0.25164	1	1	845	4	11655	5031315
GO:0015399	primary active transmembrane transporter activity	molecular_function	0.25216	1	10	845	110	11655	5012604/5014228/5014969/5045053/5012215/5029643/5015083/5010560/5010901/5025236
GO:0015405	P-P-bond-hydrolysis-driven transmembrane transporter activity	molecular_function	0.25216	1	10	845	110	11655	5025236/5010901/5010560/5015083/5029643/5012215/5045053/5014969/5012604/5014228
GO:0046434	organophosphate catabolic process	biological_process	0.25288	1	1	845	4	11655	5044291
GO:0016705	oxidoreductase activity/ acting on paired donors/ with incorporation or reduction of molecular oxygen	molecular_function	0.25294	1	4	845	36	11655	5018759/5034787/5009307/5016785
GO:0010941	regulation of cell death	biological_process	0.25344	1	3	845	24	11655	5028616/5035166/5035767
GO:0042981	regulation of apoptotic process	biological_process	0.25344	1	3	845	24	11655	5028616/5035166/5035767
GO:0043067	regulation of programmed cell death	biological_process	0.25344	1	3	845	24	11655	5028616/5035166/5035767
GO:0008158	hedgehog receptor activity	molecular_function	0.25364	1	1	845	4	11655	5022441
GO:0000990	transcription factor activity/ core RNA polymerase binding	molecular_function	0.25373	1	3	845	24	11655	5016964/5008810/5008765
GO:0000996	core DNA-dependent RNA polymerase binding promoter specificity activity	molecular_function	0.25373	1	3	845	24	11655	5016964/5008765/5008810
GO:0016987	sigma factor activity	molecular_function	0.25373	1	3	845	24	11655	5008810/5008765/5016964
GO:0010333	terpene synthase activity	molecular_function	0.25407	1	1	845	4	11655	5021202
GO:0016787	hydrolase activity	molecular_function	0.2546	1	143	845	1894	11655	5016695/5010566/5038716/5023437/5009040/5016526/5043601/5008765/5041576/5017749/5020206/5041402/5042296/5019566/5037836/5024227/5038602/5016155/5013789/5015109/5047972/5023010/5020503/5016024/5026607/5023722/5036625/5026991/5024915/5024175/5046618/5043503/5009894/5011553/5022606/5018106/5020337/5031525/5043646/5022814/5029784/5026211/5033976/5017931/5026153/5009700/5027800/5047832/5016572/5035981…
GO:0009318	exodeoxyribonuclease VII complex	cellular_component	0.25479	1	1	845	4	11655	5035652
GO:0004674	protein serine/threonine kinase activity	molecular_function	0.2553	1	6	845	61	11655	5032093/5032175/5038105/5036009/5029948/5022209
GO:0009399	nitrogen fixation	biological_process	0.25534	1	1	845	4	11655	5012947
GO:0009986	cell surface	cellular_component	0.25593	1	1	845	4	11655	5020793
GO:0016108	tetraterpenoid metabolic process	biological_process	0.25632	1	1	845	4	11655	5018759
GO:0016109	tetraterpenoid biosynthetic process	biological_process	0.25632	1	1	845	4	11655	5018759
GO:0016116	carotenoid metabolic process	biological_process	0.25632	1	1	845	4	11655	5018759
GO:0016117	carotenoid biosynthetic process	biological_process	0.25632	1	1	845	4	11655	5018759
GO:0008061	chitin binding	molecular_function	0.2575	1	1	845	4	11655	5033425
GO:0004366	glycerol-3-phosphate O-acyltransferase activity	molecular_function	0.25786	1	1	845	4	11655	5023559
GO:0008192	RNA guanylyltransferase activity	molecular_function	0.2581	1	1	845	4	11655	5029668
GO:0070568	guanylyltransferase activity	molecular_function	0.2581	1	1	845	4	11655	5029668
GO:0006954	inflammatory response	biological_process	0.25971	1	1	845	4	11655	5046628
GO:0031410	cytoplasmic vesicle	cellular_component	0.26049	1	5	845	49	11655	5019383/5033673/5047188/5017881/5017114
GO:0008219	cell death	biological_process	0.2607	1	4	845	36	11655	5028616/5035166/5024228/5035767
GO:0016265	death	biological_process	0.2607	1	4	845	36	11655	5024228/5035166/5028616/5035767
GO:0006553	lysine metabolic process	biological_process	0.26083	1	1	845	4	11655	5035697
GO:0002097	tRNA wobble base modification	biological_process	0.26151	1	1	845	4	11655	5033306
GO:0002098	tRNA wobble uridine modification	biological_process	0.26151	1	1	845	4	11655	5033306
GO:0005576	extracellular region	cellular_component	0.26203	1	28	845	345	11655	5013611/5032283/5019603/5041473/5023344/5044805/5031666/5019431/5019023/5020264/5026011/5047165/5009303/5035684/5019685/5008834/5021865/5020892/5016083/5027589/5020905/5033425/5019151/5041346/5033976/5020873/5039950/5044092
GO:0009847	spore germination	biological_process	0.26329	1	1	845	4	11655	5022702
GO:0005801	cis-Golgi network	cellular_component	0.26334	1	1	845	4	11655	5027180
GO:0050776	regulation of immune response	biological_process	0.26447	1	1	845	4	11655	5047832
GO:0003747	translation release factor activity	molecular_function	0.26492	1	1	845	4	11655	5013130
GO:0008079	translation termination factor activity	molecular_function	0.26492	1	1	845	4	11655	5013130
GO:0006787	porphyrin-containing compound catabolic process	biological_process	0.26528	1	1	845	4	11655	5047007
GO:0033015	tetrapyrrole catabolic process	biological_process	0.26528	1	1	845	4	11655	5047007
GO:0046149	pigment catabolic process	biological_process	0.26528	1	1	845	4	11655	5047007
GO:0051187	cofactor catabolic process	biological_process	0.26528	1	1	845	4	11655	5047007
GO:0006817	phosphate ion transport	biological_process	0.26572	1	2	845	14	11655	5027589/5020403
GO:0033227	dsRNA transport	biological_process	0.26589	1	2	845	14	11655	5020337/5016695
GO:0051032	nucleic acid transmembrane transporter activity	molecular_function	0.26589	1	2	845	14	11655	5020337/5016695
GO:0051033	RNA transmembrane transporter activity	molecular_function	0.26589	1	2	845	14	11655	5016695/5020337
GO:0006720	isoprenoid metabolic process	biological_process	0.26721	1	2	845	14	11655	5018759/5021202
GO:0008299	isoprenoid biosynthetic process	biological_process	0.26721	1	2	845	14	11655	5021202/5018759
GO:0010466	negative regulation of peptidase activity	biological_process	0.26735	1	1	845	4	11655	5020905
GO:0010951	negative regulation of endopeptidase activity	biological_process	0.26735	1	1	845	4	11655	5020905
GO:0000087	mitotic M phase	biological_process	0.26788	1	1	845	4	11655	5040250
GO:0000090	mitotic anaphase	biological_process	0.26788	1	1	845	4	11655	5040250
GO:0000279	M phase	biological_process	0.26788	1	1	845	4	11655	5040250
GO:0022403	cell cycle phase	biological_process	0.26788	1	1	845	4	11655	5040250
GO:0044848	biological phase	biological_process	0.26788	1	1	845	4	11655	5040250
GO:0051322	anaphase	biological_process	0.26788	1	1	845	4	11655	5040250
GO:0098763	mitotic cell cycle phase	biological_process	0.26788	1	1	845	4	11655	5040250
GO:0004611	phosphoenolpyruvate carboxykinase activity	molecular_function	0.27223	1	2	845	14	11655	5023063/5033647
GO:0004620	phospholipase activity	molecular_function	0.27242	1	1	845	4	11655	5018301
GO:0016892	endoribonuclease activity/ producing 3'-phosphomonoesters	molecular_function	0.27272	1	1	845	4	11655	5041576
GO:0004185	serine-type carboxypeptidase activity	molecular_function	0.27717	1	4	845	37	11655	5045372/5021712/5027800/5016314
GO:0033743	peptide-methionine (R)-S-oxide reductase activity	molecular_function	0.27744	1	1	845	4	11655	5016572
GO:0006302	double-strand break repair	biological_process	0.28075	1	3	845	26	11655	5008765/5029948/5043646
GO:0005874	microtubule	cellular_component	0.28107	1	2	845	14	11655	5019379/5040250
GO:0019318	hexose metabolic process	biological_process	0.28773	1	5	845	49	11655	5038994/5033025/5023063/5033647/5009875
GO:0006470	protein dephosphorylation	biological_process	0.28799	1	6	845	60	11655	5020206/5030361/5034585/5039711/5045180/5019924
GO:0018193	peptidyl-amino acid modification	biological_process	0.28951	1	5	845	49	11655	5019379/5016673/5009634/5042977/5043613
GO:0006396	RNA processing	biological_process	0.28971	1	19	845	228	11655	5038804/5022310/5018759/5039711/5033732/5013612/5029668/5041402/5037196/5041458/5024274/5041576/5029632/5043503/5041866/5020486/5038997/5041989/5033306
GO:0005664	nuclear origin of replication recognition complex	cellular_component	0.29202	1	1	845	5	11655	5016810
GO:0048856	anatomical structure development	biological_process	0.29271	1	8	845	88	11655	5016718/5023400/5046790/5045398/5020337/5036315/5033013/5029784
GO:0098803	respiratory chain complex	cellular_component	0.29305	1	2	845	15	11655	5046033/5021853
GO:0000228	nuclear chromosome	cellular_component	0.29435	1	6	845	65	11655	5016810/5008642/5022572/5020545/5018521/5019566
GO:0030515	snoRNA binding	molecular_function	0.29488	1	1	845	4	11655	5046438
GO:0072588	box H/ACA RNP complex	cellular_component	0.29488	1	1	845	4	11655	5046438
GO:0097034	mitochondrial respiratory chain complex IV biogenesis	biological_process	0.29809	1	2	845	15	11655	5036219/5037067
GO:0022804	active transmembrane transporter activity	molecular_function	0.29876	1	16	845	193	11655	5012215/5034058/5011428/5014228/5012604/5025236/5010901/5015083/5045053/5015764/5014969/5041100/5029643/5010560/5027589/5024186
GO:0009968	negative regulation of signal transduction	biological_process	0.29891	1	1	845	5	11655	5019023
GO:0030178	negative regulation of Wnt signaling pathway	biological_process	0.29891	1	1	845	5	11655	5019023
GO:0070588	calcium ion transmembrane transport	biological_process	0.30132	1	1	845	5	11655	5008765
GO:0000956	nuclear-transcribed mRNA catabolic process	biological_process	0.30185	1	1	845	5	11655	5016083
GO:0031982	vesicle	cellular_component	0.30285	1	5	845	52	11655	5017114/5047188/5017881/5033673/5019383
GO:0007020	microtubule nucleation	biological_process	0.30299	1	1	845	5	11655	5009711
GO:0010968	regulation of microtubule nucleation	biological_process	0.30299	1	1	845	5	11655	5009711
GO:0031112	positive regulation of microtubule polymerization or depolymerization	biological_process	0.30299	1	1	845	5	11655	5009711
GO:0031113	regulation of microtubule polymerization	biological_process	0.30299	1	1	845	5	11655	5009711
GO:0031116	positive regulation of microtubule polymerization	biological_process	0.30299	1	1	845	5	11655	5009711
GO:0046785	microtubule polymerization	biological_process	0.30299	1	1	845	5	11655	5009711
GO:0090063	positive regulation of microtubule nucleation	biological_process	0.30299	1	1	845	5	11655	5009711
GO:0000152	nuclear ubiquitin ligase complex	cellular_component	0.30389	1	5	845	50	11655	5045662/5037776/5023373/5046491/5036348
GO:0005680	anaphase-promoting complex	cellular_component	0.30389	1	5	845	50	11655	5045662/5037776/5023373/5046491/5036348
GO:0031461	cullin-RING ubiquitin ligase complex	cellular_component	0.30389	1	5	845	50	11655	5045662/5023373/5046491/5036348/5037776
GO:0004799	thymidylate synthase activity	molecular_function	0.30392	1	1	845	5	11655	5039468
GO:0015459	potassium channel regulator activity	molecular_function	0.30427	1	1	845	5	11655	5041473
GO:0019870	potassium channel inhibitor activity	molecular_function	0.30427	1	1	845	5	11655	5041473
GO:0046914	transition metal ion binding	molecular_function	0.30471	1	50	845	637	11655	5044441/5040318/5022572/5017926/5037776/5017994/5015595/5038739/5011793/5019507/5022209/5028567/5023373/5013798/5040872/5018372/5022630/5040417/5039544/5016142/5030420/5016919/5014969/5025326/5034787/5010640/5015036/5042296/5047388/5037535/5024274/5044864/5029182/5029697/5042972/5043646/5016785/5009875/5017543/5017114/5045662/5023356/5009307/5036348/5046491/5013513/5016982/5033922/5016271/5019820
GO:0016615	malate dehydrogenase activity	molecular_function	0.30538	1	1	845	5	11655	5022242
GO:0044271	cellular nitrogen compound biosynthetic process	biological_process	0.306	1	105	845	1367	11655	5043713/5011199/5031522/5035668/5017994/5024386/5017674/5019726/5047647/5036323/5032281/5045821/5045695/5038203/5015538/5045398/5015897/5041989/5013130/5047972/5042251/5046309/5023536/5047438/5015848/5035586/5019280/5016673/5035276/5038019/5008765/5041576/5047388/5029778/5015965/5043062/5020488/5024577/5019023/5031589/5033483/5021168/5031241/5011065/5034178/5014870/5042423/5014864/5037853/5029960…
GO:0016538	cyclin-dependent protein serine/threonine kinase regulator activity	molecular_function	0.30627	1	2	845	14	11655	5027056/5046497
GO:0008171	O-methyltransferase activity	molecular_function	0.30693	1	2	845	15	11655	5017931/5041458
GO:0000015	phosphopyruvate hydratase complex	cellular_component	0.30736	1	1	845	5	11655	5010875
GO:0004634	phosphopyruvate hydratase activity	molecular_function	0.30736	1	1	845	5	11655	5010875
GO:0009055	electron carrier activity	molecular_function	0.30755	1	6	845	62	11655	5045906/5033492/5017881/5047188/5017114/5012780
GO:0005681	spliceosomal complex	cellular_component	0.30818	1	2	845	15	11655	5033732/5029632
GO:0019855	calcium channel inhibitor activity	molecular_function	0.30855	1	1	845	5	11655	5020905
GO:0016838	carbon-oxygen lyase activity/ acting on phosphates	molecular_function	0.30898	1	1	845	5	11655	5021202
GO:0000794	condensed nuclear chromosome	cellular_component	0.30984	1	4	845	41	11655	5018521/5008642/5022572/5020545
GO:0016469	proton-transporting two-sector ATPase complex	cellular_component	0.31013	1	11	845	127	11655	5047972/5021162/5045053/5012215/5009411/5044077/5033566/5008866/5045821/5018332/5029960
GO:0004478	methionine adenosyltransferase activity	molecular_function	0.31079	1	1	845	5	11655	5038404
GO:0006556	S-adenosylmethionine biosynthetic process	biological_process	0.31079	1	1	845	5	11655	5038404
GO:0046500	S-adenosylmethionine metabolic process	biological_process	0.31079	1	1	845	5	11655	5038404
GO:0004860	protein kinase inhibitor activity	molecular_function	0.31236	1	1	845	5	11655	5042026
GO:0019210	kinase inhibitor activity	molecular_function	0.31236	1	1	845	5	11655	5042026
GO:0000221	vacuolar proton-transporting V-type ATPase/ V1 domain	cellular_component	0.31242	1	1	845	5	11655	5018332
GO:0005773	vacuole	cellular_component	0.31242	1	1	845	5	11655	5018332
GO:0005774	vacuolar membrane	cellular_component	0.31242	1	1	845	5	11655	5018332
GO:0016471	vacuolar proton-transporting V-type ATPase complex	cellular_component	0.31242	1	1	845	5	11655	5018332
GO:0044437	vacuolar part	cellular_component	0.31242	1	1	845	5	11655	5018332
GO:0009403	toxin biosynthetic process	biological_process	0.31371	1	1	845	5	11655	5032510
GO:0000785	chromatin	cellular_component	0.31386	1	1	845	5	11655	5036399
GO:0000786	nucleosome	cellular_component	0.31386	1	1	845	5	11655	5036399
GO:0044815	DNA packaging complex	cellular_component	0.31386	1	1	845	5	11655	5036399
GO:0009896	positive regulation of catabolic process	biological_process	0.31389	1	1	845	5	11655	5012947
GO:0010508	positive regulation of autophagy	biological_process	0.31389	1	1	845	5	11655	5012947
GO:0031331	positive regulation of cellular catabolic process	biological_process	0.31389	1	1	845	5	11655	5012947
GO:0016071	mRNA metabolic process	biological_process	0.31484	1	6	845	63	11655	5033732/5029632/5013595/5029668/5031833/5016083
GO:0015932	nucleobase-containing compound transmembrane transporter activity	molecular_function	0.31553	1	3	845	27	11655	5016695/5020337/5030857
GO:0005351	sugar:proton symporter activity	molecular_function	0.3159	1	1	845	5	11655	5024186
GO:0015295	solute:proton symporter activity	molecular_function	0.3159	1	1	845	5	11655	5024186
GO:0006777	Mo-molybdopterin cofactor biosynthetic process	biological_process	0.31661	1	2	845	16	11655	5038804/5024227
GO:0019720	Mo-molybdopterin cofactor metabolic process	biological_process	0.31661	1	2	845	16	11655	5024227/5038804
GO:0042147	retrograde transport/ endosome to Golgi	biological_process	0.31767	1	1	845	5	11655	5025836
GO:0042710	biofilm formation	biological_process	0.31783	1	2	845	16	11655	5041180/5018158
GO:0045861	negative regulation of proteolysis	biological_process	0.31822	1	1	845	5	11655	5020905
GO:0051082	unfolded protein binding	molecular_function	0.31835	1	4	845	39	11655	5032744/5030688/5027320/5030662
GO:0010629	negative regulation of gene expression	biological_process	0.31886	1	2	845	16	11655	5036699/5045398
GO:0030154	cell differentiation	biological_process	0.31896	1	6	845	65	11655	5044805/5046790/5038997/5020337/5045398/5016718
GO:0042626	ATPase activity/ coupled to transmembrane movement of substances	molecular_function	0.31921	1	8	845	91	11655	5010901/5025236/5029643/5015083/5012215/5014969/5045053/5012604
GO:0043492	ATPase activity/ coupled to movement of substances	molecular_function	0.31921	1	8	845	91	11655	5014969/5012215/5045053/5012604/5025236/5010901/5015083/5029643
GO:0043047	single-stranded telomeric DNA binding	molecular_function	0.31925	1	1	845	5	11655	5019566
GO:0008202	steroid metabolic process	biological_process	0.32024	1	1	845	5	11655	5034283
GO:0070403	NAD+ binding	molecular_function	0.32045	1	1	845	5	11655	5038609
GO:0005746	mitochondrial respiratory chain	cellular_component	0.3212	1	2	845	16	11655	5021853/5046033
GO:0005876	spindle microtubule	cellular_component	0.32126	1	1	845	5	11655	5040250
GO:0000904	cell morphogenesis involved in differentiation	biological_process	0.32158	1	2	845	16	11655	5045398/5020337
GO:0007409	axonogenesis	biological_process	0.32158	1	2	845	16	11655	5020337/5045398
GO:0007411	axon guidance	biological_process	0.32158	1	2	845	16	11655	5020337/5045398
GO:0048667	cell morphogenesis involved in neuron differentiation	biological_process	0.32158	1	2	845	16	11655	5045398/5020337
GO:0048812	neuron projection morphogenesis	biological_process	0.32158	1	2	845	16	11655	5020337/5045398
GO:0061564	axon development	biological_process	0.32158	1	2	845	16	11655	5045398/5020337
GO:0097485	neuron projection guidance	biological_process	0.32158	1	2	845	16	11655	5045398/5020337
GO:0046789	host cell surface receptor binding	molecular_function	0.32189	1	1	845	5	11655	5040250
GO:0046812	host cell surface binding	molecular_function	0.32189	1	1	845	5	11655	5040250
GO:1990204	oxidoreductase complex	cellular_component	0.32248	1	2	845	16	11655	5021853/5046033
GO:0010605	negative regulation of macromolecule metabolic process	biological_process	0.32492	1	3	845	28	11655	5020905/5036699/5045398
GO:0032502	developmental process	biological_process	0.32565	1	14	845	169	11655	5010297/5033013/5036315/5029784/5046790/5022702/5038997/5034801/5020337/5045398/5044805/5019023/5023400/5016718
GO:0045132	meiotic chromosome segregation	biological_process	0.32565	1	1	845	6	11655	5008742
GO:0042765	GPI-anchor transamidase complex	cellular_component	0.32569	1	1	845	5	11655	5025392
GO:0046488	phosphatidylinositol metabolic process	biological_process	0.32964	1	8	845	92	11655	5019188/5047127/5033673/5032573/5016122/5041028/5034176/5027305
GO:0070851	growth factor receptor binding	molecular_function	0.33366	1	2	845	17	11655	5046628/5013611
GO:0071705	nitrogen compound transport	biological_process	0.33449	1	9	845	105	11655	5034058/5020264/5011428/5016695/5020226/5047509/5015036/5020337/5038539
GO:1901575	organic substance catabolic process	biological_process	0.33495	1	17	845	207	11655	5010578/5047007/5044291/5035652/5039443/5031833/5014174/5010875/5012389/5046309/5016830/5021458/5013595/5024884/5016083/5034801/5009875
GO:0016746	transferase activity/ transferring acyl groups	molecular_function	0.33553	1	13	845	155	11655	5023559/5028580/5016381/5048121/5011946/5019379/5043129/5036943/5027589/5013673/5047082/5031050/5038604
GO:0006816	calcium ion transport	biological_process	0.33587	1	3	845	29	11655	5035947/5008765/5037448
GO:0006030	chitin metabolic process	biological_process	0.33713	1	1	845	6	11655	5033425
GO:1901071	glucosamine-containing compound metabolic process	biological_process	0.33713	1	1	845	6	11655	5033425
GO:0009404	toxin metabolic process	biological_process	0.33751	1	2	845	16	11655	5032510/5012057
GO:0005246	calcium channel regulator activity	molecular_function	0.33859	1	3	845	29	11655	5035947/5037448/5020905
GO:0005996	monosaccharide metabolic process	biological_process	0.34479	1	5	845	53	11655	5023063/5033025/5038994/5009875/5033647
GO:0032324	molybdopterin cofactor biosynthetic process	biological_process	0.34502	1	2	845	17	11655	5024227/5038804
GO:0043545	molybdopterin cofactor metabolic process	biological_process	0.34502	1	2	845	17	11655	5024227/5038804
GO:0005134	interleukin-2 receptor binding	molecular_function	0.34581	1	1	845	6	11655	5013611
GO:0030111	regulation of Wnt signaling pathway	biological_process	0.34766	1	1	845	6	11655	5019023
GO:0019887	protein kinase regulator activity	molecular_function	0.34855	1	3	845	27	11655	5027056/5046497/5042026
GO:0070469	respiratory chain	cellular_component	0.34893	1	2	845	17	11655	5046033/5021853
GO:0016740	transferase activity	molecular_function	0.34957	1	206	845	2802	11655	5025076/5029948/5028889/5034660/5042977/5022015/5017423/5018870/5035958/5026982/5043974/5012947/5017251/5013233/5034176/5046511/5014099/5018811/5026474/5034891/5042093/5015512/5014655/5043129/5029012/5015083/5047082/5038375/5018678/5028401/5044092/5019656/5020384/5011349/5041719/5033548/5013874/5023969/5018864/5015440/5019151/5039468/5045662/5036009/5021452/5015696/5016000/5043537/5039711/5016381…
GO:1902600	hydrogen ion transmembrane transport	biological_process	0.34979	1	11	845	131	11655	5029960/5018332/5045821/5008866/5012215/5047972/5045053/5009411/5021162/5033566/5044077
GO:0000049	tRNA binding	molecular_function	0.35144	1	2	845	17	11655	5041576/5033306
GO:0006231	dTMP biosynthetic process	biological_process	0.35233	1	1	845	6	11655	5039468
GO:0042083	5/10-methylenetetrahydrofolate-dependent methyltransferase activity	molecular_function	0.35233	1	1	845	6	11655	5039468
GO:0046073	dTMP metabolic process	biological_process	0.35233	1	1	845	6	11655	5039468
GO:0005739	mitochondrion	cellular_component	0.35281	1	17	845	210	11655	5029960/5045821/5030688/5013673/5013946/5046284/5026668/5021761/5047972/5014969/5021442/5021853/5037067/5008842/5046033/5036219/5032695
GO:0005283	sodium:amino acid symporter activity	molecular_function	0.35365	1	1	845	6	11655	5011428
GO:0005416	cation:amino acid symporter activity	molecular_function	0.35365	1	1	845	6	11655	5011428
GO:0017053	transcriptional repressor complex	cellular_component	0.35425	1	1	845	6	11655	5019023
GO:0033177	proton-transporting two-sector ATPase complex/ proton-transporting domain	cellular_component	0.35476	1	8	845	93	11655	5029960/5045821/5008866/5044077/5033566/5021162/5047972/5009411
GO:0008312	7S RNA binding	molecular_function	0.35531	1	1	845	6	11655	5028871
GO:0048500	signal recognition particle	cellular_component	0.35531	1	1	845	6	11655	5028871
GO:0033057	multicellular organismal reproductive behavior	biological_process	0.35558	1	1	845	6	11655	5033976
GO:0044706	multi-multicellular organism process	biological_process	0.35558	1	1	845	6	11655	5033976
GO:0045924	regulation of female receptivity	biological_process	0.35558	1	1	845	6	11655	5033976
GO:0046008	regulation of female receptivity/ post-mating	biological_process	0.35558	1	1	845	6	11655	5033976
GO:0060180	female mating behavior	biological_process	0.35558	1	1	845	6	11655	5033976
GO:0030976	thiamine pyrophosphate binding	molecular_function	0.35584	1	1	845	6	11655	5047007
GO:0052547	regulation of peptidase activity	biological_process	0.35706	1	1	845	6	11655	5020905
GO:0052548	regulation of endopeptidase activity	biological_process	0.35706	1	1	845	6	11655	5020905
GO:0003896	DNA primase activity	molecular_function	0.35777	1	1	845	6	11655	5042423
GO:0009360	DNA polymerase III complex	cellular_component	0.35992	1	1	845	6	11655	5042248
GO:0042575	DNA polymerase complex	cellular_component	0.35992	1	1	845	6	11655	5042248
GO:0004565	beta-galactosidase activity	molecular_function	0.35994	1	1	845	6	11655	5038994
GO:0006012	galactose metabolic process	biological_process	0.35994	1	1	845	6	11655	5038994
GO:0002949	tRNA threonylcarbamoyladenosine modification	biological_process	0.3604	1	4	845	43	11655	5013612/5038804/5024274/5043503
GO:0070525	tRNA threonylcarbamoyladenosine metabolic process	biological_process	0.3604	1	4	845	43	11655	5043503/5024274/5038804/5013612
GO:0004180	carboxypeptidase activity	molecular_function	0.36043	1	6	845	68	11655	5027800/5016314/5021712/5045372/5030420/5019820
GO:0015109	chromate transmembrane transporter activity	molecular_function	0.36072	1	1	845	6	11655	5031044
GO:0015703	chromate transport	biological_process	0.36072	1	1	845	6	11655	5031044
GO:0000079	regulation of cyclin-dependent protein serine/threonine kinase activity	biological_process	0.36115	1	2	845	16	11655	5041550/5015799
GO:0043549	regulation of kinase activity	biological_process	0.36115	1	2	845	16	11655	5041550/5015799
GO:0045859	regulation of protein kinase activity	biological_process	0.36115	1	2	845	16	11655	5015799/5041550
GO:0071900	regulation of protein serine/threonine kinase activity	biological_process	0.36115	1	2	845	16	11655	5041550/5015799
GO:1904029	regulation of cyclin-dependent protein kinase activity	biological_process	0.36115	1	2	845	16	11655	5041550/5015799
GO:0019089	transmission of virus	biological_process	0.362	1	1	845	6	11655	5010762
GO:0044007	dissemination or transmission of symbiont from host	biological_process	0.362	1	1	845	6	11655	5010762
GO:0051821	dissemination or transmission of organism from other organism involved in symbiotic interaction	biological_process	0.362	1	1	845	6	11655	5010762
GO:0005402	cation:sugar symporter activity	molecular_function	0.36362	1	1	845	6	11655	5024186
GO:0010506	regulation of autophagy	biological_process	0.36529	1	1	845	6	11655	5012947
GO:0005730	nucleolus	cellular_component	0.3661	1	1	845	6	11655	5034646
GO:0000782	telomere cap complex	cellular_component	0.36624	1	1	845	6	11655	5019566
GO:0000783	nuclear telomere cap complex	cellular_component	0.36624	1	1	845	6	11655	5019566
GO:0070188	Stn1-Ten1 complex	cellular_component	0.36624	1	1	845	6	11655	5019566
GO:0043248	proteasome assembly	biological_process	0.36673	1	1	845	6	11655	5034128
GO:0006432	phenylalanyl-tRNA aminoacylation	biological_process	0.36696	1	1	845	6	11655	5041576
GO:0006879	cellular iron ion homeostasis	biological_process	0.36854	1	1	845	6	11655	5038739
GO:0046916	cellular transition metal ion homeostasis	biological_process	0.36854	1	1	845	6	11655	5038739
GO:0055072	iron ion homeostasis	biological_process	0.36854	1	1	845	6	11655	5038739
GO:0004451	isocitrate lyase activity	molecular_function	0.36892	1	1	845	6	11655	5036085
GO:0005342	organic acid transmembrane transporter activity	molecular_function	0.36911	1	2	845	18	11655	5015036/5011428
GO:0046943	carboxylic acid transmembrane transporter activity	molecular_function	0.36911	1	2	845	18	11655	5011428/5015036
GO:0051189	prosthetic group metabolic process	biological_process	0.37086	1	2	845	18	11655	5024227/5038804
GO:0031072	heat shock protein binding	molecular_function	0.37237	1	1	845	6	11655	5027320
GO:0006119	oxidative phosphorylation	biological_process	0.37283	1	2	845	18	11655	5025798/5010270
GO:0042773	ATP synthesis coupled electron transport	biological_process	0.37283	1	2	845	18	11655	5025798/5010270
GO:0007399	nervous system development	biological_process	0.37461	1	2	845	18	11655	5045398/5020337
GO:0022008	neurogenesis	biological_process	0.37461	1	2	845	18	11655	5020337/5045398
GO:0030182	neuron differentiation	biological_process	0.37461	1	2	845	18	11655	5045398/5020337
GO:0031175	neuron projection development	biological_process	0.37461	1	2	845	18	11655	5045398/5020337
GO:0048666	neuron development	biological_process	0.37461	1	2	845	18	11655	5020337/5045398
GO:0048699	generation of neurons	biological_process	0.37461	1	2	845	18	11655	5045398/5020337
GO:0009306	protein secretion	biological_process	0.3759	1	2	845	18	11655	5040292/5010560
GO:0009372	quorum sensing	biological_process	0.37663	1	1	845	6	11655	5011553
GO:0048872	homeostasis of number of cells	biological_process	0.37663	1	1	845	6	11655	5011553
GO:0048874	homeostasis of number of cells in a free-living population	biological_process	0.37663	1	1	845	6	11655	5011553
GO:0006094	gluconeogenesis	biological_process	0.3769	1	2	845	18	11655	5023063/5033647
GO:0019319	hexose biosynthetic process	biological_process	0.3769	1	2	845	18	11655	5033647/5023063
GO:0046364	monosaccharide biosynthetic process	biological_process	0.3769	1	2	845	18	11655	5023063/5033647
GO:0006415	translational termination	biological_process	0.37787	1	1	845	6	11655	5013130
GO:0001932	regulation of protein phosphorylation	biological_process	0.37974	1	2	845	17	11655	5041550/5015799
GO:0010628	positive regulation of gene expression	biological_process	0.38033	1	2	845	18	11655	5030013/5036699
GO:0033646	host intracellular part	cellular_component	0.38091	1	3	845	30	11655	5030013/5036699/5031241
GO:0043656	intracellular region of host	cellular_component	0.38091	1	3	845	30	11655	5031241/5030013/5036699
GO:0032940	secretion by cell	biological_process	0.38192	1	5	845	57	11655	5033673/5040292/5017619/5010560/5024264
GO:0046903	secretion	biological_process	0.38192	1	5	845	57	11655	5033673/5040292/5017619/5010560/5024264
GO:0010256	endomembrane system organization	biological_process	0.38473	1	3	845	31	11655	5012856/5031044/5020226
GO:0051259	protein oligomerization	biological_process	0.38546	1	2	845	19	11655	5040250/5036699
GO:0043022	ribosome binding	molecular_function	0.38598	1	1	845	6	11655	5044263
GO:0006040	amino sugar metabolic process	biological_process	0.38608	1	1	845	7	11655	5033425
GO:0051338	regulation of transferase activity	biological_process	0.38677	1	2	845	17	11655	5015799/5041550
GO:0005815	microtubule organizing center	cellular_component	0.38687	1	3	845	31	11655	5009711/5037822/5015586
GO:0065003	macromolecular complex assembly	biological_process	0.38706	1	11	845	135	11655	5044263/5034128/5030688/5009711/5040250/5037067/5036699/5036219/5008579/5035684/5036399
GO:0016247	channel regulator activity	molecular_function	0.38798	1	4	845	45	11655	5035947/5020905/5037448/5041473
GO:0051536	iron-sulfur cluster binding	molecular_function	0.38868	1	4	845	43	11655	5042296/5039544/5032223/5009307
GO:0051540	metal cluster binding	molecular_function	0.38868	1	4	845	43	11655	5042296/5032223/5039544/5009307
GO:0019901	protein kinase binding	molecular_function	0.39038	1	2	845	17	11655	5041550/5015799
GO:0004672	protein kinase activity	molecular_function	0.39055	1	134	845	1828	11655	5012110/5029036/5014188/5012906/5044805/5046103/5033588/5040272/5014345/5016448/5030882/5014195/5019685/5027188/5021608/5013437/5020873/5025766/5047171/5046628/5033784/5028771/5028483/5035225/5043797/5041944/5039374/5013403/5034807/5031664/5039802/5022209/5032093/5041054/5031171/5045451/5010560/5031414/5022721/5016866/5014593/5028995/5029127/5014135/5012025/5017130/5034372/5038105/5037683/5033667…
GO:0005732	small nucleolar ribonucleoprotein complex	cellular_component	0.39149	1	1	845	6	11655	5046438
GO:0006848	pyruvate transport	biological_process	0.39216	1	1	845	6	11655	5032695
GO:0006850	mitochondrial pyruvate transport	biological_process	0.39216	1	1	845	6	11655	5032695
GO:0016407	acetyltransferase activity	molecular_function	0.39301	1	4	845	43	11655	5043129/5019379/5048121/5028580
GO:0034593	phosphatidylinositol bisphosphate phosphatase activity	molecular_function	0.39387	1	1	845	7	11655	5027305
GO:0034596	phosphatidylinositol phosphate 4-phosphatase activity	molecular_function	0.39387	1	1	845	7	11655	5027305
GO:0034597	phosphatidylinositol-4/5-bisphosphate 4-phosphatase activity	molecular_function	0.39387	1	1	845	7	11655	5027305
GO:0046839	phospholipid dephosphorylation	biological_process	0.39387	1	1	845	7	11655	5027305
GO:0046856	phosphatidylinositol dephosphorylation	biological_process	0.39387	1	1	845	7	11655	5027305
GO:0052866	phosphatidylinositol phosphate phosphatase activity	molecular_function	0.39387	1	1	845	7	11655	5027305
GO:0006461	protein complex assembly	biological_process	0.39547	1	10	845	123	11655	5034128/5030688/5009711/5037067/5040250/5036219/5036699/5035684/5008579/5036399
GO:0015291	secondary active transmembrane transporter activity	molecular_function	0.39585	1	6	845	71	11655	5034058/5015764/5027589/5024186/5011428/5041100
GO:0000922	spindle pole	cellular_component	0.39656	1	1	845	7	11655	5009711
GO:0006650	glycerophospholipid metabolic process	biological_process	0.39692	1	8	845	98	11655	5034176/5033673/5032573/5016122/5041028/5019188/5047127/5027305
GO:0046486	glycerolipid metabolic process	biological_process	0.39692	1	8	845	98	11655	5041028/5016122/5032573/5033673/5034176/5047127/5019188/5027305
GO:0048523	negative regulation of cellular process	biological_process	0.39754	1	5	845	58	11655	5019023/5035767/5045398/5036699/5020905
GO:0005343	organic acid:sodium symporter activity	molecular_function	0.39875	1	1	845	7	11655	5011428
GO:0015293	symporter activity	molecular_function	0.39891	1	2	845	19	11655	5024186/5011428
GO:0015294	solute:cation symporter activity	molecular_function	0.39891	1	2	845	19	11655	5011428/5024186
GO:0009129	pyrimidine nucleoside monophosphate metabolic process	biological_process	0.4	1	1	845	7	11655	5039468
GO:0009130	pyrimidine nucleoside monophosphate biosynthetic process	biological_process	0.4	1	1	845	7	11655	5039468
GO:0009157	deoxyribonucleoside monophosphate biosynthetic process	biological_process	0.4	1	1	845	7	11655	5039468
GO:0009162	deoxyribonucleoside monophosphate metabolic process	biological_process	0.4	1	1	845	7	11655	5039468
GO:0009176	pyrimidine deoxyribonucleoside monophosphate metabolic process	biological_process	0.4	1	1	845	7	11655	5039468
GO:0009177	pyrimidine deoxyribonucleoside monophosphate biosynthetic process	biological_process	0.4	1	1	845	7	11655	5039468
GO:0009221	pyrimidine deoxyribonucleotide biosynthetic process	biological_process	0.4	1	1	845	7	11655	5039468
GO:0009263	deoxyribonucleotide biosynthetic process	biological_process	0.4	1	1	845	7	11655	5039468
GO:0009265	2'-deoxyribonucleotide biosynthetic process	biological_process	0.4	1	1	845	7	11655	5039468
GO:0046385	deoxyribose phosphate biosynthetic process	biological_process	0.4	1	1	845	7	11655	5039468
GO:0071941	nitrogen cycle metabolic process	biological_process	0.40104	1	1	845	7	11655	5012947
GO:0048646	anatomical structure formation involved in morphogenesis	biological_process	0.40112	1	2	845	19	11655	5016718/5046790
GO:0003993	acid phosphatase activity	molecular_function	0.40137	1	1	845	7	11655	5045821
GO:0007218	neuropeptide signaling pathway	biological_process	0.40146	1	1	845	7	11655	5031144
GO:0044781	bacterial-type flagellum organization	biological_process	0.40153	1	1	845	7	11655	5013217
GO:0044767	single-organism developmental process	biological_process	0.40184	1	13	845	165	11655	5044805/5019023/5023400/5016718/5046790/5038997/5034801/5020337/5045398/5010297/5033013/5036315/5029784
GO:0006479	protein methylation	biological_process	0.40244	1	1	845	7	11655	5014497
GO:0008213	protein alkylation	biological_process	0.40244	1	1	845	7	11655	5014497
GO:0018106	peptidyl-histidine phosphorylation	biological_process	0.40272	1	1	845	7	11655	5042977
GO:0018202	peptidyl-histidine modification	biological_process	0.40272	1	1	845	7	11655	5042977
GO:0005126	cytokine receptor binding	molecular_function	0.40292	1	3	845	33	11655	5013611/5046628/5016083
GO:0015232	heme transporter activity	molecular_function	0.40349	1	1	845	7	11655	5034058
GO:0006855	drug transmembrane transport	biological_process	0.40385	1	2	845	19	11655	5015764/5041100
GO:0015893	drug transport	biological_process	0.40385	1	2	845	19	11655	5015764/5041100
GO:0042493	response to drug	biological_process	0.40385	1	2	845	19	11655	5041100/5015764
GO:0015698	inorganic anion transport	biological_process	0.40442	1	3	845	32	11655	5031044/5027589/5020403
GO:0016820	hydrolase activity/ acting on acid anhydrides/ catalyzing transmembrane movement of substances	molecular_function	0.40485	1	9	845	112	11655	5029643/5018332/5015083/5010901/5025236/5012604/5012215/5045053/5014969
GO:0006904	vesicle docking involved in exocytosis	biological_process	0.40489	1	2	845	20	11655	5024264/5017619
GO:0019239	deaminase activity	molecular_function	0.40757	1	1	845	7	11655	5042093
GO:0033180	proton-transporting V-type ATPase/ V1 domain	cellular_component	0.40868	1	1	845	7	11655	5018332
GO:0016638	oxidoreductase activity/ acting on the CH-NH2 group of donors	molecular_function	0.40882	1	1	845	7	11655	5025841
GO:0006487	protein N-linked glycosylation	biological_process	0.40907	1	1	845	7	11655	5024281
GO:0006468	protein phosphorylation	biological_process	0.40944	1	127	845	1736	11655	5012923/5017251/5026982/5044843/5043974/5035958/5022599/5039906/5017423/5018870/5046592/5029662/5042977/5041550/5034660/5022015/5025076/5038375/5018678/5042675/5029012/5022532/5014581/5014655/5028506/5036619/5018811/5016036/5026474/5034891/5044635/5014099/5015696/5036009/5021452/5042490/5023969/5018864/5019151/5015440/5033548/5013874/5045016/5011349/5041719/5033621/5023166/5019656/5020384/5010328…
GO:0042325	regulation of phosphorylation	biological_process	0.40959	1	2	845	18	11655	5041550/5015799
GO:0032040	small-subunit processome	cellular_component	0.40983	1	1	845	7	11655	5037196
GO:0034622	cellular macromolecular complex assembly	biological_process	0.41001	1	9	845	110	11655	5037067/5044263/5034128/5009711/5030688/5036219/5036399/5035684/5008579
GO:0000746	conjugation	biological_process	0.41018	1	2	845	20	11655	5017931/5020799
GO:0004379	glycylpeptide N-tetradecanoyltransferase activity	molecular_function	0.41202	1	1	845	7	11655	5038604
GO:0019107	myristoyltransferase activity	molecular_function	0.41202	1	1	845	7	11655	5038604
GO:0008757	S-adenosylmethionine-dependent methyltransferase activity	molecular_function	0.41339	1	4	845	45	11655	5041402/5017931/5036797/5041458
GO:0009084	glutamine family amino acid biosynthetic process	biological_process	0.41416	1	1	845	7	11655	5025841
GO:0016646	oxidoreductase activity/ acting on the CH-NH group of donors/ NAD or NADP as acceptor	molecular_function	0.41475	1	1	845	7	11655	5021663
GO:0098519	nucleotide phosphatase activity/ acting on free nucleotides	molecular_function	0.416	1	3	845	33	11655	5024227/5015083/5038804
GO:0016628	oxidoreductase activity/ acting on the CH-CH group of donors/ NAD or NADP as acceptor	molecular_function	0.41703	1	1	845	7	11655	5035697
GO:0019900	kinase binding	molecular_function	0.41732	1	2	845	18	11655	5041550/5015799
GO:0006333	chromatin assembly or disassembly	biological_process	0.41922	1	2	845	19	11655	5036399/5008579
GO:0017089	glycolipid transporter activity	molecular_function	0.42042	1	1	845	7	11655	5020226
GO:0046836	glycolipid transport	biological_process	0.42042	1	1	845	7	11655	5020226
GO:0043566	structure-specific DNA binding	molecular_function	0.42216	1	4	845	46	11655	5043601/5017892/5019023/5019566
GO:0008237	metallopeptidase activity	molecular_function	0.42224	1	10	845	128	11655	5020995/5020337/5042423/5030420/5013633/5047389/5014501/5017749/5019820/5023722
GO:0043066	negative regulation of apoptotic process	biological_process	0.42367	1	1	845	7	11655	5035767
GO:0043069	negative regulation of programmed cell death	biological_process	0.42367	1	1	845	7	11655	5035767
GO:0060548	negative regulation of cell death	biological_process	0.42367	1	1	845	7	11655	5035767
GO:0070271	protein complex biogenesis	biological_process	0.42486	1	10	845	126	11655	5036399/5035684/5008579/5036219/5036699/5040250/5037067/5034128/5009711/5030688
GO:0048468	cell development	biological_process	0.4249	1	2	845	20	11655	5045398/5020337
GO:0005618	cell wall	cellular_component	0.42655	1	1	845	8	11655	5020337
GO:0000413	protein peptidyl-prolyl isomerization	biological_process	0.42752	1	2	845	19	11655	5043613/5009634
GO:0003755	peptidyl-prolyl cis-trans isomerase activity	molecular_function	0.42752	1	2	845	19	11655	5009634/5043613
GO:0016859	cis-trans isomerase activity	molecular_function	0.42752	1	2	845	19	11655	5009634/5043613
GO:0018208	peptidyl-proline modification	biological_process	0.42752	1	2	845	19	11655	5009634/5043613
GO:0019207	kinase regulator activity	molecular_function	0.42851	1	3	845	31	11655	5027056/5046497/5042026
GO:0015238	drug transmembrane transporter activity	molecular_function	0.42859	1	2	845	20	11655	5015764/5041100
GO:0090484	drug transporter activity	molecular_function	0.42859	1	2	845	20	11655	5015764/5041100
GO:0043414	macromolecule methylation	biological_process	0.43038	1	3	845	33	11655	5024228/5014497/5041402
GO:0005509	calcium ion binding	molecular_function	0.43101	1	24	845	312	11655	5024543/5019685/5019108/5023364/5030953/5026987/5010346/5013810/5017549/5041346/5019151/5032744/5046823/5044912/5020873/5032283/5039592/5019603/5019192/5044805/5046103/5027783/5041941/5014063
GO:0008200	ion channel inhibitor activity	molecular_function	0.43187	1	2	845	21	11655	5020905/5041473
GO:0016248	channel inhibitor activity	molecular_function	0.43187	1	2	845	21	11655	5020905/5041473
GO:1990234	transferase complex	cellular_component	0.43212	1	10	845	125	11655	5023373/5014174/5010578/5042248/5024281/5046491/5036348/5037776/5045662/5041402
GO:0004521	endoribonuclease activity	molecular_function	0.43291	1	2	845	20	11655	5041576/5031050
GO:0007155	cell adhesion	biological_process	0.43446	1	5	845	61	11655	5047782/5013633/5033013/5023722/5014501
GO:0010648	negative regulation of cell communication	biological_process	0.43553	1	1	845	8	11655	5019023
GO:0023057	negative regulation of signaling	biological_process	0.43553	1	1	845	8	11655	5019023
GO:0005829	cytosol	cellular_component	0.4371	1	1	845	8	11655	5010875
GO:0044445	cytosolic part	cellular_component	0.4371	1	1	845	8	11655	5010875
GO:0018143	nucleic acid-protein covalent cross-linking	biological_process	0.44069	1	1	845	8	11655	5028401
GO:0018144	RNA-protein covalent cross-linking	biological_process	0.44069	1	1	845	8	11655	5028401
GO:0015296	anion:cation symporter activity	molecular_function	0.44071	1	1	845	8	11655	5011428
GO:0007217	tachykinin receptor signaling pathway	biological_process	0.4419	1	1	845	8	11655	5039374
GO:0008654	phospholipid biosynthetic process	biological_process	0.44205	1	6	845	73	11655	5016122/5041028/5032573/5034176/5031050/5019188
GO:0004843	ubiquitin-specific protease activity	molecular_function	0.44307	1	2	845	21	11655	5047170/5036904
GO:0019748	secondary metabolic process	biological_process	0.44388	1	2	845	20	11655	5012057/5032510
GO:0004016	adenylate cyclase activity	molecular_function	0.44431	1	1	845	8	11655	5044092
GO:0005575	cellular_component	cellular_component	0.44501	1	365	845	5006	11655	5019023/5021168/5011321/5031638/5008842/5029119/5016810/5041473/5023123/5036807/5041346/5031172/5019125/5032510/5036399/5015606/5008642/5014900/5017543/5017114/5013217/5042423/5046491/5037853/5014864/5029960/5038739/5033673/5010901/5031833/5036278/5047509/5035668/5034419/5014969/5019280/5022550/5024648/5015538/5022527/5018332/5012215/5024300/5014228/5047165/5016000/5029313/5015036/5038539/5025710…
GO:0042393	histone binding	molecular_function	0.44566	1	1	845	8	11655	5029313
GO:1901135	carbohydrate derivative metabolic process	biological_process	0.44616	1	23	845	308	11655	5012215/5024704/5047127/5008765/5025798/5032573/5033673/5021663/5010875/5024281/5047972/5029960/5019188/5033425/5039468/5041989/5038404/5010270/5034176/5031050/5045821/5016122/5041028
GO:0016286	small conductance calcium-activated potassium channel activity	molecular_function	0.4462	1	1	845	8	11655	5033922
GO:0019842	vitamin binding	molecular_function	0.44625	1	1	845	8	11655	5047007
GO:0015925	galactosidase activity	molecular_function	0.44694	1	1	845	8	11655	5038994
GO:0008094	DNA-dependent ATPase activity	molecular_function	0.44734	1	2	845	22	11655	5008765/5017509
GO:0007617	mating behavior	biological_process	0.44796	1	1	845	8	11655	5033976
GO:0019098	reproductive behavior	biological_process	0.44796	1	1	845	8	11655	5033976
GO:0044705	multi-organism reproductive behavior	biological_process	0.44796	1	1	845	8	11655	5033976
GO:0051119	sugar transmembrane transporter activity	molecular_function	0.44922	1	1	845	8	11655	5024186
GO:0006323	DNA packaging	biological_process	0.4493	1	2	845	21	11655	5008579/5036399
GO:0007008	outer mitochondrial membrane organization	biological_process	0.44971	1	1	845	8	11655	5026668
GO:0045040	protein import into mitochondrial outer membrane	biological_process	0.44971	1	1	845	8	11655	5026668
GO:0090151	establishment of protein localization to mitochondrial membrane	biological_process	0.44971	1	1	845	8	11655	5026668
GO:0006865	amino acid transport	biological_process	0.45053	1	2	845	21	11655	5015036/5011428
GO:0044550	secondary metabolite biosynthetic process	biological_process	0.45202	1	1	845	8	11655	5032510
GO:0071840	cellular component organization or biogenesis	biological_process	0.45351	1	50	845	677	11655	5036699/5046557/5042624/5026668/5029666/5045658/5024227/5045398/5009711/5038997/5039544/5018521/5013130/5020545/5016801/5030662/5018532/5037196/5013921/5033673/5034646/5022572/5017509/5024281/5028871/5008742/5008579/5008642/5036399/5044263/5043242/5013217/5030688/5020337/5040250/5011321/5031044/5023400/5036219/5035684/5046438/5012856/5033769/5019566/5034128/5042296/5020226/5037067/5029784/5036315
GO:0051184	cofactor transporter activity	molecular_function	0.45358	1	2	845	21	11655	5046249/5034058
GO:0033178	proton-transporting two-sector ATPase complex/ catalytic domain	cellular_component	0.45365	1	3	845	34	11655	5018332/5045053/5012215
GO:0009452	7-methylguanosine RNA capping	biological_process	0.4539	1	1	845	8	11655	5029668
GO:0036260	RNA capping	biological_process	0.4539	1	1	845	8	11655	5029668
GO:0004826	phenylalanine-tRNA ligase activity	molecular_function	0.45518	1	1	845	8	11655	5041576
GO:0008641	small protein activating enzyme activity	molecular_function	0.45547	1	2	845	22	11655	5030688/5022242
GO:0008250	oligosaccharyltransferase complex	cellular_component	0.45595	1	1	845	8	11655	5024281
GO:0003968	RNA-directed RNA polymerase activity	molecular_function	0.45603	1	3	845	35	11655	5021252/5017931/5028401
GO:0042440	pigment metabolic process	biological_process	0.4574	1	2	845	21	11655	5018759/5047007
GO:0004616	phosphogluconate dehydrogenase (decarboxylating) activity	molecular_function	0.45838	1	1	845	8	11655	5013611
GO:0008855	exodeoxyribonuclease VII activity	molecular_function	0.45865	1	1	845	9	11655	5035652
GO:0008238	exopeptidase activity	molecular_function	0.45959	1	7	845	89	11655	5030420/5019820/5017931/5045372/5027800/5016314/5021712
GO:0030430	host cell cytoplasm	cellular_component	0.45972	1	1	845	8	11655	5036699
GO:0016645	oxidoreductase activity/ acting on the CH-NH group of donors	molecular_function	0.45994	1	1	845	8	11655	5021663
GO:0016310	phosphorylation	biological_process	0.461	1	130	845	1795	11655	5035958/5018870/5017423/5022015/5034660/5042977/5025076/5017251/5010270/5043974/5026982/5014655/5026474/5034891/5018811/5014099/5038375/5018678/5029012/5019151/5015440/5018864/5023969/5033548/5013874/5041719/5011349/5020384/5019656/5015696/5036009/5021452/5046370/5043537/5016000/5024599/5036878/5047455/5015862/5039867/5041303/5029496/5042350/5022527/5015799/5034503/5043623/5032014/5025590/5042269…
GO:0019199	transmembrane receptor protein kinase activity	molecular_function	0.46197	1	1	845	9	11655	5036009
GO:0016298	lipase activity	molecular_function	0.46267	1	1	845	8	11655	5018301
GO:0003906	DNA-(apurinic or apyrimidinic site) lyase activity	molecular_function	0.46357	1	1	845	8	11655	5040872
GO:0006305	DNA alkylation	biological_process	0.46376	1	1	845	8	11655	5024228
GO:0006306	DNA methylation	biological_process	0.46376	1	1	845	8	11655	5024228
GO:0040029	regulation of gene expression/ epigenetic	biological_process	0.46376	1	1	845	8	11655	5024228
GO:0044728	DNA methylation or demethylation	biological_process	0.46376	1	1	845	8	11655	5024228
GO:0051861	glycolipid binding	molecular_function	0.46398	1	1	845	8	11655	5020226
GO:0034641	cellular nitrogen compound metabolic process	biological_process	0.46507	1	156	845	2124	11655	5021314/5017926/5035652/5018335/5028851/5038908/5042093/5012947/5010270/5013595/5029675/5025353/5035236/5029948/5032754/5022092/5011423/5037358/5009811/5021663/5039711/5024300/5021762/5015043/5047007/5012215/5018759/5037439/5024884/5025469/5039468/5020519/5020486/5044092/5044648/5015731/5035668/5017994/5013612/5043713/5011199/5029668/5031833/5037196/5047647/5032281/5036323/5017674/5041989/5040809…
GO:1901505	carbohydrate derivative transporter activity	molecular_function	0.46782	1	2	845	21	11655	5030857/5020226
GO:0019988	charged-tRNA amino acid modification	biological_process	0.47136	1	1	845	8	11655	5039711
GO:0043399	tRNA A64-2'-O-ribosylphosphate transferase activity	molecular_function	0.47136	1	1	845	8	11655	5039711
GO:0005887	integral component of plasma membrane	cellular_component	0.47383	1	4	845	49	11655	5032757/5029643/5031172/5037997
GO:0071310	cellular response to organic substance	biological_process	0.47383	1	1	845	9	11655	5024884
GO:0016671	oxidoreductase activity/ acting on a sulfur group of donors/ disulfide as acceptor	molecular_function	0.47472	1	1	845	8	11655	5016572
GO:0005742	mitochondrial outer membrane translocase complex	cellular_component	0.47483	1	2	845	22	11655	5026668/5014969
GO:0098799	outer mitochondrial membrane protein complex	cellular_component	0.47483	1	2	845	22	11655	5014969/5026668
GO:0022610	biological adhesion	biological_process	0.47638	1	5	845	64	11655	5047782/5023722/5013633/5033013/5014501
GO:0001522	pseudouridine synthesis	biological_process	0.48008	1	1	845	8	11655	5046438
GO:0048278	vesicle docking	biological_process	0.481	1	2	845	23	11655	5024264/5017619
GO:0048584	positive regulation of response to stimulus	biological_process	0.4827	1	1	845	9	11655	5047832
GO:0065004	protein-DNA complex assembly	biological_process	0.48526	1	2	845	22	11655	5008579/5036399
GO:0071824	protein-DNA complex subunit organization	biological_process	0.48526	1	2	845	22	11655	5036399/5008579
GO:0042025	host cell nucleus	cellular_component	0.48706	1	2	845	22	11655	5031241/5030013
GO:0004867	serine-type endopeptidase inhibitor activity	molecular_function	0.48757	1	1	845	9	11655	5010164
GO:0031226	intrinsic component of plasma membrane	cellular_component	0.48923	1	4	845	50	11655	5032757/5037997/5031172/5029643
GO:0051705	multi-organism behavior	biological_process	0.49003	1	1	845	9	11655	5033976
GO:0010604	positive regulation of macromolecule metabolic process	biological_process	0.49033	1	2	845	23	11655	5036699/5030013
GO:0008610	lipid biosynthetic process	biological_process	0.49166	1	10	845	132	11655	5018759/5034283/5008765/5019188/5016122/5041028/5032573/5021202/5034176/5031050
GO:0010181	FMN binding	molecular_function	0.49177	1	1	845	9	11655	5024607
GO:0005315	inorganic phosphate transmembrane transporter activity	molecular_function	0.49218	1	1	845	9	11655	5027589
GO:0006403	RNA localization	biological_process	0.49238	1	3	845	37	11655	5020226/5020337/5016695
GO:0050657	nucleic acid transport	biological_process	0.49238	1	3	845	37	11655	5020337/5020226/5016695
GO:0050658	RNA transport	biological_process	0.49238	1	3	845	37	11655	5020226/5020337/5016695
GO:0051236	establishment of RNA localization	biological_process	0.49238	1	3	845	37	11655	5020226/5020337/5016695
GO:0019867	outer membrane	cellular_component	0.49305	1	8	845	106	11655	5009762/5032578/5013921/5026668/5020799/5017931/5046284/5014969
GO:0008408	3'-5' exonuclease activity	molecular_function	0.49372	1	2	845	22	11655	5013595/5031833
GO:0016426	tRNA (adenine) methyltransferase activity	molecular_function	0.49466	1	1	845	9	11655	5041402
GO:0016429	tRNA (adenine-N1-)-methyltransferase activity	molecular_function	0.49466	1	1	845	9	11655	5041402
GO:0008514	organic anion transmembrane transporter activity	molecular_function	0.49538	1	2	845	23	11655	5015036/5011428
GO:0043233	organelle lumen	cellular_component	0.49712	1	10	845	135	11655	5013946/5008642/5045695/5018521/5013673/5019566/5016810/5034646/5022572/5020545
GO:0070013	intracellular organelle lumen	cellular_component	0.49712	1	10	845	135	11655	5013673/5019566/5018521/5045695/5034646/5020545/5022572/5016810/5008642/5013946
GO:0055076	transition metal ion homeostasis	biological_process	0.49735	1	1	845	9	11655	5038739
GO:0003918	DNA topoisomerase type II (ATP-hydrolyzing) activity	molecular_function	0.4976	1	1	845	10	11655	5017509
GO:0061505	DNA topoisomerase II activity	molecular_function	0.4976	1	1	845	10	11655	5017509
GO:0009245	lipid A biosynthetic process	biological_process	0.49821	1	1	845	9	11655	5031050
GO:0046493	lipid A metabolic process	biological_process	0.49821	1	1	845	9	11655	5031050
GO:1901269	lipooligosaccharide metabolic process	biological_process	0.49821	1	1	845	9	11655	5031050
GO:1901271	lipooligosaccharide biosynthetic process	biological_process	0.49821	1	1	845	9	11655	5031050
GO:0031399	regulation of protein modification process	biological_process	0.49901	1	2	845	22	11655	5041550/5015799
GO:1901607	alpha-amino acid biosynthetic process	biological_process	0.49919	1	3	845	37	11655	5025841/5035697/5047719
GO:0006807	nitrogen compound metabolic process	biological_process	0.49929	1	162	845	2220	11655	5013130/5038203/5045398/5013673/5015897/5041866/5020503/5035697/5024227/5023536/5047438/5047972/5042251/5024386/5025798/5031522/5019726/5026607/5024704/5042248/5021534/5043083/5033425/5008810/5020550/5014870/5031318/5029632/5033297/5040087/5047388/5029778/5015965/5008765/5041576/5041458/5035276/5038019/5019566/5016673/5041402/5043601/5034178/5033732/5024577/5033483/5011065/5020488/5032998/5038404…
GO:0004970	ionotropic glutamate receptor activity	molecular_function	0.5007	1	2	845	23	11655	5033922/5044603
GO:0008066	glutamate receptor activity	molecular_function	0.5007	1	2	845	23	11655	5033922/5044603
GO:0022618	ribonucleoprotein complex assembly	biological_process	0.50154	1	1	845	9	11655	5044263
GO:0071826	ribonucleoprotein complex subunit organization	biological_process	0.50154	1	1	845	9	11655	5044263
GO:0019799	tubulin N-acetyltransferase activity	molecular_function	0.50258	1	1	845	9	11655	5019379
GO:0071929	alpha-tubulin acetylation	biological_process	0.50258	1	1	845	9	11655	5019379
GO:0019220	regulation of phosphate metabolic process	biological_process	0.50319	1	2	845	22	11655	5041550/5015799
GO:0051174	regulation of phosphorus metabolic process	biological_process	0.50319	1	2	845	22	11655	5041550/5015799
GO:1901605	alpha-amino acid metabolic process	biological_process	0.50324	1	5	845	64	11655	5025841/5032754/5011199/5047719/5035697
GO:0003684	damaged DNA binding	molecular_function	0.50326	1	1	845	9	11655	5040872
GO:0016853	isomerase activity	molecular_function	0.50337	1	7	845	92	11655	5009634/5009875/5024281/5017509/5043473/5043613/5016801
GO:0070011	peptidase activity/ acting on L-amino acid peptides	molecular_function	0.50367	1	34	845	470	11655	5036904/5036415/5044849/5013633/5026991/5024622/5014501/5023722/5047170/5020995/5030420/5015109/5027800/5041804/5038602/5017931/5016627/5041402/5047389/5017749/5019431/5045372/5020337/5042423/5022606/5021712/5030457/5023437/5016314/5013307/5019820/5010566/5028401/5046618
GO:0006091	generation of precursor metabolites and energy	biological_process	0.5042	1	7	845	93	11655	5033922/5010270/5010875/5025798/5017881/5047188/5017114
GO:0005741	mitochondrial outer membrane	cellular_component	0.50542	1	3	845	37	11655	5026668/5046284/5014969
GO:0031968	organelle outer membrane	cellular_component	0.50542	1	3	845	37	11655	5046284/5026668/5014969
GO:0043021	ribonucleoprotein complex binding	molecular_function	0.50628	1	1	845	9	11655	5044263
GO:0031974	membrane-enclosed lumen	cellular_component	0.50645	1	10	845	136	11655	5045695/5018521/5019566/5013673/5016810/5022572/5020545/5034646/5008642/5013946
GO:0017004	cytochrome complex assembly	biological_process	0.50738	1	2	845	23	11655	5036219/5037067
GO:0044429	mitochondrial part	cellular_component	0.50742	1	11	845	149	11655	5013946/5046284/5026668/5032695/5047972/5014969/5046033/5029960/5021853/5013673/5045821
GO:0000377	RNA splicing/ via transesterification reactions with bulged adenosine as nucleophile	biological_process	0.51046	1	2	845	23	11655	5029632/5033732
GO:0000398	mRNA splicing/ via spliceosome	biological_process	0.51046	1	2	845	23	11655	5029632/5033732
GO:0000287	magnesium ion binding	molecular_function	0.51084	1	3	845	37	11655	5043601/5041576/5010875
GO:0044428	nuclear part	cellular_component	0.51087	1	16	845	219	11655	5033732/5023373/5019566/5020226/5034646/5022572/5016810/5037776/5008642/5029632/5018521/5045695/5045662/5020545/5036348/5046491
GO:0016772	transferase activity/ transferring phosphorus-containing groups	molecular_function	0.51217	1	161	845	2247	11655	5042677/5036323/5029668/5010901/5034503/5017994/5032014/5043623/5025590/5021252/5041303/5029496/5042350/5022527/5013533/5011321/5014796/5033050/5041727/5036362/5042269/5017549/5015693/5041346/5041089/5008642/5033274/5027682/5042423/5012165/5014655/5015512/5042093/5026474/5034891/5018811/5014099/5038375/5018678/5015083/5029012/5035958/5018870/5017423/5022015/5034660/5042977/5029948/5025076/5046511…
GO:0046677	response to antibiotic	biological_process	0.51442	1	1	845	10	11655	5040809
GO:0009058	biosynthetic process	biological_process	0.51473	1	132	845	1809	11655	5024386/5031522/5019726/5026607/5042248/5013130/5038203/5045398/5015897/5035697/5023063/5024227/5023536/5047438/5042251/5047972/5029778/5047388/5015965/5008765/5041576/5038019/5035276/5016673/5042296/5034178/5024577/5033483/5011065/5020488/5008810/5043083/5020550/5014870/5016122/5031318/5033297/5011692/5031271/5011271/5038804/5034913/5038404/5021202/5041028/5039544/5040281/5027800/5012040/5047065…
GO:0042302	structural constituent of cuticle	molecular_function	0.5154	1	2	845	24	11655	5040448/5026108
GO:0022607	cellular component assembly	biological_process	0.51557	1	17	845	233	11655	5036219/5031044/5012856/5035684/5030662/5037067/5042296/5034128/5013921/5036699/5036399/5008579/5040250/5039544/5009711/5030688/5044263
GO:0007049	cell cycle	biological_process	0.51586	1	14	845	190	11655	5029778/5022572/5020545/5018521/5040250/5036789/5008642/5041550/5015799/5046497/5011321/5019023/5027056/5008742
GO:0008170	N-methyltransferase activity	molecular_function	0.51599	1	2	845	24	11655	5024228/5017931
GO:0016833	oxo-acid-lyase activity	molecular_function	0.51694	1	1	845	10	11655	5036085
GO:0000808	origin recognition complex	cellular_component	0.51782	1	1	845	10	11655	5016810
GO:0045892	negative regulation of transcription/ DNA-templated	biological_process	0.51871	1	1	845	10	11655	5045398
GO:0051253	negative regulation of RNA metabolic process	biological_process	0.51871	1	1	845	10	11655	5045398
GO:1902679	negative regulation of RNA biosynthetic process	biological_process	0.51871	1	1	845	10	11655	5045398
GO:1903507	negative regulation of nucleic acid-templated transcription	biological_process	0.51871	1	1	845	10	11655	5045398
GO:0005975	carbohydrate metabolic process	biological_process	0.52167	1	20	845	276	11655	5024281/5044413/5018864/5046823/5043473/5023063/5028889/5010875/5038994/5031050/5009875/5046511/5045908/5023010/5033647/5033025/5025918/5019566/5009811/5008765
GO:0004888	transmembrane signaling receptor activity	molecular_function	0.52273	1	7	845	95	11655	5044603/5020337/5036009/5033922/5022441/5042423/5012729
GO:0006611	protein export from nucleus	biological_process	0.5229	1	1	845	10	11655	5020226
GO:0006998	nuclear envelope organization	biological_process	0.5229	1	1	845	10	11655	5020226
GO:0044179	hemolysis in other organism	biological_process	0.52314	1	1	845	10	11655	5030284
GO:0051715	cytolysis in other organism	biological_process	0.52314	1	1	845	10	11655	5030284
GO:0098798	mitochondrial protein complex	cellular_component	0.52332	1	7	845	96	11655	5021853/5029960/5026668/5046033/5045821/5047972/5014969
GO:0005186	pheromone activity	molecular_function	0.52348	1	1	845	10	11655	5009303
GO:0005577	fibrinogen complex	cellular_component	0.52359	1	1	845	10	11655	5035684
GO:0030168	platelet activation	biological_process	0.52359	1	1	845	10	11655	5035684
GO:0015994	chlorophyll metabolic process	biological_process	0.52437	1	1	845	10	11655	5047007
GO:0032269	negative regulation of cellular protein metabolic process	biological_process	0.52613	1	1	845	10	11655	5020905
GO:0051248	negative regulation of protein metabolic process	biological_process	0.52613	1	1	845	10	11655	5020905
GO:0071822	protein complex subunit organization	biological_process	0.52617	1	11	845	150	11655	5036699/5036219/5036399/5008579/5035684/5040250/5037067/5034128/5009711/5030688/5013130
GO:0031099	regeneration	biological_process	0.52641	1	1	845	10	11655	5033013
GO:0042246	tissue regeneration	biological_process	0.52641	1	1	845	10	11655	5033013
GO:0048589	developmental growth	biological_process	0.52641	1	1	845	10	11655	5033013
GO:0006887	exocytosis	biological_process	0.52721	1	3	845	39	11655	5024264/5017619/5033673
GO:1901576	organic substance biosynthetic process	biological_process	0.52796	1	127	845	1744	11655	5011199/5043713/5031522/5035668/5017994/5024386/5017674/5042248/5036323/5032281/5019726/5026607/5047647/5038203/5045398/5015538/5015897/5045821/5035697/5045695/5013130/5041989/5047972/5042251/5015848/5023063/5035586/5019280/5046309/5024227/5047438/5023536/5038019/5035276/5016673/5029778/5047388/5015965/5043062/5008765/5041576/5016810/5031589/5023400/5019023/5024577/5033483/5031241/5021168/5011065…
GO:0007126	meiotic nuclear division	biological_process	0.53177	1	1	845	11	11655	5008742
GO:1903046	meiotic cell cycle process	biological_process	0.53177	1	1	845	11	11655	5008742
GO:0000784	nuclear chromosome/ telomeric region	cellular_component	0.53191	1	1	845	10	11655	5019566
GO:0015630	microtubule cytoskeleton	cellular_component	0.53207	1	10	845	142	11655	5022572/5020545/5009711/5040250/5018521/5029353/5008642/5015586/5037822/5019379
GO:0016835	carbon-oxygen lyase activity	molecular_function	0.53335	1	5	845	65	11655	5015981/5040872/5031193/5021202/5010875
GO:1901137	carbohydrate derivative biosynthetic process	biological_process	0.53376	1	16	845	222	11655	5047972/5024281/5039468/5019188/5029960/5041989/5038404/5034176/5031050/5016122/5041028/5045821/5012215/5008765/5021663/5032573
GO:0036442	hydrogen-exporting ATPase activity	molecular_function	0.53402	1	1	845	10	11655	5045053
GO:0046961	proton-transporting ATPase activity/ rotational mechanism	molecular_function	0.53402	1	1	845	10	11655	5045053
GO:0019783	ubiquitin-like protein-specific protease activity	molecular_function	0.53676	1	2	845	25	11655	5047170/5036904
GO:0034660	ncRNA metabolic process	biological_process	0.53788	1	17	845	236	11655	5041576/5024274/5041458/5011271/5041402/5013612/5037196/5039711/5018759/5022310/5038804/5033306/5041989/5020550/5038997/5041866/5043503
GO:0016894	endonuclease activity/ active with either ribo- or deoxyribonucleic acids and producing 3'-phosphomonoesters	molecular_function	0.53831	1	1	845	10	11655	5041576
GO:0016799	hydrolase activity/ hydrolyzing N-glycosyl compounds	molecular_function	0.5398	1	1	845	10	11655	5040872
GO:0031324	negative regulation of cellular metabolic process	biological_process	0.54112	1	2	845	25	11655	5020905/5045398
GO:0048731	system development	biological_process	0.54171	1	2	845	25	11655	5020337/5045398
GO:0030153	bacteriocin immunity	biological_process	0.54385	1	1	845	10	11655	5012057
GO:0051276	chromosome organization	biological_process	0.54445	1	8	845	111	11655	5019566/5024281/5017509/5018532/5036399/5008579/5016801/5045658
GO:0004719	protein-L-isoaspartate (D-aspartate) O-methyltransferase activity	molecular_function	0.54446	1	1	845	10	11655	5041458
GO:0004003	ATP-dependent DNA helicase activity	molecular_function	0.5457	1	1	845	11	11655	5008765
GO:0006818	hydrogen transport	biological_process	0.54613	1	12	845	167	11655	5008866/5014228/5047972/5012215/5045053/5021162/5009411/5033566/5044077/5018332/5029960/5045821
GO:0015992	proton transport	biological_process	0.54613	1	12	845	167	11655	5045821/5018332/5029960/5045053/5047972/5021162/5012215/5009411/5033566/5044077/5008866/5014228
GO:0005230	extracellular ligand-gated ion channel activity	molecular_function	0.54664	1	2	845	25	11655	5044603/5033922
GO:0004527	exonuclease activity	molecular_function	0.54795	1	3	845	40	11655	5031833/5035652/5013595
GO:0044249	cellular biosynthetic process	biological_process	0.54937	1	125	845	1724	11655	5026607/5047647/5019726/5032281/5036323/5017674/5042248/5024386/5035668/5017994/5043713/5011199/5031522/5023536/5047438/5046309/5024227/5019280/5035586/5015848/5047972/5042251/5041989/5013130/5045695/5035697/5045821/5015538/5045398/5015897/5038203/5034178/5020488/5021168/5033483/5031241/5011065/5019023/5031589/5024577/5023400/5016810/5041576/5008765/5043062/5015965/5047388/5029778/5016673/5035276…
GO:0004529	exodeoxyribonuclease activity	molecular_function	0.55012	1	1	845	12	11655	5035652
GO:0016895	exodeoxyribonuclease activity/ producing 5'-phosphomonoesters	molecular_function	0.55012	1	1	845	12	11655	5035652
GO:0006793	phosphorus metabolic process	biological_process	0.55154	1	156	845	2192	11655	5014581/5022532/5042675/5044635/5016036/5038804/5036619/5028506/5044843/5041028/5012923/5041550/5029662/5046592/5039906/5022599/5012025/5014135/5029127/5032573/5028995/5014593/5037683/5040432/5033667/5034372/5038105/5017130/5042490/5010328/5023166/5033621/5045016/5043797/5035225/5028483/5028771/5025798/5033784/5046628/5039802/5031664/5034807/5013403/5039374/5041944/5024704/5010560/5045451/5041054…
GO:0007268	synaptic transmission	biological_process	0.55198	1	1	845	11	11655	5039374
GO:0033647	host intracellular organelle	cellular_component	0.55431	1	2	845	25	11655	5031241/5030013
GO:0033648	host intracellular membrane-bounded organelle	cellular_component	0.55431	1	2	845	25	11655	5030013/5031241
GO:0001071	nucleic acid binding transcription factor activity	molecular_function	0.55474	1	15	845	207	11655	5023536/5047438/5021168/5031241/5010275/5012040/5011423/5032754/5008810/5029778/5037439/5008765/5035276/5011199/5016964
GO:0003700	transcription factor activity/ sequence-specific DNA binding	molecular_function	0.55474	1	15	845	207	11655	5047438/5023536/5031241/5010275/5012040/5021168/5032754/5011423/5029778/5008810/5008765/5037439/5035276/5016964/5011199
GO:0048522	positive regulation of cellular process	biological_process	0.55531	1	5	845	69	11655	5009711/5016718/5046790/5030013/5012947
GO:0030436	asexual sporulation	biological_process	0.5561	1	1	845	11	11655	5010297
GO:0015074	DNA integration	biological_process	0.5563	1	2	845	26	11655	5040809/5021534
GO:0000280	nuclear division	biological_process	0.55634	1	3	845	41	11655	5011321/5040250/5008742
GO:0006839	mitochondrial transport	biological_process	0.55646	1	2	845	25	11655	5026668/5032695
GO:0031965	nuclear membrane	cellular_component	0.55665	1	1	845	11	11655	5020226
GO:0031325	positive regulation of cellular metabolic process	biological_process	0.55688	1	2	845	26	11655	5012947/5030013
GO:0016846	carbon-sulfur lyase activity	molecular_function	0.55693	1	1	845	10	11655	5017994
GO:0008234	cysteine-type peptidase activity	molecular_function	0.55747	1	7	845	99	11655	5036904/5013307/5047170/5022606/5028401/5016627/5023437
GO:0015886	heme transport	biological_process	0.55759	1	1	845	11	11655	5034058
GO:1901678	iron coordination entity transport	biological_process	0.55759	1	1	845	11	11655	5034058
GO:0004181	metallocarboxypeptidase activity	molecular_function	0.55761	1	2	845	26	11655	5019820/5030420
GO:0008235	metalloexopeptidase activity	molecular_function	0.55761	1	2	845	26	11655	5030420/5019820
GO:0006399	tRNA metabolic process	biological_process	0.55819	1	15	845	211	11655	5020550/5024274/5041576/5041458/5033306/5041989/5011271/5041402/5013612/5041866/5043503/5039711/5018759/5038804/5022310
GO:0009119	ribonucleoside metabolic process	biological_process	0.55825	1	11	845	155	11655	5029960/5010270/5041989/5038404/5025798/5021663/5045821/5010875/5012215/5047972/5024704
GO:0045454	cell redox homeostasis	biological_process	0.55858	1	4	845	52	11655	5012780/5018759/5024144/5044958
GO:0005085	guanyl-nucleotide exchange factor activity	molecular_function	0.55867	1	2	845	26	11655	5040948/5044864
GO:0007618	mating	biological_process	0.5589	1	1	845	11	11655	5033976
GO:0008653	lipopolysaccharide metabolic process	biological_process	0.55915	1	1	845	11	11655	5008765
GO:0009103	lipopolysaccharide biosynthetic process	biological_process	0.55915	1	1	845	11	11655	5008765
GO:0007340	acrosome reaction	biological_process	0.55966	1	1	845	11	11655	5033673
GO:0007342	fusion of sperm to egg plasma membrane	biological_process	0.55966	1	1	845	11	11655	5033673
GO:0017156	calcium ion-dependent exocytosis	biological_process	0.55966	1	1	845	11	11655	5033673
GO:0045026	plasma membrane fusion	biological_process	0.55966	1	1	845	11	11655	5033673
GO:0051049	regulation of transport	biological_process	0.56002	1	1	845	11	11655	5029119
GO:0045202	synapse	cellular_component	0.5602	1	1	845	11	11655	5017522
GO:0016624	oxidoreductase activity/ acting on the aldehyde or oxo group of donors/ disulfide as acceptor	molecular_function	0.56187	1	1	845	11	11655	5045311
GO:0051649	establishment of localization in cell	biological_process	0.56203	1	27	845	380	11655	5047584/5022527/5020892/5010560/5030799/5017619/5027180/5047546/5026709/5028871/5039985/5039681/5024227/5025836/5026668/5024264/5046284/5040292/5020226/5033673/5036278/5047127/5018334/5020179/5038739/5032695/5028851
GO:0006308	DNA catabolic process	biological_process	0.56338	1	1	845	11	11655	5035652
GO:0044724	single-organism carbohydrate catabolic process	biological_process	0.56345	1	2	845	26	11655	5010875/5009875
GO:0019064	fusion of virus membrane with host plasma membrane	biological_process	0.56368	1	1	845	11	11655	5040250
GO:0030260	entry into host cell	biological_process	0.56368	1	1	845	11	11655	5040250
GO:0039663	membrane fusion involved in viral entry into host cell	biological_process	0.56368	1	1	845	11	11655	5040250
GO:0044409	entry into host	biological_process	0.56368	1	1	845	11	11655	5040250
GO:0044800	multi-organism membrane fusion	biological_process	0.56368	1	1	845	11	11655	5040250
GO:0044803	multi-organism membrane organization	biological_process	0.56368	1	1	845	11	11655	5040250
GO:0046718	viral entry into host cell	biological_process	0.56368	1	1	845	11	11655	5040250
GO:0051806	entry into cell of other organism involved in symbiotic interaction	biological_process	0.56368	1	1	845	11	11655	5040250
GO:0051828	entry into other organism involved in symbiotic interaction	biological_process	0.56368	1	1	845	11	11655	5040250
GO:1902494	catalytic complex	cellular_component	0.56455	1	15	845	215	11655	5037776/5036348/5046491/5021853/5035652/5045662/5041402/5025392/5010875/5023373/5010578/5014174/5042248/5046033/5024281
GO:0006952	defense response	biological_process	0.56459	1	7	845	99	11655	5027589/5026011/5035981/5026247/5046628/5037196/5020264
GO:0044446	intracellular organelle part	cellular_component	0.56647	1	54	845	760	11655	5011692/5037776/5021853/5022572/5034646/5034419/5046033/5037822/5023373/5045821/5018521/5045695/5034176/5009711/5013673/5024186/5020545/5018332/5019379/5017881/5047188/5047972/5014969/5013946/5026668/5029353/5032573/5020226/5019566/5016810/5018334/5041429/5032695/5031589/5011321/5033732/5029537/5040250/5017114/5025392/5036348/5046491/5029960/5045662/5008742/5024281/5036579/5038427/5015586/5036399…
GO:0015931	nucleobase-containing compound transport	biological_process	0.567	1	3	845	41	11655	5020226/5020337/5016695
GO:0007010	cytoskeleton organization	biological_process	0.56728	1	7	845	99	11655	5009711/5040250/5018521/5042624/5020545/5022572/5008642
GO:0032990	cell part morphogenesis	biological_process	0.56778	1	2	845	26	11655	5020337/5045398
GO:0048858	cell projection morphogenesis	biological_process	0.56778	1	2	845	26	11655	5020337/5045398
GO:0022904	respiratory electron transport chain	biological_process	0.5678	1	2	845	26	11655	5025798/5010270
GO:0044455	mitochondrial membrane part	cellular_component	0.56805	1	7	845	100	11655	5047972/5014969/5045821/5046033/5026668/5029960/5021853
GO:0046907	intracellular transport	biological_process	0.5694	1	23	845	324	11655	5032695/5038739/5020179/5018334/5028851/5036278/5020226/5033673/5047127/5028871/5026709/5047546/5046284/5025836/5026668/5024227/5039681/5039985/5020892/5022527/5047584/5027180/5030799
GO:0006473	protein acetylation	biological_process	0.56953	1	1	845	11	11655	5019379
GO:0006475	internal protein amino acid acetylation	biological_process	0.56953	1	1	845	11	11655	5019379
GO:0018393	internal peptidyl-lysine acetylation	biological_process	0.56953	1	1	845	11	11655	5019379
GO:0018394	peptidyl-lysine acetylation	biological_process	0.56953	1	1	845	11	11655	5019379
GO:0043543	protein acylation	biological_process	0.56953	1	1	845	11	11655	5019379
GO:0044433	cytoplasmic vesicle part	cellular_component	0.57124	1	3	845	41	11655	5047188/5017114/5017881
GO:0006778	porphyrin-containing compound metabolic process	biological_process	0.57131	1	2	845	26	11655	5047007/5013673
GO:0006644	phospholipid metabolic process	biological_process	0.57241	1	9	845	128	11655	5027305/5031050/5034176/5032573/5033673/5016122/5041028/5019188/5047127
GO:0009219	pyrimidine deoxyribonucleotide metabolic process	biological_process	0.5744	1	1	845	12	11655	5039468
GO:0009262	deoxyribonucleotide metabolic process	biological_process	0.5744	1	1	845	12	11655	5039468
GO:0009394	2'-deoxyribonucleotide metabolic process	biological_process	0.5744	1	1	845	12	11655	5039468
GO:0019692	deoxyribose phosphate metabolic process	biological_process	0.5744	1	1	845	12	11655	5039468
GO:0015643	toxic substance binding	molecular_function	0.5747	1	1	845	11	11655	5012057
GO:0006457	protein folding	biological_process	0.57509	1	4	845	54	11655	5030662/5043613/5009634/5032744
GO:0000375	RNA splicing/ via transesterification reactions	biological_process	0.5754	1	2	845	26	11655	5029632/5033732
GO:0006413	translational initiation	biological_process	0.57554	1	2	845	25	11655	5040281/5047647
GO:1901264	carbohydrate derivative transport	biological_process	0.57627	1	1	845	11	11655	5020226
GO:0010340	carboxyl-O-methyltransferase activity	molecular_function	0.57665	1	1	845	11	11655	5041458
GO:0051998	protein carboxyl O-methyltransferase activity	molecular_function	0.57665	1	1	845	11	11655	5041458
GO:0005634	nucleus	cellular_component	0.57927	1	45	845	632	11655	5023373/5017778/5034646/5022572/5037776/5031833/5037417/5013921/5029948/5046557/5047438/5029662/5015592/5037358/5013595/5032998/5020545/5045695/5040417/5020503/5018521/5033732/5042606/5043646/5029697/5031589/5016810/5019566/5029313/5016673/5020226/5008579/5008642/5029632/5036399/5045180/5010275/5036807/5008742/5045662/5046491/5036348/5024884/5034801/5043242
GO:0006955	immune response	biological_process	0.58081	1	4	845	57	11655	5016083/5046628/5013611/5047832
GO:0005615	extracellular space	cellular_component	0.58332	1	2	845	27	11655	5035684/5009303
GO:0006796	phosphate-containing compound metabolic process	biological_process	0.58517	1	155	845	2191	11655	5047972/5022721/5031414/5016866/5024227/5031171/5041054/5045451/5010560/5041944/5024704/5039802/5031664/5034807/5013403/5039374/5025798/5028771/5028483/5033784/5046628/5043797/5035225/5040087/5013437/5047171/5025766/5020873/5019685/5016122/5021608/5027188/5033588/5046103/5044805/5030882/5014195/5014345/5016448/5040272/5014188/5029036/5020206/5012110/5012906/5046592/5039906/5022599/5041550/5029662…
GO:0022900	electron transport chain	biological_process	0.58654	1	3	845	42	11655	5025798/5010270/5033922
GO:0006325	chromatin organization	biological_process	0.58687	1	3	845	41	11655	5008579/5018532/5036399
GO:0050660	flavin adenine dinucleotide binding	molecular_function	0.5871	1	3	845	42	11655	5021714/5018759/5022242
GO:0006997	nucleus organization	biological_process	0.58712	1	1	845	12	11655	5020226
GO:0016151	nickel cation binding	molecular_function	0.5896	1	1	845	11	11655	5017994
GO:0009888	tissue development	biological_process	0.59001	1	1	845	12	11655	5033013
GO:0010498	proteasomal protein catabolic process	biological_process	0.59028	1	1	845	12	11655	5024884
GO:0043161	proteasome-mediated ubiquitin-dependent protein catabolic process	biological_process	0.59028	1	1	845	12	11655	5024884
GO:0071949	FAD binding	molecular_function	0.59132	1	1	845	12	11655	5022242
GO:0030488	tRNA methylation	biological_process	0.59175	1	1	845	12	11655	5041402
GO:0031515	tRNA (m1A) methyltransferase complex	cellular_component	0.59175	1	1	845	12	11655	5041402
GO:0034708	methyltransferase complex	cellular_component	0.59175	1	1	845	12	11655	5041402
GO:0043527	tRNA methyltransferase complex	cellular_component	0.59175	1	1	845	12	11655	5041402
GO:0044707	single-multicellular organism process	biological_process	0.59577	1	9	845	130	11655	5035684/5031144/5021614/5019023/5020905/5022550/5020337/5034801/5045398
GO:0008521	acetyl-CoA transporter activity	molecular_function	0.59632	1	1	845	12	11655	5046249
GO:0051185	coenzyme transporter activity	molecular_function	0.59632	1	1	845	12	11655	5046249
GO:0015297	antiporter activity	molecular_function	0.59754	1	3	845	43	11655	5015764/5034058/5041100
GO:0044422	organelle part	cellular_component	0.59861	1	54	845	768	11655	5022572/5034646/5034419/5037776/5021853/5011692/5023373/5037822/5046033/5020545/5018332/5024186/5034176/5009711/5013673/5045821/5018521/5045695/5013946/5026668/5014969/5047972/5019379/5017881/5047188/5016810/5019566/5029353/5020226/5032573/5029537/5033732/5031589/5032695/5011321/5018334/5041429/5029960/5045662/5046491/5036348/5025392/5040250/5017114/5029632/5046284/5008642/5043503/5036579/5038427…
GO:0051641	cellular localization	biological_process	0.60172	1	28	845	401	11655	5036278/5033673/5020226/5040292/5047127/5038739/5032695/5020179/5018334/5028851/5020892/5022527/5047584/5027180/5024884/5017619/5030799/5010560/5028871/5026709/5047546/5046284/5024264/5026668/5025836/5024227/5039681/5039985
GO:0009116	nucleoside metabolic process	biological_process	0.60233	1	11	845	160	11655	5010875/5024704/5047972/5012215/5038404/5041989/5010270/5029960/5045821/5021663/5025798
GO:0008270	zinc ion binding	molecular_function	0.60331	1	40	845	567	11655	5017543/5045662/5023356/5046491/5036348/5013513/5016982/5016271/5033922/5019820/5015036/5047388/5037535/5044864/5024274/5029182/5029697/5042972/5013798/5040872/5022630/5018372/5040417/5016142/5030420/5014969/5016919/5025326/5010640/5044441/5022572/5040318/5017926/5037776/5015595/5011793/5022209/5019507/5028567/5023373
GO:0006935	chemotaxis	biological_process	0.6038	1	2	845	28	11655	5045398/5020337
GO:0004190	aspartic-type endopeptidase activity	molecular_function	0.60384	1	7	845	102	11655	5036415/5044849/5038602/5046618/5026991/5041402/5041804
GO:0070001	aspartic-type peptidase activity	molecular_function	0.60384	1	7	845	102	11655	5026991/5046618/5038602/5044849/5036415/5041804/5041402
GO:0098800	inner mitochondrial membrane protein complex	cellular_component	0.60393	1	5	845	74	11655	5046033/5045821/5047972/5021853/5029960
GO:0004017	adenylate kinase activity	molecular_function	0.60612	1	1	845	12	11655	5016801
GO:0071702	organic substance transport	biological_process	0.60626	1	34	845	490	11655	5029643/5030799/5024186/5010560/5020892/5022527/5047584/5026668/5024227/5039681/5039985/5037114/5047546/5028204/5047127/5036278/5033673/5040292/5038739/5034058/5044291/5027180/5030688/5020337/5046284/5016695/5010566/5028871/5029119/5015036/5020226/5041402/5011428/5032695
GO:0030313	cell envelope	cellular_component	0.60672	1	1	845	13	11655	5020337
GO:0043624	cellular protein complex disassembly	biological_process	0.60761	1	1	845	12	11655	5013130
GO:0016197	endosomal transport	biological_process	0.60775	1	1	845	12	11655	5025836
GO:0016877	ligase activity/ forming carbon-sulfur bonds	molecular_function	0.60805	1	2	845	29	11655	5022242/5030688
GO:0004386	helicase activity	molecular_function	0.60943	1	9	845	136	11655	5037417/5009811/5008765/5038804/5036807/5041802/5043503/5024227/5026607
GO:1901657	glycosyl compound metabolic process	biological_process	0.61038	1	11	845	161	11655	5029960/5041989/5038404/5010270/5025798/5021663/5045821/5010875/5012215/5047972/5024704
GO:0030170	pyridoxal phosphate binding	molecular_function	0.61094	1	2	845	28	11655	5013673/5018948
GO:0006022	aminoglycan metabolic process	biological_process	0.61139	1	1	845	13	11655	5033425
GO:0022406	membrane docking	biological_process	0.6132	1	2	845	29	11655	5024264/5017619
GO:0048585	negative regulation of response to stimulus	biological_process	0.61346	1	1	845	13	11655	5019023
GO:0009512	cytochrome b6f complex	cellular_component	0.6138	1	1	845	13	11655	5045906
GO:0043623	cellular protein complex assembly	biological_process	0.61396	1	6	845	87	11655	5035684/5036219/5037067/5034128/5009711/5030688
GO:0009991	response to extracellular stimulus	biological_process	0.61423	1	1	845	13	11655	5017892
GO:0031668	cellular response to extracellular stimulus	biological_process	0.61423	1	1	845	13	11655	5017892
GO:0071496	cellular response to external stimulus	biological_process	0.61423	1	1	845	13	11655	5017892
GO:0009975	cyclase activity	molecular_function	0.61602	1	1	845	13	11655	5044092
GO:0015370	solute:sodium symporter activity	molecular_function	0.61693	1	1	845	13	11655	5011428
GO:0005227	calcium activated cation channel activity	molecular_function	0.61695	1	1	845	13	11655	5033922
GO:0015269	calcium-activated potassium channel activity	molecular_function	0.61695	1	1	845	13	11655	5033922
GO:0022839	ion gated channel activity	molecular_function	0.61695	1	1	845	13	11655	5033922
GO:0008652	cellular amino acid biosynthetic process	biological_process	0.61875	1	3	845	44	11655	5035697/5047719/5025841
GO:0051181	cofactor transport	biological_process	0.61881	1	1	845	13	11655	5034058
GO:0022412	cellular process involved in reproduction in multicellular organism	biological_process	0.61894	1	1	845	13	11655	5033673
GO:0003333	amino acid transmembrane transport	biological_process	0.61949	1	1	845	13	11655	5015036
GO:0007006	mitochondrial membrane organization	biological_process	0.61957	1	1	845	13	11655	5026668
GO:0030674	protein binding/ bridging	molecular_function	0.62056	1	1	845	13	11655	5035684
GO:0060090	binding/ bridging	molecular_function	0.62056	1	1	845	13	11655	5035684
GO:0001906	cell killing	biological_process	0.6221	1	1	845	13	11655	5030284
GO:0031640	killing of cells of other organism	biological_process	0.6221	1	1	845	13	11655	5030284
GO:0044364	disruption of cells of other organism	biological_process	0.6221	1	1	845	13	11655	5030284
GO:0015936	coenzyme A metabolic process	biological_process	0.62242	1	1	845	13	11655	5024704
GO:0033865	nucleoside bisphosphate metabolic process	biological_process	0.62242	1	1	845	13	11655	5024704
GO:0033875	ribonucleoside bisphosphate metabolic process	biological_process	0.62242	1	1	845	13	11655	5024704
GO:0034032	purine nucleoside bisphosphate metabolic process	biological_process	0.62242	1	1	845	13	11655	5024704
GO:0006289	nucleotide-excision repair	biological_process	0.62403	1	1	845	13	11655	5040872
GO:0015711	organic anion transport	biological_process	0.62559	1	4	845	60	11655	5011428/5037114/5032695/5015036
GO:0015849	organic acid transport	biological_process	0.62559	1	4	845	60	11655	5015036/5032695/5011428/5037114
GO:0046942	carboxylic acid transport	biological_process	0.62559	1	4	845	60	11655	5011428/5037114/5032695/5015036
GO:0006820	anion transport	biological_process	0.6266	1	7	845	105	11655	5037114/5020403/5027589/5011428/5031044/5015036/5032695
GO:0008233	peptidase activity	molecular_function	0.62798	1	36	845	522	11655	5017749/5047389/5041402/5045372/5019431/5022606/5011553/5042423/5020337/5046618/5028401/5010566/5019820/5013307/5016314/5023437/5030457/5021712/5014501/5024622/5026991/5013633/5044849/5036415/5036904/5024175/5047170/5023722/5030420/5020995/5016627/5017931/5038602/5041804/5027800/5015109
GO:0008509	anion transmembrane transporter activity	molecular_function	0.62824	1	3	845	45	11655	5011428/5015036/5031044
GO:0019069	viral capsid assembly	biological_process	0.62967	1	1	845	13	11655	5030662
GO:0043087	regulation of GTPase activity	biological_process	0.62985	1	1	845	14	11655	5011565
GO:0015031	protein transport	biological_process	0.62994	1	24	845	352	11655	5038739/5036278/5040292/5041402/5020226/5033673/5047127/5028204/5028871/5047546/5010566/5026668/5046284/5039985/5039681/5024227/5022527/5020892/5030688/5047584/5027180/5029643/5010560/5030799
GO:0003909	DNA ligase activity	molecular_function	0.63077	1	1	845	13	11655	5043083
GO:0006397	mRNA processing	biological_process	0.63257	1	3	845	44	11655	5029668/5033732/5029632
GO:0022402	cell cycle process	biological_process	0.63432	1	7	845	106	11655	5020545/5022572/5008642/5018521/5040250/5008742/5011321
GO:0005319	lipid transporter activity	molecular_function	0.63559	1	1	845	13	11655	5020226
GO:0006891	intra-Golgi vesicle-mediated transport	biological_process	0.6357	1	1	845	14	11655	5018334
GO:0032501	multicellular organismal process	biological_process	0.63681	1	11	845	164	11655	5033976/5031144/5021614/5035684/5019023/5020905/5022550/5033673/5045398/5020337/5034801
GO:0004930	G-protein coupled receptor activity	molecular_function	0.63814	1	3	845	45	11655	5020337/5042423/5012729
GO:0015078	hydrogen ion transmembrane transporter activity	molecular_function	0.63932	1	11	845	164	11655	5029960/5033492/5045821/5008866/5033566/5044077/5045053/5047972/5021162/5009411/5034058
GO:0051493	regulation of cytoskeleton organization	biological_process	0.63947	1	2	845	29	11655	5009711/5040250
GO:0042330	taxis	biological_process	0.64142	1	2	845	30	11655	5020337/5045398
GO:0016301	kinase activity	molecular_function	0.64155	1	141	845	2018	11655	5029948/5025076/5022015/5034660/5042977/5018870/5017423/5035958/5043974/5026982/5017251/5014099/5034891/5026474/5018811/5014655/5015512/5015083/5029012/5018678/5038375/5020384/5019656/5041719/5011349/5013874/5033548/5015440/5019151/5018864/5023969/5021452/5036009/5015696/5043537/5016000/5046370/5032417/5009811/5039867/5015862/5024599/5036878/5047455/5029496/5042350/5041303/5022527/5042677/5043623…
GO:0009636	response to toxic substance	biological_process	0.6416	1	1	845	14	11655	5040809
GO:0004536	deoxyribonuclease activity	molecular_function	0.64167	1	4	845	62	11655	5035652/5020631/5037196/5040872
GO:0007067	mitotic nuclear division	biological_process	0.64241	1	2	845	30	11655	5011321/5040250
GO:0006950	response to stress	biological_process	0.6434	1	25	845	369	11655	5027589/5010164/5020905/5024884/5033013/5017892/5043083/5035981/5020503/5040872/5020337/5019125/5029948/5026247/5008765/5030284/5046628/5043377/5037196/5026011/5043601/5035684/5030662/5043646/5020264
GO:0004519	endonuclease activity	molecular_function	0.64341	1	8	845	120	11655	5041576/5020631/5031050/5037196/5040872/5030662/5036625/5043646
GO:0045893	positive regulation of transcription/ DNA-templated	biological_process	0.64477	1	1	845	14	11655	5030013
GO:0045935	positive regulation of nucleobase-containing compound metabolic process	biological_process	0.64477	1	1	845	14	11655	5030013
GO:0051254	positive regulation of RNA metabolic process	biological_process	0.64477	1	1	845	14	11655	5030013
GO:1902680	positive regulation of RNA biosynthetic process	biological_process	0.64477	1	1	845	14	11655	5030013
GO:1903508	positive regulation of nucleic acid-templated transcription	biological_process	0.64477	1	1	845	14	11655	5030013
GO:0033643	host cell part	cellular_component	0.64555	1	4	845	60	11655	5036699/5030013/5017543/5031241
GO:0043933	macromolecular complex subunit organization	biological_process	0.64589	1	13	845	192	11655	5036699/5036219/5035684/5008579/5018532/5036399/5034128/5009711/5030688/5044263/5037067/5040250/5013130
GO:0098656	anion transmembrane transport	biological_process	0.64632	1	1	845	14	11655	5015036
GO:1903825	organic acid transmembrane transport	biological_process	0.64632	1	1	845	14	11655	5015036
GO:0016051	carbohydrate biosynthetic process	biological_process	0.64704	1	4	845	61	11655	5023063/5008765/5031050/5033647
GO:0009067	aspartate family amino acid biosynthetic process	biological_process	0.64714	1	1	845	14	11655	5035697
GO:0005262	calcium channel activity	molecular_function	0.64774	1	1	845	14	11655	5008765
GO:0016052	carbohydrate catabolic process	biological_process	0.64788	1	2	845	30	11655	5009875/5010875
GO:0008643	carbohydrate transport	biological_process	0.64802	1	2	845	30	11655	5024186/5029119
GO:0003887	DNA-directed DNA polymerase activity	molecular_function	0.64842	1	2	845	30	11655	5042248/5015043
GO:0017176	phosphatidylinositol N-acetylglucosaminyltransferase activity	molecular_function	0.64937	1	1	845	14	11655	5041028
GO:0000723	telomere maintenance	biological_process	0.65075	1	1	845	14	11655	5019566
GO:0032200	telomere organization	biological_process	0.65075	1	1	845	14	11655	5019566
GO:0060249	anatomical structure homeostasis	biological_process	0.65075	1	1	845	14	11655	5019566
GO:1901677	phosphate transmembrane transporter activity	molecular_function	0.65101	1	1	845	14	11655	5027589
GO:0006406	mRNA export from nucleus	biological_process	0.65207	1	1	845	14	11655	5020226
GO:0071166	ribonucleoprotein complex localization	biological_process	0.65207	1	1	845	14	11655	5020226
GO:0071426	ribonucleoprotein complex export from nucleus	biological_process	0.65207	1	1	845	14	11655	5020226
GO:0071427	mRNA-containing ribonucleoprotein complex export from nucleus	biological_process	0.65207	1	1	845	14	11655	5020226
GO:0043167	ion binding	molecular_function	0.65209	1	284	845	4003	11655	5038105/5034372/5031525/5037683/5029697/5024274/5014515/5014593/5014135/5045016/5044912/5036422/5033621/5043503/5016271/5026709/5018859/5033025/5016036/5015595/5042675/5022532/5014581/5045559/5044441/5045301/5010640/5029662/5045658/5014167/5039906/5010346/5044843/5039544/5017522/5026017/5040272/5016785/5014345/5043601/5030882/5030625/5044805/5033588/5019192/5030310/5041576/5025766/5047171/5036348…
GO:0004872	receptor activity	molecular_function	0.65262	1	13	845	196	11655	5037448/5009811/5036009/5042423/5012729/5020337/5044603/5033922/5014900/5042677/5022441/5015512/5032417
GO:0031966	mitochondrial membrane	cellular_component	0.65526	1	9	845	137	11655	5026668/5046284/5014969/5047972/5032695/5046033/5029960/5021853/5045821
GO:0007606	sensory perception of chemical stimulus	biological_process	0.65611	1	1	845	14	11655	5021614
GO:0015743	malate transport	biological_process	0.65632	1	1	845	15	11655	5037114
GO:0009163	nucleoside biosynthetic process	biological_process	0.65695	1	7	845	107	11655	5021663/5045821/5047972/5012215/5041989/5038404/5029960
GO:0042455	ribonucleoside biosynthetic process	biological_process	0.65695	1	7	845	107	11655	5029960/5041989/5038404/5012215/5047972/5045821/5021663
GO:0005337	nucleoside transmembrane transporter activity	molecular_function	0.65758	1	1	845	14	11655	5030857
GO:0044802	single-organism membrane organization	biological_process	0.65769	1	7	845	107	11655	5012856/5024227/5026668/5020226/5033673/5028871/5031044
GO:0016773	phosphotransferase activity/ alcohol group as acceptor	molecular_function	0.65784	1	136	845	1954	11655	5014581/5022532/5042675/5036619/5028506/5044635/5033025/5016036/5012923/5044843/5046592/5039906/5022599/5029662/5014135/5029127/5028995/5014593/5012025/5017130/5037683/5033667/5034372/5038105/5042490/5032175/5010328/5023166/5033621/5045016/5028483/5028771/5033784/5046628/5043797/5035225/5041944/5039802/5022209/5031664/5034807/5039374/5013403/5041054/5031171/5032093/5010560/5045451/5022721/5031414…
GO:0006364	rRNA processing	biological_process	0.65871	1	2	845	30	11655	5037196/5038997
GO:0016072	rRNA metabolic process	biological_process	0.65871	1	2	845	30	11655	5037196/5038997
GO:0018995	host	cellular_component	0.66001	1	4	845	61	11655	5030013/5036699/5017543/5031241
GO:0043657	host cell	cellular_component	0.66001	1	4	845	61	11655	5031241/5036699/5030013/5017543
GO:0044215	other organism	cellular_component	0.66001	1	4	845	61	11655	5031241/5017543/5036699/5030013
GO:0044216	other organism cell	cellular_component	0.66001	1	4	845	61	11655	5031241/5036699/5030013/5017543
GO:0044217	other organism part	cellular_component	0.66001	1	4	845	61	11655	5030013/5036699/5017543/5031241
GO:0040011	locomotion	biological_process	0.66245	1	5	845	78	11655	5010762/5040250/5014414/5045398/5020337
GO:0008173	RNA methyltransferase activity	molecular_function	0.66473	1	2	845	31	11655	5017931/5041402
GO:0016830	carbon-carbon lyase activity	molecular_function	0.66507	1	5	845	78	11655	5047719/5033647/5016673/5036085/5023063
GO:0038023	signaling receptor activity	molecular_function	0.6657	1	11	845	168	11655	5044603/5020337/5036009/5009811/5012729/5042423/5015512/5032417/5033922/5022441/5042677
GO:1901659	glycosyl compound biosynthetic process	biological_process	0.66616	1	7	845	108	11655	5045821/5021663/5047972/5012215/5038404/5041989/5029960
GO:0061025	membrane fusion	biological_process	0.66694	1	2	845	31	11655	5040250/5033673
GO:0003723	RNA binding	molecular_function	0.66827	1	25	845	369	11655	5033306/5044638/5013130/5013595/5040281/5043879/5024227/5016271/5043503/5019280/5025836/5028871/5036807/5041576/5044864/5009811/5043062/5008979/5037417/5031833/5047647/5046438/5045450/5038804/5044733
GO:0045934	negative regulation of nucleobase-containing compound metabolic process	biological_process	0.66856	1	1	845	15	11655	5045398
GO:0048193	Golgi vesicle transport	biological_process	0.66905	1	4	845	62	11655	5018334/5020179/5026709/5028851
GO:0051258	protein polymerization	biological_process	0.66992	1	2	845	31	11655	5009711/5035684
GO:0030162	regulation of proteolysis	biological_process	0.67026	1	1	845	15	11655	5020905
GO:0031981	nuclear lumen	cellular_component	0.67031	1	8	845	125	11655	5016810/5034646/5020545/5022572/5018521/5045695/5019566/5008642
GO:0006109	regulation of carbohydrate metabolic process	biological_process	0.67031	1	1	845	14	11655	5009811
GO:0008565	protein transporter activity	molecular_function	0.67058	1	3	845	47	11655	5028204/5010560/5041402
GO:0007610	behavior	biological_process	0.67303	1	1	845	15	11655	5033976
GO:0031329	regulation of cellular catabolic process	biological_process	0.67448	1	1	845	15	11655	5012947
GO:0018205	peptidyl-lysine modification	biological_process	0.6767	1	1	845	15	11655	5019379
GO:0052126	movement in host environment	biological_process	0.67825	1	2	845	32	11655	5040250/5014414
GO:0052192	movement in environment of other organism involved in symbiotic interaction	biological_process	0.67825	1	2	845	32	11655	5014414/5040250
GO:0008104	protein localization	biological_process	0.6793	1	25	845	375	11655	5047584/5030688/5020892/5022527/5024884/5010560/5030799/5029643/5027180/5047546/5028871/5024227/5039681/5039985/5046284/5010566/5026668/5020226/5033673/5040292/5041402/5036278/5028204/5047127/5038739
GO:0051537	2 iron/ 2 sulfur cluster binding	molecular_function	0.67967	1	1	845	15	11655	5009307
GO:0045184	establishment of protein localization	biological_process	0.67968	1	24	845	361	11655	5038739/5047127/5028204/5040292/5041402/5020226/5033673/5036278/5039681/5039985/5024227/5010566/5026668/5046284/5047546/5028871/5030799/5010560/5027180/5029643/5047584/5022527/5020892/5030688
GO:0010638	positive regulation of organelle organization	biological_process	0.67985	1	1	845	15	11655	5009711
GO:0031334	positive regulation of protein complex assembly	biological_process	0.67985	1	1	845	15	11655	5009711
GO:0032273	positive regulation of protein polymerization	biological_process	0.67985	1	1	845	15	11655	5009711
GO:0044089	positive regulation of cellular component biogenesis	biological_process	0.67985	1	1	845	15	11655	5009711
GO:0051495	positive regulation of cytoskeleton organization	biological_process	0.67985	1	1	845	15	11655	5009711
GO:0005740	mitochondrial envelope	cellular_component	0.68003	1	9	845	140	11655	5045821/5029960/5021853/5014969/5047972/5032695/5046033/5026668/5046284
GO:0006338	chromatin remodeling	biological_process	0.68069	1	1	845	15	11655	5018532
GO:0009002	serine-type D-Ala-D-Ala carboxypeptidase activity	molecular_function	0.68106	1	1	845	15	11655	5027800
GO:0003824	catalytic activity	molecular_function	0.68111	1	390	845	5507	11655	5031833/5013612/5033673/5029668/5021160/5047000/5010901/5032014/5043623/5034503/5027159/5031025/5030361/5041427/5036323/5030662/5028580/5025359/5022527/5018332/5036797/5024228/5040809/5047185/5014969/5021252/5039381/5032009/5016627/5038994/5038252/5041727/5016197/5011321/5013533/5033050/5031050/5011565/5042423/5046491/5017549/5042269/5041346/5045813/5036807/5030457/5021712/5008642/5019820/5038375…
GO:0000276	mitochondrial proton-transporting ATP synthase complex/ coupling factor F(o)	cellular_component	0.68136	1	3	845	49	11655	5029960/5047972/5045821
GO:0098660	inorganic ion transmembrane transport	biological_process	0.68182	1	12	845	183	11655	5045821/5008765/5029960/5018332/5044077/5033566/5045053/5047972/5021162/5012215/5009411/5008866
GO:0098662	inorganic cation transmembrane transport	biological_process	0.68182	1	12	845	183	11655	5045821/5018332/5029960/5008765/5009411/5047972/5045053/5012215/5021162/5033566/5044077/5008866
GO:0015740	C4-dicarboxylate transport	biological_process	0.68243	1	1	845	16	11655	5037114
GO:0015672	monovalent inorganic cation transport	biological_process	0.68299	1	18	845	274	11655	5029960/5018332/5045821/5033922/5045053/5047972/5033566/5038539/5047509/5044603/5008866/5011428/5014228/5020264/5021162/5009411/5012215/5044077
GO:0003779	actin binding	molecular_function	0.68327	1	1	845	15	11655	5042624
GO:0044877	macromolecular complex binding	molecular_function	0.68455	1	12	845	184	11655	5022840/5009811/5044263/5040250/5042296/5039544/5038252/5018532/5015939/5037822/5031589/5013789
GO:0051056	regulation of small GTPase mediated signal transduction	biological_process	0.68479	1	1	845	16	11655	5044127
GO:0009132	nucleoside diphosphate metabolic process	biological_process	0.68499	1	2	845	32	11655	5010875/5040087
GO:0042592	homeostatic process	biological_process	0.68503	1	7	845	107	11655	5011553/5044958/5012780/5018759/5038739/5019566/5024144
GO:0016780	phosphotransferase activity/ for other substituted phosphate groups	molecular_function	0.68529	1	1	845	15	11655	5010901
GO:0061024	membrane organization	biological_process	0.6862	1	8	845	125	11655	5020226/5033673/5040250/5026668/5012856/5024227/5028871/5031044
GO:0031975	envelope	cellular_component	0.68635	1	11	845	171	11655	5032695/5047972/5014969/5046033/5026668/5046284/5020337/5045821/5020226/5029960/5021853
GO:0008083	growth factor activity	molecular_function	0.68649	1	1	845	16	11655	5013611
GO:0044769	ATPase activity/ coupled to transmembrane movement of ions/ rotational mechanism	molecular_function	0.68751	1	1	845	15	11655	5045053
GO:0098655	cation transmembrane transport	biological_process	0.68906	1	12	845	184	11655	5045821/5018332/5029960/5008765/5045053/5047972/5012215/5009411/5021162/5033566/5044077/5008866
GO:0004518	nuclease activity	molecular_function	0.6891	1	12	845	186	11655	5041576/5035652/5013595/5031833/5020631/5031050/5037196/5040872/5030662/5036625/5022310/5043646
GO:0006614	SRP-dependent cotranslational protein targeting to membrane	biological_process	0.692	1	2	845	33	11655	5028871/5024227
GO:0045047	protein targeting to ER	biological_process	0.692	1	2	845	33	11655	5028871/5024227
GO:0072599	establishment of protein localization to endoplasmic reticulum	biological_process	0.692	1	2	845	33	11655	5024227/5028871
GO:0070069	cytochrome complex	cellular_component	0.69256	1	1	845	16	11655	5045906
GO:0015085	calcium ion transmembrane transporter activity	molecular_function	0.69513	1	1	845	16	11655	5008765
GO:0030258	lipid modification	biological_process	0.69517	1	1	845	16	11655	5027305
GO:0032268	regulation of cellular protein metabolic process	biological_process	0.69563	1	3	845	48	11655	5041550/5020905/5015799
GO:0009066	aspartate family amino acid metabolic process	biological_process	0.696	1	1	845	16	11655	5035697
GO:0016831	carboxy-lyase activity	molecular_function	0.69601	1	4	845	65	11655	5016673/5033647/5047719/5023063
GO:0051321	meiotic cell cycle	biological_process	0.69726	1	1	845	17	11655	5008742
GO:0015035	protein disulfide oxidoreductase activity	molecular_function	0.69798	1	1	845	15	11655	5012780
GO:0015036	disulfide oxidoreductase activity	molecular_function	0.69798	1	1	845	15	11655	5012780
GO:0034061	DNA polymerase activity	molecular_function	0.69816	1	2	845	33	11655	5042248/5015043
GO:0006886	intracellular protein transport	biological_process	0.69903	1	17	845	262	11655	5038739/5020226/5033673/5036278/5047127/5047546/5028871/5039681/5039985/5024227/5026668/5046284/5047584/5022527/5020892/5030799/5027180
GO:0009891	positive regulation of biosynthetic process	biological_process	0.69939	1	1	845	16	11655	5030013
GO:0010557	positive regulation of macromolecule biosynthetic process	biological_process	0.69939	1	1	845	16	11655	5030013
GO:0031328	positive regulation of cellular biosynthetic process	biological_process	0.69939	1	1	845	16	11655	5030013
GO:0051173	positive regulation of nitrogen compound metabolic process	biological_process	0.69939	1	1	845	16	11655	5030013
GO:0040007	growth	biological_process	0.69988	1	1	845	16	11655	5033013
GO:1902531	regulation of intracellular signal transduction	biological_process	0.7006	1	1	845	17	11655	5044127
GO:0002682	regulation of immune system process	biological_process	0.70064	1	1	845	16	11655	5047832
GO:0006405	RNA export from nucleus	biological_process	0.701	1	1	845	16	11655	5020226
GO:0051168	nuclear export	biological_process	0.701	1	1	845	16	11655	5020226
GO:0008026	ATP-dependent helicase activity	molecular_function	0.70229	1	1	845	17	11655	5008765
GO:0070035	purine NTP-dependent helicase activity	molecular_function	0.70229	1	1	845	17	11655	5008765
GO:0000988	transcription factor activity/ protein binding	molecular_function	0.70321	1	4	845	65	11655	5045695/5016964/5008765/5008810
GO:0031967	organelle envelope	cellular_component	0.70457	1	10	845	158	11655	5045821/5020226/5021853/5029960/5046033/5032695/5047972/5014969/5046284/5026668
GO:0004520	endodeoxyribonuclease activity	molecular_function	0.70483	1	3	845	50	11655	5040872/5037196/5020631
GO:0016043	cellular component organization	biological_process	0.70582	1	42	845	625	11655	5024227/5045658/5042624/5026668/5036699/5013130/5020545/5018521/5039544/5009711/5045398/5018532/5016801/5030662/5022572/5033673/5013921/5036399/5008579/5008642/5008742/5024281/5028871/5017509/5040250/5020337/5013217/5030688/5044263/5012856/5035684/5036219/5023400/5031044/5011321/5036315/5029784/5020226/5037067/5042296/5019566/5034128
GO:0016836	hydro-lyase activity	molecular_function	0.70594	1	3	845	48	11655	5015981/5031193/5010875
GO:0030030	cell projection organization	biological_process	0.70614	1	4	845	66	11655	5013921/5020337/5013217/5045398
GO:0016055	Wnt signaling pathway	biological_process	0.70637	1	1	845	17	11655	5019023
GO:0007600	sensory perception	biological_process	0.70734	1	1	845	16	11655	5021614
GO:0050877	neurological system process	biological_process	0.70734	1	1	845	16	11655	5021614
GO:0009678	hydrogen-translocating pyrophosphatase activity	molecular_function	0.70738	1	1	845	17	11655	5014228
GO:0032504	multicellular organism reproduction	biological_process	0.70939	1	2	845	34	11655	5033673/5033976
GO:0070838	divalent metal ion transport	biological_process	0.71161	1	6	845	96	11655	5035947/5033025/5008765/5037448/5035181/5029266
GO:0032879	regulation of localization	biological_process	0.71308	1	1	845	17	11655	5029119
GO:0007338	single fertilization	biological_process	0.71405	1	1	845	17	11655	5033673
GO:0009566	fertilization	biological_process	0.71405	1	1	845	17	11655	5033673
GO:0048285	organelle fission	biological_process	0.71488	1	3	845	51	11655	5011321/5040250/5008742
GO:0005753	mitochondrial proton-transporting ATP synthase complex	cellular_component	0.7154	1	3	845	52	11655	5029960/5047972/5045821
GO:0006996	organelle organization	biological_process	0.71887	1	23	845	353	11655	5008579/5045658/5008642/5026668/5042624/5036399/5017509/5024281/5008742/5020545/5009711/5013217/5044263/5018521/5040250/5016801/5018532/5011321/5036219/5022572/5019566/5020226/5037067
GO:0016888	endodeoxyribonuclease activity/ producing 5'-phosphomonoesters	molecular_function	0.71907	1	2	845	35	11655	5020631/5037196
GO:0006066	alcohol metabolic process	biological_process	0.71941	1	1	845	17	11655	5044954
GO:0033692	cellular polysaccharide biosynthetic process	biological_process	0.7196	1	1	845	17	11655	5008765
GO:0005743	mitochondrial inner membrane	cellular_component	0.71961	1	6	845	99	11655	5029960/5021853/5047972/5032695/5045821/5046033
GO:0004673	protein histidine kinase activity	molecular_function	0.71962	1	5	845	83	11655	5015512/5032417/5009811/5042977/5042677
GO:0016775	phosphotransferase activity/ nitrogenous group as acceptor	molecular_function	0.71962	1	5	845	83	11655	5042977/5042677/5009811/5032417/5015512
GO:0009271	phage shock	biological_process	0.71968	1	1	845	17	11655	5020337
GO:0098586	cellular response to virus	biological_process	0.71968	1	1	845	17	11655	5020337
GO:0008137	NADH dehydrogenase (ubiquinone) activity	molecular_function	0.72017	1	2	845	34	11655	5030688/5010270
GO:0050136	NADH dehydrogenase (quinone) activity	molecular_function	0.72017	1	2	845	34	11655	5010270/5030688
GO:0046148	pigment biosynthetic process	biological_process	0.72099	1	1	845	17	11655	5018759
GO:0009312	oligosaccharide biosynthetic process	biological_process	0.72167	1	1	845	17	11655	5031050
GO:0034220	ion transmembrane transport	biological_process	0.72325	1	13	845	204	11655	5045053/5047972/5009411/5021162/5012215/5033566/5044077/5008866/5015036/5045821/5029960/5018332/5008765
GO:0034212	peptide N-acetyltransferase activity	molecular_function	0.72552	1	1	845	17	11655	5019379
GO:0061733	peptide-lysine-N-acetyltransferase activity	molecular_function	0.72552	1	1	845	17	11655	5019379
GO:0019725	cellular homeostasis	biological_process	0.72811	1	5	845	81	11655	5024144/5012780/5018759/5038739/5044958
GO:0019866	organelle inner membrane	cellular_component	0.72849	1	6	845	100	11655	5029960/5021853/5032695/5047972/5045821/5046033
GO:0016886	ligase activity/ forming phosphoric ester bonds	molecular_function	0.72852	1	1	845	17	11655	5043083
GO:0016758	transferase activity/ transferring hexosyl groups	molecular_function	0.73009	1	4	845	69	11655	5041028/5025918/5034176/5028889
GO:0004427	inorganic diphosphatase activity	molecular_function	0.7305	1	1	845	18	11655	5014228
GO:0019201	nucleotide kinase activity	molecular_function	0.73203	1	2	845	37	11655	5016801/5024227
GO:0008135	translation factor activity/ RNA binding	molecular_function	0.73457	1	3	845	50	11655	5013130/5047647/5040281
GO:0009890	negative regulation of biosynthetic process	biological_process	0.73523	1	1	845	18	11655	5045398
GO:0010558	negative regulation of macromolecule biosynthetic process	biological_process	0.73523	1	1	845	18	11655	5045398
GO:0031327	negative regulation of cellular biosynthetic process	biological_process	0.73523	1	1	845	18	11655	5045398
GO:0051172	negative regulation of nitrogen compound metabolic process	biological_process	0.73523	1	1	845	18	11655	5045398
GO:2000113	negative regulation of cellular macromolecule biosynthetic process	biological_process	0.73523	1	1	845	18	11655	5045398
GO:0044430	cytoskeletal part	cellular_component	0.73785	1	11	845	182	11655	5022572/5020545/5029353/5040250/5018521/5009711/5015586/5008642/5043503/5019379/5037822
GO:0008375	acetylglucosaminyltransferase activity	molecular_function	0.738	1	1	845	18	11655	5041028
GO:1990542	mitochondrial transmembrane transport	biological_process	0.73806	1	1	845	18	11655	5026668
GO:0009123	nucleoside monophosphate metabolic process	biological_process	0.73825	1	8	845	133	11655	5010875/5047972/5012215/5039468/5029960/5010270/5025798/5045821
GO:0008380	RNA splicing	biological_process	0.73903	1	2	845	35	11655	5033732/5029632
GO:0000271	polysaccharide biosynthetic process	biological_process	0.73912	1	1	845	18	11655	5008765
GO:0009617	response to bacterium	biological_process	0.7401	1	1	845	18	11655	5026247
GO:0042742	defense response to bacterium	biological_process	0.7401	1	1	845	18	11655	5026247
GO:0044801	single-organism membrane fusion	biological_process	0.74129	1	1	845	18	11655	5033673
GO:0005635	nuclear envelope	cellular_component	0.74148	1	1	845	18	11655	5020226
GO:0045263	proton-transporting ATP synthase complex/ coupling factor F(o)	cellular_component	0.74453	1	3	845	54	11655	5029960/5047972/5045821
GO:0008276	protein methyltransferase activity	molecular_function	0.74583	1	1	845	18	11655	5041458
GO:0005524	ATP binding	molecular_function	0.74646	1	177	845	2578	11655	5014796/5011321/5013533/5041727/5015693/5041346/5041089/5036807/5018021/5042269/5017509/5017549/5024281/5036362/5012165/5027682/5033274/5030662/5025590/5043623/5032014/5034503/5010901/5042350/5029496/5038252/5009951/5041303/5014969/5029643/5022527/5016000/5043537/5046370/5009811/5047389/5015862/5039867/5028616/5047455/5024599/5020902/5036878/5025236/5019656/5020384/5011349/5041719/5033548/5013874…
GO:0044723	single-organism carbohydrate metabolic process	biological_process	0.74685	1	9	845	148	11655	5031050/5009875/5008765/5024281/5033647/5023063/5038994/5010875/5033025
GO:0034613	cellular protein localization	biological_process	0.74767	1	18	845	285	11655	5038739/5047127/5036278/5033673/5020226/5026668/5046284/5039681/5039985/5024227/5028871/5047546/5027180/5030799/5024884/5022527/5020892/5047584
GO:0070727	cellular macromolecule localization	biological_process	0.74767	1	18	845	285	11655	5026668/5046284/5039681/5039985/5024227/5028871/5047546/5027180/5030799/5024884/5022527/5020892/5047584/5038739/5047127/5036278/5020226/5033673
GO:0072511	divalent inorganic cation transport	biological_process	0.74778	1	6	845	100	11655	5035947/5029266/5035181/5037448/5008765/5033025
GO:0042278	purine nucleoside metabolic process	biological_process	0.74822	1	9	845	149	11655	5045821/5025798/5038404/5010270/5029960/5024704/5012215/5047972/5010875
GO:0046128	purine ribonucleoside metabolic process	biological_process	0.74822	1	9	845	149	11655	5010875/5024704/5047972/5012215/5038404/5010270/5029960/5045821/5025798
GO:0000155	phosphorelay sensor kinase activity	molecular_function	0.74836	1	4	845	70	11655	5032417/5015512/5009811/5042677
GO:0003743	translation initiation factor activity	molecular_function	0.74977	1	2	845	35	11655	5047647/5040281
GO:0016459	myosin complex	cellular_component	0.75018	1	1	845	19	11655	5043503
GO:0002376	immune system process	biological_process	0.75063	1	4	845	71	11655	5046628/5013611/5016083/5047832
GO:0032559	adenyl ribonucleotide binding	molecular_function	0.75064	1	177	845	2580	11655	5037822/5033647/5012341/5014655/5014099/5018811/5012604/5034891/5026474/5015939/5038375/5018678/5018948/5029012/5015083/5017423/5018870/5035958/5025076/5029948/5042977/5034660/5022015/5017251/5026982/5043974/5046370/5016000/5043537/5047455/5036878/5024599/5020902/5025236/5009811/5047389/5015862/5039867/5028616/5013874/5033548/5023969/5018864/5019151/5015440/5020384/5019656/5011349/5041719/5036009…
GO:0015103	inorganic anion transmembrane transporter activity	molecular_function	0.75236	1	1	845	19	11655	5031044
GO:0006626	protein targeting to mitochondrion	biological_process	0.75514	1	1	845	19	11655	5026668
GO:0009966	regulation of signal transduction	biological_process	0.75572	1	2	845	38	11655	5044127/5019023
GO:0044431	Golgi apparatus part	cellular_component	0.75591	1	2	845	37	11655	5018334/5024186
GO:0048583	regulation of response to stimulus	biological_process	0.75626	1	3	845	55	11655	5019023/5047832/5044127
GO:0051246	regulation of protein metabolic process	biological_process	0.75662	1	3	845	53	11655	5041550/5015799/5020905
GO:0001510	RNA methylation	biological_process	0.75805	1	1	845	19	11655	5041402
GO:0005267	potassium channel activity	molecular_function	0.75853	1	2	845	38	11655	5022550/5033922
GO:0030554	adenyl nucleotide binding	molecular_function	0.75859	1	177	845	2584	11655	5030662/5010901/5034503/5032014/5043623/5025590/5014969/5041303/5009951/5038252/5029496/5042350/5022527/5029643/5013533/5011321/5014796/5041727/5018021/5042269/5017509/5017549/5024281/5036362/5015693/5041346/5041089/5036807/5033274/5027682/5012165/5012341/5014655/5033647/5037822/5026474/5034891/5015939/5012604/5018811/5014099/5018948/5038375/5018678/5015083/5029012/5035958/5018870/5017423/5022015…
GO:0009124	nucleoside monophosphate biosynthetic process	biological_process	0.75902	1	5	845	88	11655	5039468/5029960/5045821/5047972/5012215
GO:0004129	cytochrome-c oxidase activity	molecular_function	0.75974	1	1	845	19	11655	5033492
GO:0016675	oxidoreductase activity/ acting on a heme group of donors	molecular_function	0.75974	1	1	845	19	11655	5033492
GO:0016676	oxidoreductase activity/ acting on a heme group of donors/ oxygen as acceptor	molecular_function	0.75974	1	1	845	19	11655	5033492
GO:0015077	monovalent inorganic cation transmembrane transporter activity	molecular_function	0.76005	1	17	845	273	11655	5044077/5021162/5009411/5020264/5034058/5011428/5008866/5047509/5038539/5033566/5045053/5047972/5033922/5045821/5033492/5022550/5029960
GO:0046034	ATP metabolic process	biological_process	0.76099	1	7	845	120	11655	5029960/5010270/5010875/5012215/5047972/5025798/5045821
GO:0006835	dicarboxylic acid transport	biological_process	0.76215	1	1	845	20	11655	5037114
GO:0042221	response to chemical	biological_process	0.76242	1	6	845	104	11655	5020337/5015764/5045398/5041100/5024884/5040809
GO:0030312	external encapsulating structure	cellular_component	0.76548	1	1	845	20	11655	5020337
GO:0005249	voltage-gated potassium channel activity	molecular_function	0.76582	1	1	845	20	11655	5022550
GO:0019028	viral capsid	cellular_component	0.76699	1	5	845	88	11655	5023583/5019192/5040250/5013130/5012179
GO:0007005	mitochondrion organization	biological_process	0.76807	1	3	845	55	11655	5036219/5037067/5026668
GO:0006352	DNA-templated transcription/ initiation	biological_process	0.76834	1	3	845	53	11655	5008765/5008810/5016964
GO:0005794	Golgi apparatus	cellular_component	0.76851	1	2	845	38	11655	5024186/5018334
GO:0015631	tubulin binding	molecular_function	0.76872	1	7	845	123	11655	5015939/5013789/5040250/5042296/5039544/5030688/5037822
GO:0010033	response to organic substance	biological_process	0.76883	1	1	845	20	11655	5024884
GO:0007275	multicellular organismal development	biological_process	0.76917	1	4	845	72	11655	5045398/5034801/5020337/5019023
GO:0019080	viral gene expression	biological_process	0.77067	1	1	845	20	11655	5017130
GO:0043231	intracellular membrane-bounded organelle	cellular_component	0.77082	1	75	845	1110	11655	5020226/5016673/5037067/5008842/5019566/5016810/5018334/5031589/5033732/5034801/5030688/5046491/5036348/5029960/5008742/5024281/5036807/5010275/5021442/5036399/5008642/5046284/5008579/5029632/5033673/5013921/5031833/5037776/5022572/5034419/5045821/5045695/5020503/5018521/5040417/5013673/5030799/5024186/5018332/5020545/5019383/5032744/5047972/5014969/5015592/5047438/5013946/5046557/5026668/5032573…
GO:0016757	transferase activity/ transferring glycosyl groups	molecular_function	0.77177	1	7	845	121	11655	5041028/5025918/5034176/5032401/5041989/5039711/5028889
GO:0044264	cellular polysaccharide metabolic process	biological_process	0.77252	1	1	845	20	11655	5008765
GO:0006576	cellular biogenic amine metabolic process	biological_process	0.77382	1	3	845	54	11655	5038804/5033025/5024227
GO:0044106	cellular amine metabolic process	biological_process	0.77382	1	3	845	54	11655	5033025/5024227/5038804
GO:0008175	tRNA methyltransferase activity	molecular_function	0.77556	1	1	845	20	11655	5041402
GO:0009894	regulation of catabolic process	biological_process	0.77573	1	1	845	20	11655	5012947
GO:0015002	heme-copper terminal oxidase activity	molecular_function	0.77637	1	1	845	20	11655	5033492
GO:0003954	NADH dehydrogenase activity	molecular_function	0.77738	1	2	845	38	11655	5030688/5010270
GO:0004175	endopeptidase activity	molecular_function	0.77772	1	19	845	306	11655	5023722/5019431/5026991/5017749/5014501/5047389/5044849/5036415/5013633/5041402/5017931/5046618/5038602/5030457/5041804/5015109/5042423/5020337/5020995
GO:0043227	membrane-bounded organelle	cellular_component	0.77855	1	75	845	1113	11655	5013595/5032998/5034176/5029948/5029662/5037358/5034646/5021853/5037417/5023373/5017778/5046033/5045662/5027180/5024884/5025392/5043242/5045180/5021761/5029313/5032573/5042606/5043646/5032695/5029697/5036219/5019383/5018332/5020545/5024186/5030799/5013673/5045695/5040417/5018521/5020503/5045821/5026668/5046557/5013946/5047438/5015592/5047972/5014969/5032744/5034419/5022572/5037776/5013921/5031833…
GO:0043168	anion binding	molecular_function	0.78046	1	202	845	2938	11655	5041576/5030310/5012906/5012110/5042296/5037836/5014188/5029036/5016448/5034178/5014345/5040272/5014195/5030882/5030625/5046103/5044805/5033588/5024607/5027188/5021608/5020550/5019685/5025766/5047171/5013437/5035225/5043797/5033784/5046628/5028483/5028771/5034807/5026607/5039374/5013403/5039802/5032927/5031664/5021714/5041944/5010560/5045451/5032093/5031171/5041054/5013673/5028172/5024227/5023063…
GO:0005856	cytoskeleton	cellular_component	0.78194	1	11	845	189	11655	5019379/5037822/5015586/5008642/5043503/5029353/5018521/5040250/5009711/5022572/5020545
GO:0051028	mRNA transport	biological_process	0.78221	1	1	845	21	11655	5020226
GO:0006813	potassium ion transport	biological_process	0.78321	1	2	845	40	11655	5044603/5033922
GO:0015985	energy coupled proton transport/ down electrochemical gradient	biological_process	0.78344	1	4	845	74	11655	5012215/5047972/5045821/5029960
GO:0015986	ATP synthesis coupled proton transport	biological_process	0.78344	1	4	845	74	11655	5047972/5012215/5045821/5029960
GO:0051704	multi-organism process	biological_process	0.78458	1	35	845	549	11655	5017130/5030348/5047165/5020799/5008765/5018158/5041473/5023723/5041719/5044092/5017543/5040250/5020337/5014414/5009762/5011553/5010762/5030662/5031522/5033673/5030284/5009114/5041180/5032578/5036699/5033976/5026247/5039950/5017931/5040762/5038997/5014284/5031042/5040809/5020905
GO:0005057	receptor signaling protein activity	molecular_function	0.78535	1	4	845	74	11655	5015512/5032417/5042677/5009811
GO:0010496	intercellular transport	biological_process	0.78736	1	1	845	21	11655	5014414
GO:0044000	movement in host	biological_process	0.78736	1	1	845	21	11655	5014414
GO:0046739	transport of virus in multicellular host	biological_process	0.78736	1	1	845	21	11655	5014414
GO:0046740	transport of virus in host/ cell to cell	biological_process	0.78736	1	1	845	21	11655	5014414
GO:0051814	movement in other organism involved in symbiotic interaction	biological_process	0.78736	1	1	845	21	11655	5014414
GO:1902586	multi-organism intercellular transport	biological_process	0.78736	1	1	845	21	11655	5014414
GO:0006090	pyruvate metabolic process	biological_process	0.78874	1	1	845	21	11655	5010875
GO:0006096	glycolytic process	biological_process	0.78874	1	1	845	21	11655	5010875
GO:0006757	ATP generation from ADP	biological_process	0.78874	1	1	845	21	11655	5010875
GO:0009135	purine nucleoside diphosphate metabolic process	biological_process	0.78874	1	1	845	21	11655	5010875
GO:0009179	purine ribonucleoside diphosphate metabolic process	biological_process	0.78874	1	1	845	21	11655	5010875
GO:0009185	ribonucleoside diphosphate metabolic process	biological_process	0.78874	1	1	845	21	11655	5010875
GO:0046031	ADP metabolic process	biological_process	0.78874	1	1	845	21	11655	5010875
GO:0016763	transferase activity/ transferring pentosyl groups	molecular_function	0.78878	1	2	845	39	11655	5039711/5041989
GO:0003873	6-phosphofructo-2-kinase activity	molecular_function	0.79072	1	1	845	20	11655	5033025
GO:0006000	fructose metabolic process	biological_process	0.79072	1	1	845	20	11655	5033025
GO:0008374	O-acyltransferase activity	molecular_function	0.79073	1	1	845	21	11655	5023559
GO:0006281	DNA repair	biological_process	0.79087	1	10	845	171	11655	5029948/5043601/5019125/5043646/5043083/5017892/5008765/5040872/5020503/5030284
GO:0006754	ATP biosynthetic process	biological_process	0.79227	1	4	845	75	11655	5045821/5047972/5012215/5029960
GO:0016568	chromatin modification	biological_process	0.79267	1	1	845	21	11655	5018532
GO:0044712	single-organism catabolic process	biological_process	0.79274	1	4	845	74	11655	5024884/5010875/5047007/5009875
GO:1901615	organic hydroxy compound metabolic process	biological_process	0.79313	1	1	845	21	11655	5044954
GO:0019068	virion assembly	biological_process	0.79314	1	1	845	21	11655	5030662
GO:0001775	cell activation	biological_process	0.79331	1	1	845	21	11655	5035684
GO:0070972	protein localization to endoplasmic reticulum	biological_process	0.7944	1	2	845	40	11655	5028871/5024227
GO:0030246	carbohydrate binding	molecular_function	0.79586	1	3	845	57	11655	5021324/5047782/5044413
GO:0022843	voltage-gated cation channel activity	molecular_function	0.79761	1	1	845	22	11655	5022550
GO:0032271	regulation of protein polymerization	biological_process	0.79815	1	1	845	21	11655	5009711
GO:0043254	regulation of protein complex assembly	biological_process	0.79815	1	1	845	21	11655	5009711
GO:0019829	cation-transporting ATPase activity	molecular_function	0.79929	1	1	845	21	11655	5045053
GO:0042625	ATPase activity/ coupled to transmembrane movement of ions	molecular_function	0.79929	1	1	845	21	11655	5045053
GO:0006826	iron ion transport	biological_process	0.79969	1	4	845	73	11655	5016122/5029266/5035181/5033025
GO:0032984	macromolecular complex disassembly	biological_process	0.80146	1	1	845	21	11655	5013130
GO:0043241	protein complex disassembly	biological_process	0.80146	1	1	845	21	11655	5013130
GO:0044033	multi-organism metabolic process	biological_process	0.80149	1	1	845	22	11655	5017130
GO:0009126	purine nucleoside monophosphate metabolic process	biological_process	0.80183	1	7	845	126	11655	5047972/5012215/5025798/5045821/5029960/5010270/5010875
GO:0009167	purine ribonucleoside monophosphate metabolic process	biological_process	0.80183	1	7	845	126	11655	5025798/5012215/5047972/5045821/5029960/5010875/5010270
GO:0033036	macromolecule localization	biological_process	0.80263	1	27	845	433	11655	5030799/5010560/5024884/5029643/5027180/5047584/5022527/5030688/5020337/5020892/5039985/5039681/5024227/5016695/5026668/5010566/5046284/5047546/5028871/5047127/5028204/5041402/5040292/5033673/5020226/5036278/5038739
GO:0009308	amine metabolic process	biological_process	0.80335	1	3	845	57	11655	5038804/5033025/5024227
GO:0070585	protein localization to mitochondrion	biological_process	0.80361	1	1	845	22	11655	5026668
GO:0072655	establishment of protein localization to mitochondrion	biological_process	0.80361	1	1	845	22	11655	5026668
GO:0010646	regulation of cell communication	biological_process	0.80379	1	2	845	42	11655	5044127/5019023
GO:0016776	phosphotransferase activity/ phosphate group as acceptor	molecular_function	0.8052	1	1	845	21	11655	5016801
GO:0016887	ATPase activity	molecular_function	0.80525	1	20	845	331	11655	5037836/5010901/5025236/5009811/5024622/5015083/5008765/5012215/5038804/5012604/5033025/5026017/5031705/5029643/5030457/5017509/5047972/5045053/5014969/5024227
GO:0045444	fat cell differentiation	biological_process	0.80557	1	1	845	22	11655	5038997
GO:0006261	DNA-dependent DNA replication	biological_process	0.8061	1	1	845	22	11655	5042423
GO:0016798	hydrolase activity/ acting on glycosyl bonds	molecular_function	0.80639	1	6	845	110	11655	5046823/5023010/5038994/5040872/5019566/5018864
GO:0015079	potassium ion transmembrane transporter activity	molecular_function	0.80655	1	2	845	42	11655	5022550/5033922
GO:0008150	biological_process	biological_process	0.80662	1	591	845	8312	11655	5044127/5012040/5022599/5047832/5036085/5022242/5020892/5012923/5040281/5040762/5044635/5016801/5036619/5027809/5034646/5031315/5036904/5044603/5011271/5031144/5010328/5023356/5044263/5008834/5033667/5043646/5034283/5029784/5018158/5020905/5031664/5039802/5013403/5034807/5041944/5042248/5028771/5031522/5046284/5023437/5013437/5033566/5008810/5009875/5019685/5011428/5008866/5033732/5034178/5016448…
GO:0009311	oligosaccharide metabolic process	biological_process	0.80675	1	1	845	22	11655	5031050
GO:0015718	monocarboxylic acid transport	biological_process	0.8069	1	1	845	22	11655	5032695
GO:0015144	carbohydrate transmembrane transporter activity	molecular_function	0.80756	1	1	845	22	11655	5024186
GO:1901476	carbohydrate transporter activity	molecular_function	0.80756	1	1	845	22	11655	5024186
GO:0009161	ribonucleoside monophosphate metabolic process	biological_process	0.80852	1	7	845	127	11655	5025798/5012215/5047972/5045821/5029960/5010875/5010270
GO:0006913	nucleocytoplasmic transport	biological_process	0.80989	1	1	845	22	11655	5020226
GO:0051169	nuclear transport	biological_process	0.80989	1	1	845	22	11655	5020226
GO:0015298	solute:cation antiporter activity	molecular_function	0.8123	1	1	845	23	11655	5034058
GO:0015299	solute:proton antiporter activity	molecular_function	0.8123	1	1	845	23	11655	5034058
GO:0006304	DNA modification	biological_process	0.81412	1	2	845	42	11655	5024228/5037196
GO:0023051	regulation of signaling	biological_process	0.81419	1	2	845	43	11655	5044127/5019023
GO:0045333	cellular respiration	biological_process	0.81468	1	2	845	42	11655	5025798/5010270
GO:0022411	cellular component disassembly	biological_process	0.81528	1	1	845	22	11655	5013130
GO:2001070	starch binding	molecular_function	0.81626	1	1	845	22	11655	5021324
GO:0004127	cytidylate kinase activity	molecular_function	0.81751	1	1	845	25	11655	5024227
GO:0048609	multicellular organismal reproductive process	biological_process	0.81754	1	1	845	23	11655	5033976
GO:0009307	DNA restriction-modification system	biological_process	0.8179	1	1	845	23	11655	5037196
GO:0044355	clearance of foreign intracellular DNA	biological_process	0.8179	1	1	845	23	11655	5037196
GO:0044766	multi-organism transport	biological_process	0.81864	1	1	845	23	11655	5014414
GO:0046794	transport of virus	biological_process	0.81864	1	1	845	23	11655	5014414
GO:1902579	multi-organism localization	biological_process	0.81864	1	1	845	23	11655	5014414
GO:0003724	RNA helicase activity	molecular_function	0.81903	1	4	845	81	11655	5024227/5009811/5043503/5038804
GO:0044255	cellular lipid metabolic process	biological_process	0.82056	1	12	845	207	11655	5018759/5027305/5034176/5031050/5041028/5016122/5033673/5032573/5021202/5047127/5019188/5008765
GO:0016655	oxidoreductase activity/ acting on NAD(P)H/ quinone or similar compound as acceptor	molecular_function	0.82132	1	2	845	42	11655	5030688/5010270
GO:0072521	purine-containing compound metabolic process	biological_process	0.82149	1	9	845	161	11655	5010875/5012215/5047972/5024704/5029960/5010270/5038404/5025798/5045821
GO:0042398	cellular modified amino acid biosynthetic process	biological_process	0.82191	1	1	845	23	11655	5038404
GO:0044272	sulfur compound biosynthetic process	biological_process	0.82253	1	1	845	23	11655	5038404
GO:0005244	voltage-gated ion channel activity	molecular_function	0.82312	1	1	845	24	11655	5022550
GO:0022832	voltage-gated channel activity	molecular_function	0.82312	1	1	845	24	11655	5022550
GO:0016485	protein processing	biological_process	0.82373	1	2	845	42	11655	5017130/5045568
GO:0051604	protein maturation	biological_process	0.82373	1	2	845	42	11655	5045568/5017130
GO:0016023	cytoplasmic membrane-bounded vesicle	cellular_component	0.82377	1	2	845	44	11655	5019383/5033673
GO:0019954	asexual reproduction	biological_process	0.82394	1	1	845	23	11655	5010297
GO:0009144	purine nucleoside triphosphate metabolic process	biological_process	0.82506	1	7	845	129	11655	5045821/5025798/5012215/5047972/5010875/5010270/5029960
GO:0009199	ribonucleoside triphosphate metabolic process	biological_process	0.82506	1	7	845	129	11655	5012215/5047972/5025798/5045821/5029960/5010270/5010875
GO:0009205	purine ribonucleoside triphosphate metabolic process	biological_process	0.82506	1	7	845	129	11655	5029960/5010270/5010875/5012215/5047972/5025798/5045821
GO:0006221	pyrimidine nucleotide biosynthetic process	biological_process	0.8255	1	1	845	23	11655	5039468
GO:0061695	transferase complex/ transferring phosphorus-containing groups	cellular_component	0.82682	1	1	845	23	11655	5042248
GO:0004553	hydrolase activity/ hydrolyzing O-glycosyl compounds	molecular_function	0.82787	1	5	845	97	11655	5018864/5019566/5038994/5023010/5046823
GO:0051130	positive regulation of cellular component organization	biological_process	0.82875	1	1	845	23	11655	5009711
GO:0009036	Type II site-specific deoxyribonuclease activity	molecular_function	0.83084	1	1	845	24	11655	5037196
GO:0015666	restriction endodeoxyribonuclease activity	molecular_function	0.83084	1	1	845	24	11655	5037196
GO:1901565	organonitrogen compound catabolic process	biological_process	0.83164	1	1	845	24	11655	5047007
GO:0008017	microtubule binding	molecular_function	0.83177	1	6	845	116	11655	5037822/5042296/5040250/5039544/5013789/5015939
GO:0008443	phosphofructokinase activity	molecular_function	0.83184	1	1	845	23	11655	5033025
GO:0043531	ADP binding	molecular_function	0.83239	1	2	845	44	11655	5015083/5038804
GO:0005976	polysaccharide metabolic process	biological_process	0.83264	1	1	845	24	11655	5008765
GO:0045259	proton-transporting ATP synthase complex	cellular_component	0.83359	1	3	845	63	11655	5029960/5045821/5047972
GO:0015980	energy derivation by oxidation of organic compounds	biological_process	0.83596	1	2	845	44	11655	5025798/5010270
GO:0009127	purine nucleoside monophosphate biosynthetic process	biological_process	0.83751	1	4	845	81	11655	5045821/5047972/5012215/5029960
GO:0009168	purine ribonucleoside monophosphate biosynthetic process	biological_process	0.83751	1	4	845	81	11655	5029960/5045821/5012215/5047972
GO:0016651	oxidoreductase activity/ acting on NAD(P)H	molecular_function	0.83912	1	4	845	79	11655	5010270/5025798/5030688/5021663
GO:0033043	regulation of organelle organization	biological_process	0.83926	1	2	845	44	11655	5040250/5009711
GO:0070887	cellular response to chemical stimulus	biological_process	0.8407	1	1	845	25	11655	5024884
GO:0007017	microtubule-based process	biological_process	0.84145	1	12	845	219	11655	5013789/5037822/5015939/5008642/5018521/5042296/5040250/5039544/5029353/5009711/5020545/5022572
GO:0055085	transmembrane transport	biological_process	0.84173	1	50	845	795	11655	5011271/5027498/5010901/5015083/5046653/5021195/5021162/5034058/5044077/5032320/5028790/5012604/5040872/5045821/5018332/5029643/5015163/5044773/5047972/5045053/5014969/5015764/5045972/5038962/5026668/5037114/5045855/5015036/5020226/5025236/5021472/5008765/5009411/5012215/5021168/5025696/5040432/5011428/5008866/5031638/5018280/5036630/5029960/5046711/5041100/5009653/5023583/5016718/5033566/5033922
GO:0006486	protein glycosylation	biological_process	0.84213	1	1	845	25	11655	5024281
GO:0043413	macromolecule glycosylation	biological_process	0.84213	1	1	845	25	11655	5024281
GO:0070085	glycosylation	biological_process	0.84213	1	1	845	25	11655	5024281
GO:1902589	single-organism organelle organization	biological_process	0.84225	1	11	845	197	11655	5008742/5011321/5026668/5008642/5018521/5040250/5019566/5013217/5009711/5020545/5022572
GO:0036094	small molecule binding	molecular_function	0.84233	1	202	845	2981	11655	5041719/5011349/5019656/5020384/5028401/5015440/5019151/5023969/5018864/5013874/5033548/5028871/5015696/5021452/5036009/5043537/5016000/5047007/5018759/5046370/5039867/5028616/5015862/5047389/5009811/5020902/5036878/5024599/5025236/5047455/5022015/5042977/5034660/5025076/5029948/5017023/5035958/5018870/5017423/5043974/5026982/5017251/5034891/5026474/5015939/5012604/5018811/5014099/5014655/5012341…
GO:0015276	ligand-gated ion channel activity	molecular_function	0.84296	1	2	845	45	11655	5033922/5044603
GO:0022834	ligand-gated channel activity	molecular_function	0.84296	1	2	845	45	11655	5044603/5033922
GO:0008092	cytoskeletal protein binding	molecular_function	0.84324	1	8	845	151	11655	5037822/5013789/5042624/5015939/5030688/5042296/5039544/5040250
GO:0016829	lyase activity	molecular_function	0.84349	1	14	845	244	11655	5047719/5016673/5031193/5021202/5040872/5017994/5036085/5033647/5044291/5015981/5010875/5044092/5040432/5023063
GO:0006613	cotranslational protein targeting to membrane	biological_process	0.84366	1	2	845	45	11655	5024227/5028871
GO:0033013	tetrapyrrole metabolic process	biological_process	0.84399	1	2	845	45	11655	5013673/5047007
GO:0044423	virion part	cellular_component	0.84433	1	12	845	215	11655	5013130/5027320/5036009/5032401/5012179/5015841/5018960/5040250/5028082/5011318/5019192/5023583
GO:0019200	carbohydrate kinase activity	molecular_function	0.8446	1	1	845	24	11655	5033025
GO:0009156	ribonucleoside monophosphate biosynthetic process	biological_process	0.84466	1	4	845	82	11655	5045821/5047972/5012215/5029960
GO:0006869	lipid transport	biological_process	0.84511	1	1	845	25	11655	5020226
GO:0044743	intracellular protein transmembrane import	biological_process	0.84529	1	1	845	25	11655	5026668
GO:0065002	intracellular protein transmembrane transport	biological_process	0.84529	1	1	845	25	11655	5026668
GO:0051186	cofactor metabolic process	biological_process	0.84607	1	7	845	131	11655	5013673/5038804/5047007/5024704/5010875/5038404/5024227
GO:0006974	cellular response to DNA damage stimulus	biological_process	0.84753	1	10	845	182	11655	5043646/5043601/5029948/5019125/5040872/5020503/5030284/5043083/5017892/5008765
GO:0007186	G-protein coupled receptor signaling pathway	biological_process	0.84766	1	7	845	130	11655	5020337/5042423/5012729/5038252/5039374/5031144/5009811
GO:0006732	coenzyme metabolic process	biological_process	0.84825	1	5	845	98	11655	5038804/5024704/5010875/5024227/5038404
GO:0009297	pilus assembly	biological_process	0.85054	1	1	845	26	11655	5013921
GO:0043711	pilus organization	biological_process	0.85054	1	1	845	26	11655	5013921
GO:0019031	viral envelope	cellular_component	0.85085	1	6	845	119	11655	5015841/5040250/5018960/5036009/5028082/5032401
GO:0036338	viral membrane	cellular_component	0.85085	1	6	845	119	11655	5015841/5040250/5018960/5028082/5036009/5032401
GO:0009141	nucleoside triphosphate metabolic process	biological_process	0.85111	1	7	845	134	11655	5010875/5010270/5029960/5045821/5025798/5012215/5047972
GO:0031988	membrane-bounded vesicle	cellular_component	0.85152	1	2	845	47	11655	5019383/5033673
GO:0006612	protein targeting to membrane	biological_process	0.85214	1	2	845	46	11655	5024227/5028871
GO:0033554	cellular response to stress	biological_process	0.85515	1	11	845	200	11655	5043083/5024884/5008765/5017892/5040872/5030284/5020503/5029948/5043601/5019125/5043646
GO:0051726	regulation of cell cycle	biological_process	0.85579	1	2	845	45	11655	5041550/5015799
GO:0022836	gated channel activity	molecular_function	0.85846	1	3	845	66	11655	5033922/5022550/5044603
GO:0052689	carboxylic ester hydrolase activity	molecular_function	0.85955	1	1	845	26	11655	5047007
GO:0042451	purine nucleoside biosynthetic process	biological_process	0.85979	1	5	845	101	11655	5045821/5012215/5047972/5038404/5029960
GO:0046129	purine ribonucleoside biosynthetic process	biological_process	0.85979	1	5	845	101	11655	5047972/5012215/5045821/5029960/5038404
GO:0035821	modification of morphology or physiology of other organism	biological_process	0.86045	1	3	845	66	11655	5036699/5030284/5023723
GO:0009142	nucleoside triphosphate biosynthetic process	biological_process	0.86197	1	4	845	84	11655	5029960/5047972/5012215/5045821
GO:0009145	purine nucleoside triphosphate biosynthetic process	biological_process	0.86197	1	4	845	84	11655	5029960/5012215/5047972/5045821
GO:0009201	ribonucleoside triphosphate biosynthetic process	biological_process	0.86197	1	4	845	84	11655	5029960/5012215/5047972/5045821
GO:0009206	purine ribonucleoside triphosphate biosynthetic process	biological_process	0.86197	1	4	845	84	11655	5029960/5047972/5012215/5045821
GO:0019637	organophosphate metabolic process	biological_process	0.86322	1	23	845	393	11655	5047972/5040087/5010875/5024227/5031050/5034176/5016122/5041028/5045821/5039468/5019188/5029960/5010270/5012215/5038804/5024704/5044291/5040432/5027305/5025798/5033673/5032573/5047127
GO:0034637	cellular carbohydrate biosynthetic process	biological_process	0.86505	1	1	845	27	11655	5008765
GO:0001871	pattern binding	molecular_function	0.86505	1	1	845	26	11655	5021324
GO:0030247	polysaccharide binding	molecular_function	0.86505	1	1	845	26	11655	5021324
GO:0071806	protein transmembrane transport	biological_process	0.86611	1	1	845	27	11655	5026668
GO:0006575	cellular modified amino acid metabolic process	biological_process	0.86615	1	1	845	27	11655	5038404
GO:0032403	protein complex binding	molecular_function	0.86632	1	9	845	169	11655	5013789/5037822/5015939/5018532/5038252/5039544/5042296/5040250/5009811
GO:0019953	sexual reproduction	biological_process	0.86655	1	2	845	48	11655	5033976/5033673
GO:0044703	multi-organism reproductive process	biological_process	0.86655	1	2	845	48	11655	5033673/5033976
GO:0001076	transcription factor activity/ RNA polymerase II transcription factor binding	molecular_function	0.86686	1	1	845	27	11655	5045695
GO:0001104	RNA polymerase II transcription cofactor activity	molecular_function	0.86686	1	1	845	27	11655	5045695
GO:0009150	purine ribonucleotide metabolic process	biological_process	0.8679	1	8	845	154	11655	5010875/5024704/5012215/5047972/5010270/5029960/5045821/5025798
GO:0044087	regulation of cellular component biogenesis	biological_process	0.86978	1	1	845	27	11655	5009711
GO:0015093	ferrous iron transmembrane transporter activity	molecular_function	0.87021	1	3	845	65	11655	5033025/5035181/5029266
GO:0015684	ferrous iron transport	biological_process	0.87021	1	3	845	65	11655	5029266/5035181/5033025
GO:0003008	system process	biological_process	0.8714	1	1	845	27	11655	5021614
GO:0016893	endonuclease activity/ active with either ribo- or deoxyribonucleic acids and producing 5'-phosphomonoesters	molecular_function	0.87209	1	2	845	49	11655	5037196/5020631
GO:0006163	purine nucleotide metabolic process	biological_process	0.87239	1	8	845	155	11655	5012215/5047972/5024704/5010875/5025798/5045821/5029960/5010270
GO:0009259	ribonucleotide metabolic process	biological_process	0.87249	1	8	845	155	11655	5045821/5025798/5010270/5029960/5024704/5047972/5012215/5010875
GO:0005216	ion channel activity	molecular_function	0.87484	1	20	845	355	11655	5023583/5009653/5033922/5022550/5036630/5040872/5018280/5044773/5025696/5028790/5021168/5031638/5011428/5040432/5021472/5020226/5044603/5045855/5021195/5008765
GO:0022838	substrate-specific channel activity	molecular_function	0.87484	1	20	845	355	11655	5021195/5008765/5021472/5020226/5044603/5045855/5031638/5011428/5040432/5025696/5028790/5021168/5044773/5022550/5036630/5018280/5040872/5033922/5023583/5009653
GO:0009100	glycoprotein metabolic process	biological_process	0.87507	1	1	845	28	11655	5024281
GO:0009101	glycoprotein biosynthetic process	biological_process	0.87507	1	1	845	28	11655	5024281
GO:0051701	interaction with host	biological_process	0.87526	1	5	845	104	11655	5010762/5023723/5040250/5036699/5014414
GO:0097367	carbohydrate derivative binding	molecular_function	0.87596	1	188	845	2805	11655	5038375/5018948/5018678/5015083/5029012/5014655/5012341/5033647/5037822/5026474/5015939/5034891/5012604/5018811/5014099/5017251/5043974/5026982/5035958/5018870/5017423/5022015/5034660/5042977/5017023/5029948/5025076/5036878/5024599/5020902/5025236/5047455/5015862/5039867/5028616/5047389/5009811/5046370/5043537/5016000/5015696/5036009/5021452/5015440/5019151/5023969/5018864/5013874/5028871/5033548…
GO:0016592	mediator complex	cellular_component	0.87613	1	1	845	28	11655	5045695
GO:0006220	pyrimidine nucleotide metabolic process	biological_process	0.87629	1	1	845	28	11655	5039468
GO:0009987	cellular process	biological_process	0.87662	1	468	845	6689	11655	5033667/5042606/5043646/5009411/5017130/5027056/5012025/5018158/5029784/5029127/5021472/5032573/5028995/5031144/5023166/5010328/5016718/5041100/5042490/5017892/5033306/5025392/5044263/5016083/5018280/5025158/5036630/5044635/5016801/5028506/5036619/5038804/5027809/5034913/5036904/5014196/5011271/5044127/5041550/5012040/5046592/5047188/5022599/5019379/5014497/5036085/5047832/5032998/5040872/5022242…
GO:0019362	pyridine nucleotide metabolic process	biological_process	0.87665	1	1	845	28	11655	5010875
GO:0046496	nicotinamide nucleotide metabolic process	biological_process	0.87665	1	1	845	28	11655	5010875
GO:0000003	reproduction	biological_process	0.87708	1	4	845	87	11655	5008742/5033673/5033976/5010297
GO:0009615	response to virus	biological_process	0.87732	1	1	845	28	11655	5020337
GO:0015267	channel activity	molecular_function	0.87776	1	20	845	356	11655	5021472/5020226/5044603/5045855/5021195/5008765/5025696/5028790/5021168/5031638/5011428/5040432/5036630/5022550/5040872/5018280/5044773/5023583/5009653/5033922
GO:0022803	passive transmembrane transporter activity	molecular_function	0.87776	1	20	845	356	11655	5021195/5008765/5044603/5045855/5021472/5020226/5011428/5040432/5031638/5021168/5028790/5025696/5044773/5018280/5040872/5022550/5036630/5033922/5023583/5009653
GO:0031683	G-protein beta/gamma-subunit complex binding	molecular_function	0.87833	1	2	845	46	11655	5009811/5038252
GO:0072528	pyrimidine-containing compound biosynthetic process	biological_process	0.87949	1	1	845	28	11655	5039468
GO:0006629	lipid metabolic process	biological_process	0.88031	1	16	845	284	11655	5032573/5033673/5036148/5008765/5009834/5047127/5018301/5018759/5034283/5027305/5016122/5041028/5021202/5034176/5031050/5019188
GO:0016627	oxidoreductase activity/ acting on the CH-CH group of donors	molecular_function	0.88048	1	2	845	49	11655	5015163/5035697
GO:0044459	plasma membrane part	cellular_component	0.88092	1	4	845	88	11655	5031172/5037997/5029643/5032757
GO:0019693	ribose phosphate metabolic process	biological_process	0.88123	1	8	845	157	11655	5047972/5012215/5024704/5010875/5025798/5045821/5029960/5010270
GO:0007166	cell surface receptor signaling pathway	biological_process	0.88227	1	2	845	51	11655	5047832/5019023
GO:0090150	establishment of protein localization to membrane	biological_process	0.88304	1	3	845	69	11655	5024227/5026668/5028871
GO:0000139	Golgi membrane	cellular_component	0.88452	1	1	845	29	11655	5024186
GO:0006873	cellular ion homeostasis	biological_process	0.88638	1	1	845	29	11655	5038739
GO:0006875	cellular metal ion homeostasis	biological_process	0.88638	1	1	845	29	11655	5038739
GO:0030003	cellular cation homeostasis	biological_process	0.88638	1	1	845	29	11655	5038739
GO:0055082	cellular chemical homeostasis	biological_process	0.88638	1	1	845	29	11655	5038739
GO:0000160	phosphorelay signal transduction system	biological_process	0.88952	1	6	845	125	11655	5009811/5019647/5042977/5035947/5028771/5015512
GO:0019205	nucleobase-containing compound kinase activity	molecular_function	0.89069	1	2	845	52	11655	5024227/5016801
GO:0008716	D-alanine-D-alanine ligase activity	molecular_function	0.89114	1	1	845	30	11655	5047000
GO:0072509	divalent inorganic cation transmembrane transporter activity	molecular_function	0.89144	1	4	845	87	11655	5029266/5035181/5033025/5008765
GO:0016667	oxidoreductase activity/ acting on a sulfur group of donors	molecular_function	0.89199	1	2	845	49	11655	5012780/5016572
GO:0008194	UDP-glycosyltransferase activity	molecular_function	0.8922	1	1	845	30	11655	5041028
GO:0043207	response to external biotic stimulus	biological_process	0.89384	1	2	845	51	11655	5020337/5026247
GO:0051707	response to other organism	biological_process	0.89384	1	2	845	51	11655	5026247/5020337
GO:0072657	protein localization to membrane	biological_process	0.89428	1	3	845	71	11655	5024227/5026668/5028871
GO:0000166	nucleotide binding	molecular_function	0.89436	1	198	845	2966	11655	5012165/5033274/5027682/5035181/5018021/5042269/5036362/5017549/5017509/5024281/5041346/5015693/5041089/5036807/5041727/5035875/5014796/5013533/5011321/5029643/5022527/5041303/5009951/5038252/5029496/5042350/5014969/5034503/5043623/5032014/5025590/5013612/5010901/5030662/5030492/5015696/5021452/5036009/5041719/5011349/5020384/5019656/5028401/5019151/5015440/5023969/5018864/5028871/5013874/5033548…
GO:1901265	nucleoside phosphate binding	molecular_function	0.89436	1	198	845	2966	11655	5043503/5023166/5010328/5045016/5033621/5036422/5018859/5023356/5042490/5017892/5034283/5017130/5031525/5038609/5033667/5037683/5034372/5038105/5029127/5043393/5014135/5014593/5028995/5012025/5039906/5046592/5022599/5045658/5029662/5026017/5031705/5022242/5040281/5039544/5012923/5044843/5022698/5028506/5034510/5038804/5036619/5044635/5033025/5016036/5037417/5045301/5011271/5022532/5014581/5042675…
GO:0006888	ER to Golgi vesicle-mediated transport	biological_process	0.89459	1	1	845	30	11655	5020179
GO:0072594	establishment of protein localization to organelle	biological_process	0.89544	1	3	845	72	11655	5028871/5026668/5024227
GO:0019012	virion	cellular_component	0.89549	1	13	845	245	11655	5040250/5018960/5015841/5012179/5032401/5036009/5013130/5027320/5019192/5023583/5011318/5028401/5028082
GO:0006165	nucleoside diphosphate phosphorylation	biological_process	0.89557	1	1	845	30	11655	5010875
GO:0046939	nucleotide phosphorylation	biological_process	0.89557	1	1	845	30	11655	5010875
GO:0051301	cell division	biological_process	0.89683	1	2	845	52	11655	5036789/5040250
GO:0060089	molecular transducer activity	molecular_function	0.8971	1	14	845	257	11655	5044603/5020337/5012729/5042423/5037448/5036009/5009811/5015512/5032417/5022441/5038252/5042677/5014900/5033922
GO:1902582	single-organism intracellular transport	biological_process	0.89817	1	10	845	191	11655	5026668/5025836/5024227/5028851/5026709/5020179/5028871/5032695/5018334/5020226
GO:0055086	nucleobase-containing small molecule metabolic process	biological_process	0.89886	1	14	845	263	11655	5039468/5029960/5010270/5041989/5038404/5025798/5021663/5045821/5040432/5010875/5047972/5012215/5040087/5024704
GO:0009108	coenzyme biosynthetic process	biological_process	0.89981	1	3	845	71	11655	5024227/5038404/5038804
GO:0000041	transition metal ion transport	biological_process	0.90082	1	4	845	88	11655	5029266/5035181/5033025/5016122
GO:0005886	plasma membrane	cellular_component	0.90447	1	8	845	164	11655	5032757/5020337/5037997/5042423/5029643/5047972/5040885/5031172
GO:0032553	ribonucleotide binding	molecular_function	0.90539	1	185	845	2789	11655	5037836/5014188/5029036/5042296/5012110/5012906/5041576/5024607/5046103/5033588/5044805/5030882/5014195/5030625/5014345/5034178/5016448/5040272/5019685/5021608/5020550/5027188/5013437/5047171/5025766/5028771/5028483/5033784/5046628/5043797/5035225/5041944/5039802/5031664/5032927/5034807/5039374/5026607/5013403/5031171/5041054/5032093/5010560/5045451/5047972/5022721/5013789/5031414/5033865/5016866…
GO:0035639	purine ribonucleoside triphosphate binding	molecular_function	0.90744	1	184	845	2777	11655	5020384/5019656/5041719/5011349/5013874/5028871/5033548/5019151/5015440/5018864/5023969/5036009/5021452/5015696/5043537/5016000/5046370/5009811/5039867/5028616/5015862/5047389/5036878/5020902/5025236/5024599/5047455/5017023/5025076/5029948/5022015/5034660/5042977/5018870/5017423/5035958/5043974/5026982/5017251/5014099/5015939/5034891/5026474/5018811/5012604/5037822/5033647/5014655/5012341/5015083…
GO:0001883	purine nucleoside binding	molecular_function	0.90852	1	184	845	2778	11655	5010328/5043503/5023166/5036422/5033621/5045016/5018859/5042490/5017892/5017130/5033667/5037683/5031525/5034372/5038105/5014135/5043393/5029127/5028995/5014593/5012025/5046592/5039906/5022599/5045658/5029662/5031705/5040281/5012923/5039544/5044843/5038804/5036619/5028506/5034510/5044635/5033025/5016036/5045301/5037417/5011271/5014581/5022532/5042675/5013437/5047171/5025766/5019685/5021608/5020550…
GO:0032549	ribonucleoside binding	molecular_function	0.90852	1	184	845	2778	11655	5015696/5021452/5036009/5011349/5041719/5019656/5020384/5023969/5018864/5019151/5015440/5033548/5028871/5013874/5047389/5028616/5039867/5015862/5009811/5047455/5025236/5036878/5024599/5020902/5016000/5043537/5046370/5026982/5043974/5017251/5042977/5034660/5022015/5025076/5017023/5029948/5035958/5017423/5018870/5029012/5015083/5038375/5018948/5018678/5018811/5012604/5015939/5034891/5026474/5014099…
GO:0032550	purine ribonucleoside binding	molecular_function	0.90852	1	184	845	2778	11655	5022599/5046592/5039906/5029662/5045658/5039544/5040281/5012923/5031705/5044843/5038804/5036619/5034510/5028506/5033025/5016036/5044635/5011271/5037417/5045301/5042675/5014581/5022532/5036422/5033621/5045016/5010328/5023166/5043503/5018859/5017892/5042490/5017130/5038105/5034372/5037683/5033667/5031525/5028995/5014593/5014135/5029127/5043393/5012025/5022721/5013789/5031414/5033865/5047972/5028172…
GO:0072524	pyridine-containing compound metabolic process	biological_process	0.90908	1	1	845	32	11655	5010875
GO:0001882	nucleoside binding	molecular_function	0.90954	1	184	845	2779	11655	5025076/5017023/5029948/5022015/5034660/5042977/5018870/5017423/5035958/5043974/5026982/5017251/5014099/5026474/5015939/5034891/5012604/5018811/5037822/5012341/5033647/5014655/5015083/5029012/5018678/5038375/5018948/5020384/5019656/5041719/5011349/5028871/5033548/5013874/5019151/5015440/5018864/5023969/5021452/5036009/5015696/5043537/5016000/5046370/5009811/5028616/5039867/5015862/5047389/5036878…
GO:0050801	ion homeostasis	biological_process	0.9096	1	1	845	32	11655	5038739
GO:0055065	metal ion homeostasis	biological_process	0.9096	1	1	845	32	11655	5038739
GO:0055080	cation homeostasis	biological_process	0.9096	1	1	845	32	11655	5038739
GO:0098771	inorganic ion homeostasis	biological_process	0.9096	1	1	845	32	11655	5038739
GO:0006520	cellular amino acid metabolic process	biological_process	0.90964	1	9	845	180	11655	5032754/5025841/5022242/5035697/5047719/5011271/5011199/5020550/5041576
GO:0005381	iron ion transmembrane transporter activity	molecular_function	0.90995	1	3	845	72	11655	5029266/5035181/5033025
GO:0032555	purine ribonucleotide binding	molecular_function	0.91056	1	184	845	2780	11655	5043503/5023166/5010328/5045016/5036422/5033621/5042490/5017892/5018859/5031525/5033667/5037683/5034372/5038105/5017130/5012025/5029127/5043393/5014135/5014593/5028995/5045658/5029662/5039906/5046592/5022599/5044843/5031705/5040281/5012923/5039544/5044635/5033025/5016036/5034510/5028506/5038804/5036619/5022532/5014581/5042675/5045301/5037417/5011271/5047171/5025766/5013437/5020550/5021608/5027188…
GO:0004871	signal transducer activity	molecular_function	0.91135	1	12	845	229	11655	5032417/5015512/5022441/5038252/5042677/5033922/5044603/5020337/5012729/5042423/5036009/5009811
GO:0022857	transmembrane transporter activity	molecular_function	0.91139	1	60	845	978	11655	5021472/5020226/5025236/5015036/5045855/5008765/5038539/5025696/5021168/5031044/5012215/5009411/5031638/5014228/5008866/5011428/5029266/5040432/5036630/5018280/5020337/5041100/5029960/5033566/5023583/5009653/5016695/5033922/5035181/5010901/5011271/5044603/5047509/5030857/5021195/5015083/5032320/5044077/5028790/5034058/5021162/5020264/5033025/5012604/5022550/5033492/5045821/5040872/5027589/5044773…
GO:0019087	transformation of host cell by virus	biological_process	0.91162	1	1	845	33	11655	5023723
GO:0006811	ion transport	biological_process	0.91186	1	50	845	828	11655	5033922/5035181/5033566/5023583/5009653/5029960/5016122/5036630/5018280/5020337/5031638/5014228/5011428/5008866/5040432/5029266/5025696/5031044/5021168/5032695/5009411/5012215/5008765/5038539/5021472/5020226/5015036/5045855/5035947/5037114/5047972/5045053/5027589/5044773/5018332/5022550/5045821/5026017/5040872/5033025/5044077/5028790/5034058/5021162/5020264/5020403/5021195/5037448/5047509/5044603
GO:0051213	dioxygenase activity	molecular_function	0.9124	1	1	845	32	11655	5009307
GO:0010876	lipid localization	biological_process	0.91321	1	1	845	33	11655	5020226
GO:0009605	response to external stimulus	biological_process	0.9141	1	4	845	94	11655	5020337/5045398/5026247/5017892
GO:0072522	purine-containing compound biosynthetic process	biological_process	0.91467	1	5	845	113	11655	5045821/5047972/5012215/5038404/5029960
GO:0098805	whole membrane	cellular_component	0.91525	1	4	845	94	11655	5018332/5046284/5026668/5014969
GO:0017076	purine nucleotide binding	molecular_function	0.91537	1	184	845	2785	11655	5037836/5029036/5014188/5012110/5042296/5012906/5041576/5033588/5046103/5044805/5030625/5030882/5014195/5034178/5016448/5014345/5040272/5019685/5021608/5020550/5027188/5013437/5047171/5025766/5028771/5028483/5033784/5046628/5043797/5035225/5041944/5039802/5031664/5032927/5034807/5039374/5013403/5026607/5031171/5041054/5032093/5010560/5045451/5047972/5022721/5013789/5031414/5033865/5016866/5023063…
GO:0033644	host cell membrane	cellular_component	0.91569	1	1	845	33	11655	5017543
GO:0044218	other organism cell membrane	cellular_component	0.91569	1	1	845	33	11655	5017543
GO:0044279	other organism membrane	cellular_component	0.91569	1	1	845	33	11655	5017543
GO:0043565	sequence-specific DNA binding	molecular_function	0.91583	1	7	845	144	11655	5010275/5012040/5019566/5047438/5036579/5029778/5029537
GO:0019048	modulation by virus of host morphology or physiology	biological_process	0.91741	1	2	845	56	11655	5023723/5036699
GO:0098542	defense response to other organism	biological_process	0.91749	1	1	845	33	11655	5026247
GO:0006418	tRNA aminoacylation for protein translation	biological_process	0.91797	1	3	845	76	11655	5020550/5041576/5011271
GO:0016070	RNA metabolic process	biological_process	0.92021	1	61	845	987	11655	5029632/5044092/5043503/5010275/5008810/5020550/5042423/5033306/5037439/5020337/5016083/5020486/5030013/5046438/5042606/5039711/5033732/5022310/5019023/5031589/5021168/5018759/5031241/5015043/5047388/5029778/5008765/5041576/5047065/5041458/5024274/5035276/5016964/5016673/5041402/5023536/5047438/5027800/5042251/5012040/5011423/5037358/5032754/5013595/5041989/5012947/5045398/5041866/5045695/5038997…
GO:0000278	mitotic cell cycle	biological_process	0.92022	1	2	845	56	11655	5040250/5011321
GO:1903047	mitotic cell cycle process	biological_process	0.92022	1	2	845	56	11655	5040250/5011321
GO:0005488	binding	molecular_function	0.9203	1	435	845	6288	11655	5018859/5040250/5043503/5016271/5045016/5044912/5033621/5036422/5033830/5026709/5017725/5014515/5024274/5031504/5014135/5014593/5016964/5031525/5046438/5037683/5038105/5034372/5023366/5029697/5044843/5022698/5010346/5026017/5039544/5017522/5045658/5033976/5029662/5010640/5039906/5027800/5014167/5022532/5014581/5042675/5035437/5044441/5012780/5045301/5045559/5009303/5016036/5033025/5036494/5017878…
GO:0006733	oxidoreduction coenzyme metabolic process	biological_process	0.9206	1	1	845	34	11655	5010875
GO:0072527	pyrimidine-containing compound metabolic process	biological_process	0.92081	1	1	845	34	11655	5039468
GO:0022414	reproductive process	biological_process	0.92129	1	2	845	57	11655	5033673/5033976
GO:0016491	oxidoreductase activity	molecular_function	0.92205	1	31	845	530	11655	5022698/5015163/5010270/5009307/5016572/5023356/5035697/5026195/5033492/5022242/5030688/5034787/5042088/5031025/5045311/5021663/5013611/5012780/5025798/5044954/5016785/5025841/5011694/5046172/5029266/5041778/5041427/5024704/5018759/5024607/5034283
GO:0070925	organelle assembly	biological_process	0.9231	1	1	845	34	11655	5044263
GO:0005261	cation channel activity	molecular_function	0.92338	1	3	845	78	11655	5033922/5008765/5022550
GO:0016462	pyrophosphatase activity	molecular_function	0.92516	1	38	845	655	11655	5030457/5036807/5017509/5043503/5042296/5025236/5037836/5008765/5009811/5022814/5012215/5014228/5031525/5039544/5026017/5031705/5029643/5032009/5013789/5014969/5047972/5045053/5038252/5024227/5017931/5010901/5013612/5037417/5029012/5024622/5015083/5037822/5038804/5033025/5026607/5012604/5015939/5041802
GO:0004812	aminoacyl-tRNA ligase activity	molecular_function	0.92573	1	3	845	78	11655	5020550/5041576/5011271
GO:0048878	chemical homeostasis	biological_process	0.92679	1	1	845	35	11655	5038739
GO:0006812	cation transport	biological_process	0.92687	1	27	845	477	11655	5033922/5035181/5033566/5045053/5047972/5029960/5018332/5045821/5016122/5026017/5014228/5033025/5029266/5008866/5011428/5044077/5021162/5009411/5012215/5020264/5034058/5008765/5038539/5037448/5035947/5047509/5044603
GO:0016817	hydrolase activity/ acting on acid anhydrides	molecular_function	0.9269	1	42	845	717	11655	5011565/5017509/5030457/5036807/5043503/5025236/5042296/5037836/5008765/5022814/5009811/5012215/5014228/5031525/5039544/5031705/5026017/5047185/5018332/5029643/5016572/5013789/5032009/5047972/5045053/5014969/5024227/5038252/5017931/5013612/5010901/5037417/5024622/5015083/5029012/5038804/5037822/5015939/5012604/5033025/5026607/5041802
GO:0033365	protein localization to organelle	biological_process	0.92923	1	3	845	79	11655	5028871/5024227/5026668
GO:0019222	regulation of metabolic process	biological_process	0.93475	1	38	845	651	11655	5038804/5020264/5015799/5032281/5011199/5036699/5037358/5011423/5032754/5012040/5027800/5047438/5041550/5023536/5045695/5045398/5020905/5012947/5024228/5031241/5021168/5031589/5016964/5035276/5047065/5008765/5009811/5029778/5021442/5010275/5021761/5030013/5045568/5016083/5020337/5011565/5037439/5008810
GO:0016482	cytoplasmic transport	biological_process	0.93599	1	5	845	119	11655	5026668/5024227/5020179/5028871/5020226
GO:0065008	regulation of biological quality	biological_process	0.93611	1	13	845	255	11655	5018759/5038739/5036699/5035684/5033976/5023723/5012780/5019566/5030284/5024144/5011553/5020905/5044958
GO:0005215	transporter activity	molecular_function	0.93692	1	67	845	1101	11655	5047509/5030857/5010901/5020264/5034058/5046249/5024648/5033492/5045821/5022550/5018332/5029643/5027589/5024186/5010560/5045053/5047972/5014969/5015764/5037114/5045855/5020226/5041402/5008765/5021168/5031044/5025696/5011428/5008866/5031638/5029960/5023583/5033566/5035181/5016695/5044603/5011271/5015083/5028204/5021195/5046653/5021162/5028790/5044077/5032320/5033025/5012604/5040872/5015163/5044773…
GO:0015629	actin cytoskeleton	cellular_component	0.93786	1	1	845	37	11655	5043503
GO:0090407	organophosphate biosynthetic process	biological_process	0.93908	1	14	845	278	11655	5019188/5029960/5039468/5032573/5045821/5016122/5041028/5034176/5031050/5024227/5040432/5038804/5047972/5012215
GO:0009607	response to biotic stimulus	biological_process	0.94199	1	2	845	61	11655	5020337/5026247
GO:0016192	vesicle-mediated transport	biological_process	0.94269	1	10	845	210	11655	5020179/5026709/5018334/5025836/5024264/5039985/5028851/5047584/5033673/5017619
GO:0003678	DNA helicase activity	molecular_function	0.94391	1	2	845	63	11655	5008765/5026607
GO:0044765	single-organism transport	biological_process	0.94401	1	84	845	1363	11655	5024264/5026668/5024227/5037114/5047972/5015764/5045053/5014969/5018332/5029643/5024186/5010560/5027589/5045821/5022550/5020264/5034058/5037448/5047509/5033673/5010901/5035181/5016695/5023583/5033566/5029960/5046711/5016122/5011428/5008866/5031638/5021168/5031044/5025696/5018334/5008765/5045855/5029119/5035947/5020226/5038962/5025836/5045972/5017619/5015163/5044773/5040872/5026017/5028851/5033025…
GO:0016881	acid-amino acid ligase activity	molecular_function	0.94483	1	1	845	39	11655	5047000
GO:0017038	protein import	biological_process	0.94497	1	1	845	39	11655	5026668
GO:0003676	nucleic acid binding	molecular_function	0.94518	1	81	845	1303	11655	5037417/5045301/5042093/5038804/5034510/5011793/5016801/5013325/5040872/5040281/5032998/5013595/5012947/5027800/5012040/5029948/5025836/5020902/5016964/5009811/5040704/5028616/5044733/5015043/5046438/5029537/5042606/5043879/5023531/5017892/5033306/5044638/5028871/5016271/5044092/5043503/5036579/5031833/5037196/5021160/5017994/5042248/5021534/5030662/5036323/5045450/5047647/5013130/5024228/5019263…
GO:0006259	DNA metabolic process	biological_process	0.94613	1	26	845	476	11655	5021534/5042248/5043646/5023400/5026607/5043601/5016801/5030284/5037196/5019566/5016810/5008765/5009811/5035652/5024281/5017509/5019125/5029948/5020503/5040872/5042423/5040809/5017892/5024228/5043083/5032998
GO:0044262	cellular carbohydrate metabolic process	biological_process	0.94746	1	1	845	40	11655	5008765
GO:0044702	single organism reproductive process	biological_process	0.94768	1	1	845	40	11655	5033673
GO:0017111	nucleoside-triphosphatase activity	molecular_function	0.94821	1	36	845	641	11655	5039544/5031705/5026017/5029643/5013789/5032009/5047972/5045053/5014969/5024227/5038252/5017931/5013612/5010901/5037417/5015083/5024622/5038804/5037822/5015939/5033025/5026607/5012604/5041802/5017509/5030457/5036807/5043503/5025236/5042296/5037836/5008765/5022814/5009811/5012215/5031525
GO:0016875	ligase activity/ forming carbon-oxygen bonds	molecular_function	0.94918	1	3	845	85	11655	5011271/5041576/5020550
GO:0016876	ligase activity/ forming aminoacyl-tRNA and related compounds	molecular_function	0.94918	1	3	845	85	11655	5011271/5020550/5041576
GO:0003712	transcription cofactor activity	molecular_function	0.95052	1	1	845	40	11655	5045695
GO:0009152	purine ribonucleotide biosynthetic process	biological_process	0.95094	1	4	845	106	11655	5045821/5047972/5012215/5029960
GO:0044003	modification by symbiont of host morphology or physiology	biological_process	0.95225	1	2	845	65	11655	5023723/5036699
GO:0051817	modification of morphology or physiology of other organism involved in symbiotic interaction	biological_process	0.95225	1	2	845	65	11655	5036699/5023723
GO:0006164	purine nucleotide biosynthetic process	biological_process	0.95335	1	4	845	107	11655	5047972/5012215/5045821/5029960
GO:0009260	ribonucleotide biosynthetic process	biological_process	0.9534	1	4	845	107	11655	5029960/5045821/5047972/5012215
GO:0046390	ribose phosphate biosynthetic process	biological_process	0.9534	1	4	845	107	11655	5029960/5047972/5012215/5045821
GO:0000989	transcription factor activity/ transcription factor binding	molecular_function	0.954	1	1	845	41	11655	5045695
GO:0003677	DNA binding	molecular_function	0.95423	1	48	845	820	11655	5030662/5036323/5016801/5013325/5047647/5042093/5042248/5021534/5017994/5037196/5029948/5024227/5038252/5047438/5027800/5012040/5019263/5032998/5024228/5012947/5040872/5029537/5043601/5042606/5031589/5019023/5015043/5010794/5047388/5029778/5009811/5028616/5008765/5016810/5019566/5020902/5016673/5016964/5044092/5036579/5036399/5024281/5017509/5010275/5008810/5017892/5031050/5023531
GO:0016053	organic acid biosynthetic process	biological_process	0.9546	1	3	845	87	11655	5025841/5035697/5047719
GO:0046394	carboxylic acid biosynthetic process	biological_process	0.9546	1	3	845	87	11655	5025841/5047719/5035697
GO:0016818	hydrolase activity/ acting on acid anhydrides/ in phosphorus-containing anhydrides	molecular_function	0.95462	1	38	845	678	11655	5037417/5010901/5013612/5029012/5015083/5024622/5037822/5038804/5041802/5012604/5033025/5026607/5015939/5026017/5031705/5039544/5029643/5047972/5014969/5045053/5032009/5013789/5017931/5038252/5024227/5037836/5042296/5025236/5009811/5022814/5008765/5012215/5031525/5014228/5036807/5030457/5017509/5043503
GO:0030031	cell projection assembly	biological_process	0.95464	1	1	845	42	11655	5013921
GO:0030176	integral component of endoplasmic reticulum membrane	cellular_component	0.95586	1	1	845	41	11655	5025392
GO:0031227	intrinsic component of endoplasmic reticulum membrane	cellular_component	0.95586	1	1	845	41	11655	5025392
GO:0005515	protein binding	molecular_function	0.95654	1	119	845	1893	11655	5013130/5023585/5016142/5035574/5017515/5009591/5017920/5020852/5047851/5012102/5042624/5024938/5026668/5011478/5046309/5038252/5042251/5019414/5021458/5013789/5032744/5041475/5027320/5009547/5037776/5015612/5013921/5037196/5021160/5046628/5013611/5030662/5022976/5028082/5018532/5015799/5020711/5031666/5022840/5036348/5046491/5030688/5014958/5032934/5046544/5020873/5008742/5026014/5017083/5008803…
GO:0043038	amino acid activation	biological_process	0.95706	1	3	845	88	11655	5020550/5041576/5011271
GO:0043039	tRNA aminoacylation	biological_process	0.95706	1	3	845	88	11655	5020550/5041576/5011271
GO:0097159	organic cyclic compound binding	molecular_function	0.95714	1	264	845	3974	11655	5026982/5012947/5017251/5025836/5017023/5025076/5018870/5029012/5013325/5014099/5012604/5015939/5026474/5037822/5042093/5014655/5021452/5011349/5036579/5028871/5023969/5018864/5009811/5039867/5015862/5047455/5024599/5036878/5020902/5025236/5029537/5044733/5046370/5016512/5029643/5042350/5029496/5034787/5041303/5025590/5017994/5037196/5030492/5012165/5027682/5033274/5035181/5041089/5010275/5015693…
GO:1901363	heterocyclic compound binding	molecular_function	0.95714	1	264	845	3974	11655	5016866/5023063/5024227/5028172/5047972/5031414/5033865/5022721/5013789/5013130/5045451/5010560/5041054/5031171/5032093/5035697/5032927/5045450/5026607/5021534/5043797/5028483/5046628/5033784/5047171/5025766/5021608/5027188/5043601/5013492/5030882/5030625/5040272/5014345/5016785/5027256/5044805/5033588/5029778/5041576/5008765/5008979/5016673/5021448/5045658/5029662/5039906/5027800/5044843/5022698…
GO:0046915	transition metal ion transmembrane transporter activity	molecular_function	0.95728	1	3	845	85	11655	5033025/5029266/5035181
GO:0016849	phosphorus-oxygen lyase activity	molecular_function	0.95917	1	2	845	70	11655	5040432/5044092
GO:0022890	inorganic cation transmembrane transporter activity	molecular_function	0.95962	1	21	845	403	11655	5029960/5022550/5033492/5045821/5035181/5033922/5033566/5045053/5047972/5038539/5008765/5047509/5033025/5008866/5011428/5029266/5044077/5034058/5021162/5009411/5020264
GO:1902578	single-organism localization	biological_process	0.96058	1	84	845	1384	11655	5044603/5011271/5040292/5027498/5015083/5046653/5020403/5021195/5021162/5020179/5044291/5044077/5032320/5028790/5028851/5033025/5012604/5026017/5040872/5017619/5015163/5044773/5045972/5038962/5025836/5015036/5025236/5021472/5038539/5032695/5009411/5012215/5029266/5040432/5014228/5020337/5018280/5036630/5041100/5009653/5028871/5016718/5026709/5033922/5047509/5033673/5010901/5037448/5020264/5034058…
GO:0006790	sulfur compound metabolic process	biological_process	0.96162	1	1	845	44	11655	5038404
GO:0006928	movement of cell or subcellular component	biological_process	0.96269	1	7	845	176	11655	5015939/5045398/5037822/5020337/5042296/5039544/5013789
GO:0006605	protein targeting	biological_process	0.96352	1	3	845	91	11655	5028871/5026668/5024227
GO:0006753	nucleoside phosphate metabolic process	biological_process	0.96352	1	11	845	244	11655	5025798/5045821/5039468/5029960/5010270/5012215/5047972/5040087/5024704/5040432/5010875
GO:0006260	DNA replication	biological_process	0.9639	1	7	845	168	11655	5023400/5042248/5009811/5043083/5026607/5016810/5042423
GO:0090304	nucleic acid metabolic process	biological_process	0.96433	1	84	845	1379	11655	5031241/5021168/5023400/5019023/5031589/5022310/5033732/5043601/5041402/5016673/5035276/5019566/5016810/5041576/5041458/5008765/5047388/5029778/5010275/5017509/5024281/5019125/5029632/5042423/5020550/5043083/5008810/5021534/5042248/5026607/5032281/5036323/5013612/5011199/5029668/5037196/5031833/5017994/5042251/5023536/5047438/5020503/5045695/5038997/5041866/5045398/5040809/5041989/5024228/5015043…
GO:0003777	microtubule motor activity	molecular_function	0.96524	1	5	845	140	11655	5015939/5037822/5039544/5042296/5013789
GO:0003774	motor activity	molecular_function	0.96594	1	6	845	160	11655	5015939/5043503/5013789/5039544/5042296/5037822
GO:0016765	transferase activity/ transferring alkyl or aryl (other than methyl) groups	molecular_function	0.96615	1	1	845	46	11655	5038404
GO:0022891	substrate-specific transmembrane transporter activity	molecular_function	0.96849	1	44	845	786	11655	5029266/5040432/5011428/5008866/5031638/5009411/5021168/5031044/5025696/5038539/5008765/5045855/5015036/5020226/5021472/5033922/5035181/5016695/5009653/5023583/5033566/5029960/5020337/5018280/5036630/5033025/5020264/5021162/5034058/5028790/5044077/5021195/5030857/5047509/5044603/5047972/5045053/5010560/5044773/5024186/5040872/5033492/5045821/5022550
GO:0006810	transport	biological_process	0.96932	1	108	845	1755	11655	5015083/5028204/5020403/5046653/5021195/5018948/5044603/5011271/5040292/5027498/5028851/5012604/5033025/5038804/5021162/5020179/5044291/5044077/5028790/5032320/5015163/5017619/5044773/5020892/5026017/5040872/5047584/5038962/5025836/5039681/5033278/5047546/5045972/5038539/5015036/5025236/5021472/5040432/5029266/5014228/5009411/5032695/5012215/5041100/5027180/5020036/5020337/5018280/5014414/5036630…
GO:0051128	regulation of cellular component organization	biological_process	0.96947	1	2	845	71	11655	5009711/5040250
GO:0008324	cation transmembrane transporter activity	molecular_function	0.97145	1	23	845	448	11655	5008765/5038539/5044603/5047509/5029266/5008866/5011428/5033025/5020264/5009411/5021162/5034058/5044077/5029960/5024186/5033492/5045821/5022550/5033922/5035181/5045053/5047972/5033566
GO:0044764	multi-organism cellular process	biological_process	0.97265	1	15	845	319	11655	5041180/5008765/5011553/5018158/5030284/5040250/5031522/5014414/5010762/5023723/5017931/5030662/5020799/5036699/5017130
GO:0006351	transcription/ DNA-templated	biological_process	0.97276	1	36	845	658	11655	5017994/5011199/5036323/5032281/5038804/5042093/5012947/5045398/5045695/5047438/5023536/5012040/5042251/5027800/5032754/5037358/5011423/5047388/5029778/5047065/5008765/5035276/5016964/5016673/5042606/5031241/5021168/5031589/5019023/5015043/5008810/5037439/5020337/5030013/5044092/5010275
GO:0097659	nucleic acid-templated transcription	biological_process	0.97276	1	36	845	658	11655	5016673/5016964/5035276/5047065/5008765/5047388/5029778/5015043/5031241/5021168/5031589/5019023/5042606/5030013/5020337/5037439/5008810/5010275/5044092/5011199/5017994/5042093/5038804/5036323/5032281/5045695/5045398/5012947/5037358/5032754/5011423/5012040/5042251/5027800/5023536/5047438
GO:0055114	oxidation-reduction process	biological_process	0.97301	1	24	845	465	11655	5025841/5016785/5046172/5024704/5018759/5024607/5023400/5034283/5031025/5013611/5025798/5044954/5034787/5033922/5040087/5022698/5044958/5009307/5010270/5016572/5023356/5035697/5026195/5022242
GO:0051234	establishment of localization	biological_process	0.97308	1	108	845	1763	11655	5028871/5009653/5026709/5016718/5033922/5043503/5020337/5014414/5018280/5036630/5027180/5041100/5020036/5032695/5009411/5012215/5029266/5040432/5014228/5015036/5025236/5021472/5038539/5033278/5047546/5045972/5038962/5025836/5039681/5020892/5040872/5026017/5047584/5015163/5017619/5044773/5038804/5021162/5020179/5044291/5028790/5044077/5032320/5028851/5033025/5012604/5018948/5044603/5011271/5040292…
GO:0032774	RNA biosynthetic process	biological_process	0.97468	1	37	845	677	11655	5044092/5010275/5008810/5042423/5037439/5020337/5030013/5042606/5031241/5021168/5019023/5031589/5015043/5047388/5029778/5047065/5008765/5035276/5016964/5016673/5047438/5023536/5012040/5042251/5027800/5032754/5037358/5011423/5012947/5045398/5045695/5036323/5032281/5042093/5038804/5017994/5011199
GO:0005789	endoplasmic reticulum membrane	cellular_component	0.97489	1	5	845	136	11655	5034419/5032573/5025392/5034176/5024281
GO:0044711	single-organism biosynthetic process	biological_process	0.97525	1	25	845	490	11655	5047972/5023063/5032510/5031050/5034176/5041028/5047719/5035697/5016122/5045821/5021202/5039468/5029960/5019188/5041989/5038404/5018759/5012215/5034283/5033647/5040432/5025841/5021663/5032573/5008765
GO:0006310	DNA recombination	biological_process	0.97551	1	3	845	99	11655	5032998/5043601/5019125
GO:0007018	microtubule-based movement	biological_process	0.97565	1	5	845	147	11655	5015939/5037822/5042296/5039544/5013789
GO:0071944	cell periphery	cellular_component	0.97573	1	8	845	200	11655	5031172/5040885/5047972/5042423/5037997/5029643/5032757/5020337
GO:0051188	cofactor biosynthetic process	biological_process	0.97578	1	3	845	97	11655	5024227/5038404/5038804
GO:0044432	endoplasmic reticulum part	cellular_component	0.97618	1	5	845	137	11655	5032573/5025392/5024281/5034176/5034419
GO:0012505	endomembrane system	cellular_component	0.97673	1	12	845	267	11655	5024186/5030799/5034419/5019383/5033673/5032573/5020226/5025392/5034176/5032744/5018334/5024281
GO:0006814	sodium ion transport	biological_process	0.97702	1	1	845	51	11655	5011428
GO:0042175	nuclear outer membrane-endoplasmic reticulum membrane network	cellular_component	0.97717	1	5	845	138	11655	5025392/5034176/5024281/5032573/5034419
GO:0015081	sodium ion transmembrane transporter activity	molecular_function	0.9772	1	1	845	51	11655	5011428
GO:0005783	endoplasmic reticulum	cellular_component	0.9775	1	7	845	176	11655	5030799/5034419/5032744/5032573/5025392/5034176/5024281
GO:0003924	GTPase activity	molecular_function	0.97847	1	9	845	213	11655	5022814/5009811/5013612/5024227/5033025/5038252/5031525/5032009/5038804
GO:0015979	photosynthesis	biological_process	0.97904	1	3	845	102	11655	5047188/5017114/5017881
GO:0051179	localization	biological_process	0.97928	1	109	845	1794	11655	5039985/5037114/5024227/5026668/5024264/5047972/5015764/5045053/5014969/5024186/5027589/5030799/5010560/5029643/5018332/5022550/5045821/5022527/5024648/5034058/5038739/5020264/5037448/5047127/5010901/5033673/5047509/5030857/5036278/5010566/5016695/5035181/5046284/5033566/5023583/5029960/5046711/5016122/5030688/5031638/5011428/5008866/5025696/5018334/5031044/5021168/5008765/5041402/5020226/5045855…
GO:0031090	organelle membrane	cellular_component	0.9794	1	17	845	358	11655	5026668/5046284/5024281/5047972/5014969/5029960/5018332/5024186/5025392/5034176/5045821/5032695/5046033/5034419/5021853/5020226/5032573
GO:1902580	single-organism cellular localization	biological_process	0.97954	1	3	845	101	11655	5028871/5024227/5026668
GO:0009117	nucleotide metabolic process	biological_process	0.98012	1	10	845	242	11655	5010270/5039468/5029960/5045821/5025798/5010875/5040432/5024704/5047972/5012215
GO:0005654	nucleoplasm	cellular_component	0.98034	1	1	845	52	11655	5045695
GO:0044451	nucleoplasm part	cellular_component	0.98034	1	1	845	52	11655	5045695
GO:0008134	transcription factor binding	molecular_function	0.98158	1	1	845	55	11655	5038804
GO:0022892	substrate-specific transporter activity	molecular_function	0.98166	1	46	845	840	11655	5015036/5045855/5041402/5021472/5020226/5038539/5008765/5021168/5031044/5009411/5025696/5011428/5008866/5040432/5029266/5031638/5018280/5020337/5036630/5029960/5023583/5009653/5033566/5016695/5035181/5033922/5047509/5044603/5030857/5028204/5021195/5034058/5020264/5021162/5028790/5044077/5033025/5040872/5022550/5045821/5033492/5044773/5010560/5024186/5047972/5045053
GO:0015075	ion transmembrane transporter activity	molecular_function	0.98363	1	40	845	751	11655	5029960/5036630/5018280/5033922/5035181/5033566/5009653/5023583/5038539/5008765/5020226/5021472/5045855/5015036/5031638/5040432/5029266/5011428/5008866/5025696/5009411/5021168/5031044/5044773/5024186/5045821/5033492/5022550/5040872/5045053/5047972/5021195/5044603/5047509/5033025/5028790/5044077/5021162/5020264/5034058
GO:0030117	membrane coat	cellular_component	0.9854	1	2	845	84	11655	5047584/5039985
GO:0048475	coated membrane	cellular_component	0.9854	1	2	845	84	11655	5047584/5039985
GO:0050896	response to stimulus	biological_process	0.98559	1	73	845	1262	11655	5017892/5024884/5010164/5041100/5008834/5020337/5016083/5031144/5025253/5019151/5022187/5009811/5043377/5015036/5040432/5032417/5043646/5033013/5047832/5035981/5040872/5042977/5044127/5029948/5017023/5045906/5030284/5015512/5038804/5035860/5040948/5042423/5043083/5019685/5019125/5020873/5008642/5016695/5041346/5008765/5019647/5047388/5035947/5026011/5035684/5043601/5044805/5019023/5012729/5040809…
GO:0030001	metal ion transport	biological_process	0.98586	1	10	845	245	11655	5037448/5008765/5044603/5035947/5016122/5011428/5035181/5033922/5029266/5033025
GO:0005875	microtubule associated complex	cellular_component	0.98623	1	1	845	61	11655	5029353
GO:0098588	bounding membrane of organelle	cellular_component	0.98659	1	10	845	245	11655	5034419/5018332/5024186/5025392/5034176/5032573/5026668/5046284/5024281/5014969
GO:0043234	protein complex	cellular_component	0.98737	1	48	845	884	11655	5010875/5036399/5043503/5008642/5014174/5033566/5024281/5036348/5046491/5045662/5029960/5017114/5040250/5025392/5008866/5035684/5010578/5018334/5012215/5019023/5009411/5016810/5041402/5029353/5039985/5026668/5047188/5017881/5019379/5047972/5045053/5014969/5018332/5020545/5047584/5018521/5045695/5045821/5023373/5044077/5046033/5042248/5021162/5021853/5037776/5045906/5035652/5022572
GO:0006139	nucleobase-containing compound metabolic process	biological_process	0.98759	1	98	845	1653	11655	5017994/5011199/5029668/5013612/5025798/5037196/5031833/5026607/5036323/5032281/5021534/5042248/5024704/5041989/5040809/5024228/5045695/5038997/5020503/5045821/5041866/5045398/5023536/5047438/5024227/5042251/5047972/5041576/5016810/5041458/5008765/5029778/5047388/5041402/5016673/5019566/5035276/5033732/5043601/5021168/5031241/5023400/5022310/5031589/5019023/5042423/5043083/5020550/5008810/5029960…
GO:0009187	cyclic nucleotide metabolic process	biological_process	0.98885	1	1	845	63	11655	5040432
GO:0009190	cyclic nucleotide biosynthetic process	biological_process	0.98885	1	1	845	63	11655	5040432
GO:0044700	single organism signaling	biological_process	0.98989	1	42	845	790	11655	5032283/5047209/5028771/5045906/5019603/5038804/5035860/5015512/5039374/5042677/5047832/5012729/5033865/5017023/5014127/5029870/5038252/5044127/5042977/5016155/5024227/5015036/5035947/5022187/5009811/5047388/5019647/5019023/5032417/5044805/5040432/5035684/5020337/5019685/5040948/5042423/5041346/5019151/5025253/5031144/5016695/5008642
GO:0007154	cell communication	biological_process	0.99006	1	43	845	807	11655	5039374/5042677/5015512/5038804/5035860/5019603/5045906/5032283/5047209/5028771/5042977/5044127/5038252/5016155/5024227/5017023/5029870/5014127/5033865/5012729/5047832/5040432/5035684/5032417/5044805/5019023/5019647/5022187/5009811/5047388/5015036/5035947/5016695/5031144/5008642/5019151/5025253/5041346/5042423/5040948/5017892/5019685/5020337
GO:0023052	signaling	biological_process	0.99014	1	42	845	791	11655	5015036/5035947/5019647/5022187/5009811/5047388/5032417/5044805/5019023/5040432/5035684/5019685/5020337/5040948/5042423/5019151/5025253/5041346/5016695/5031144/5008642/5032283/5047209/5028771/5019603/5045906/5015512/5035860/5038804/5039374/5042677/5012729/5047832/5033865/5044127/5042977/5038252/5016155/5024227/5017023/5029870/5014127
GO:0010468	regulation of gene expression	biological_process	0.9907	1	27	845	553	11655	5027800/5012040/5010275/5011423/5037358/5032754/5036699/5047438/5023536/5020337/5045398/5030013/5045695/5024228/5008810/5037439/5038804/5031589/5021168/5031241/5032281/5035276/5011199/5016964/5029778/5008765/5047065
GO:0046983	protein dimerization activity	molecular_function	0.99093	1	1	845	63	11655	5042251
GO:0016874	ligase activity	molecular_function	0.99121	1	7	845	201	11655	5047000/5011271/5030688/5022242/5041576/5043083/5020550
GO:0034654	nucleobase-containing compound biosynthetic process	biological_process	0.9918	1	46	845	868	11655	5038804/5042093/5032281/5036323/5011199/5017994/5042251/5047972/5027800/5012040/5037358/5011423/5032754/5023536/5047438/5045398/5045821/5045695/5041989/5038404/5012947/5031589/5019023/5012215/5031241/5021168/5015043/5040432/5042606/5035276/5016964/5016673/5021663/5029778/5047388/5008765/5047065/5010275/5044092/5020337/5030013/5029960/5039468/5008810/5042423/5037439
GO:0060255	regulation of macromolecule metabolic process	biological_process	0.99181	1	30	845	606	11655	5035276/5016964/5011199/5029778/5008765/5047065/5031589/5038804/5031241/5021168/5032281/5015799/5020337/5045398/5045695/5030013/5008810/5024228/5037439/5020905/5027800/5012040/5010275/5037358/5032754/5011423/5036699/5023536/5047438/5041550
GO:0007165	signal transduction	biological_process	0.99207	1	41	845	783	11655	5019685/5020337/5040948/5042423/5019151/5025253/5041346/5031144/5016695/5008642/5015036/5035947/5019647/5022187/5009811/5047388/5032417/5044805/5019023/5040432/5035684/5012729/5047832/5033865/5044127/5038252/5042977/5016155/5024227/5017023/5029870/5032283/5047209/5028771/5019603/5045906/5015512/5038804/5035860/5039374/5042677
GO:0006355	regulation of transcription/ DNA-templated	biological_process	0.99251	1	25	845	527	11655	5045398/5020337/5045695/5030013/5008810/5037439/5010275/5012040/5027800/5037358/5032754/5011423/5047438/5023536/5035276/5016964/5011199/5029778/5047065/5008765/5031241/5021168/5031589/5038804/5032281
GO:1903506	regulation of nucleic acid-templated transcription	biological_process	0.99251	1	25	845	527	11655	5045398/5020337/5030013/5045695/5008810/5037439/5012040/5010275/5027800/5011423/5037358/5032754/5023536/5047438/5035276/5011199/5016964/5029778/5047065/5008765/5031241/5021168/5038804/5031589/5032281
GO:0016879	ligase activity/ forming carbon-nitrogen bonds	molecular_function	0.99266	1	1	845	66	11655	5047000
GO:0031300	intrinsic component of organelle membrane	cellular_component	0.99279	1	1	845	65	11655	5025392
GO:0031301	integral component of organelle membrane	cellular_component	0.99279	1	1	845	65	11655	5025392
GO:0009165	nucleotide biosynthetic process	biological_process	0.99285	1	6	845	187	11655	5045821/5047972/5012215/5039468/5040432/5029960
GO:1901293	nucleoside phosphate biosynthetic process	biological_process	0.99285	1	6	845	187	11655	5045821/5012215/5047972/5039468/5040432/5029960
GO:0051252	regulation of RNA metabolic process	biological_process	0.99321	1	25	845	530	11655	5032281/5038804/5031589/5021168/5031241/5008765/5047065/5029778/5016964/5011199/5035276/5023536/5047438/5037358/5032754/5011423/5027800/5012040/5010275/5037439/5008810/5045695/5030013/5020337/5045398
GO:2001141	regulation of RNA biosynthetic process	biological_process	0.99321	1	25	845	530	11655	5038804/5031589/5031241/5021168/5032281/5035276/5011199/5016964/5029778/5008765/5047065/5027800/5012040/5010275/5037358/5011423/5032754/5023536/5047438/5020337/5045398/5045695/5030013/5008810/5037439
GO:0098796	membrane protein complex	cellular_component	0.99324	1	19	845	428	11655	5018332/5029960/5045821/5047584/5025392/5039985/5026668/5033566/5047972/5045053/5014969/5024281/5021853/5008866/5046033/5044077/5009411/5012215/5021162
GO:0031323	regulation of cellular metabolic process	biological_process	0.99327	1	29	845	596	11655	5023536/5047438/5041550/5037358/5032754/5011423/5027800/5010275/5012040/5037439/5012947/5020905/5008810/5045695/5030013/5020337/5045398/5015799/5032281/5031589/5038804/5031241/5021168/5008765/5047065/5029778/5011199/5016964/5035276
GO:0006725	cellular aromatic compound metabolic process	biological_process	0.99372	1	101	845	1732	11655	5013595/5032998/5038404/5012947/5010270/5040872/5029948/5012040/5027800/5037358/5011423/5032754/5035652/5011271/5030284/5016801/5042093/5038804/5039468/5037439/5033306/5017892/5009307/5016083/5020337/5030013/5020486/5044092/5043503/5009811/5024274/5047065/5021663/5016964/5040432/5046438/5039711/5042606/5043646/5018759/5012215/5047007/5015043/5024228/5041989/5040809/5045398/5013673/5045695/5038997…
GO:0044283	small molecule biosynthetic process	biological_process	0.99384	1	3	845	122	11655	5025841/5035697/5047719
GO:0019752	carboxylic acid metabolic process	biological_process	0.99519	1	11	845	290	11655	5022242/5011199/5047719/5035697/5011271/5036085/5020550/5041576/5032754/5025841/5010875
GO:0080090	regulation of primary metabolic process	biological_process	0.9953	1	29	845	607	11655	5037358/5011423/5032754/5012040/5010275/5027800/5047438/5023536/5041550/5030013/5045695/5045398/5020337/5020905/5037439/5008810/5021168/5031241/5031589/5038804/5015799/5032281/5016964/5011199/5035276/5047065/5008765/5009811/5029778
GO:0019219	regulation of nucleobase-containing compound metabolic process	biological_process	0.99547	1	25	845	542	11655	5031589/5038804/5031241/5021168/5032281/5035276/5011199/5016964/5029778/5008765/5047065/5027800/5010275/5012040/5011423/5037358/5032754/5047438/5023536/5020337/5045398/5045695/5030013/5008810/5037439
GO:0019058	viral life cycle	biological_process	0.99565	1	3	845	127	11655	5040250/5017130/5030662
GO:1901360	organic cyclic compound metabolic process	biological_process	0.99574	1	101	845	1751	11655	5024281/5017509/5010275/5040087/5029632/5019125/5010875/5029960/5020550/5043083/5008810/5042423/5023400/5019023/5022310/5031589/5031241/5021168/5043601/5033732/5035276/5019566/5016673/5041402/5029778/5047388/5008765/5041576/5016810/5041458/5042251/5047972/5024227/5047438/5023536/5045398/5013673/5045821/5041866/5045695/5038997/5020503/5024228/5040809/5041989/5024704/5042248/5021534/5032281/5036323…
GO:0051716	cellular response to stimulus	biological_process	0.99586	1	52	845	986	11655	5020337/5019685/5043083/5042423/5024884/5040948/5017892/5041346/5025253/5019151/5016695/5031144/5008642/5019125/5015036/5035947/5009811/5022187/5047388/5008765/5019647/5043646/5019023/5032417/5044805/5043601/5040432/5035684/5040872/5020503/5047832/5012729/5033865/5017023/5029948/5029870/5044127/5016155/5042977/5038252/5024227/5047209/5028771/5032283/5030284/5045906/5019603/5035860/5038804/5015512…
GO:0046483	heterocycle metabolic process	biological_process	0.9959	1	100	845	1738	11655	5043601/5033732/5031241/5021168/5031589/5019023/5022310/5023400/5029778/5047388/5041576/5016810/5041458/5008765/5019566/5035276/5041402/5016673/5029632/5010875/5019125/5010275/5017509/5024281/5040087/5020550/5043083/5008810/5029960/5042423/5036323/5032281/5026607/5021534/5024704/5042248/5017994/5037196/5025798/5031833/5011199/5013612/5029668/5023536/5047438/5024227/5042251/5047972/5024228/5041989…
GO:0006082	organic acid metabolic process	biological_process	0.99614	1	11	845	295	11655	5047719/5011271/5035697/5011199/5022242/5041576/5020550/5036085/5032754/5010875/5025841
GO:0043436	oxoacid metabolic process	biological_process	0.99614	1	11	845	295	11655	5022242/5035697/5047719/5011271/5011199/5020550/5036085/5041576/5032754/5010875/5025841
GO:0031224	intrinsic component of membrane	cellular_component	0.99631	1	78	845	1401	11655	5038997/5029643/5024186/5010560/5030799/5012729/5037997/5014969/5036771/5037114/5030857/5010901/5034419/5037448/5034058/5046249/5013217/5032757/5046711/5042423/5024281/5016695/5035181/5031172/5023723/5041402/5021168/5019431/5044805/5041196/5021614/5026017/5034176/5041028/5046044/5034717/5033013/5015163/5041804/5045972/5047188/5009797/5011423/5033278/5040842/5038962/5027873/5042213/5027498/5011271…
GO:2000112	regulation of cellular macromolecule biosynthetic process	biological_process	0.99667	1	25	845	551	11655	5008765/5047065/5029778/5011199/5016964/5035276/5032281/5038804/5031589/5031241/5021168/5037439/5008810/5030013/5045695/5020337/5045398/5023536/5047438/5011423/5037358/5032754/5027800/5012040/5010275
GO:0009889	regulation of biosynthetic process	biological_process	0.997	1	25	845	554	11655	5008810/5037439/5020337/5045398/5030013/5045695/5023536/5047438/5027800/5012040/5010275/5032754/5037358/5011423/5029778/5008765/5047065/5035276/5016964/5011199/5032281/5031589/5038804/5021168/5031241
GO:0010556	regulation of macromolecule biosynthetic process	biological_process	0.997	1	25	845	554	11655	5031241/5021168/5031589/5038804/5032281/5035276/5011199/5016964/5029778/5047065/5008765/5010275/5012040/5027800/5032754/5037358/5011423/5023536/5047438/5045398/5020337/5045695/5030013/5008810/5037439
GO:0031326	regulation of cellular biosynthetic process	biological_process	0.997	1	25	845	554	11655	5032754/5037358/5011423/5012040/5010275/5027800/5047438/5023536/5045695/5030013/5045398/5020337/5037439/5008810/5021168/5031241/5031589/5038804/5032281/5011199/5016964/5035276/5047065/5008765/5029778
GO:0051171	regulation of nitrogen compound metabolic process	biological_process	0.997	1	25	845	554	11655	5032281/5038804/5031589/5021168/5031241/5008765/5047065/5029778/5016964/5011199/5035276/5047438/5023536/5032754/5037358/5011423/5027800/5012040/5010275/5037439/5008810/5030013/5045695/5020337/5045398
GO:0050789	regulation of biological process	biological_process	0.99713	1	88	845	1561	11655	5019685/5008810/5011565/5042423/5040948/5041346/5010275/5021442/5016695/5008642/5035166/5035276/5035947/5029119/5029778/5047388/5019647/5008765/5031241/5021168/5019023/5031589/5044805/5035684/5045398/5045695/5024228/5020905/5012729/5044958/5033865/5029870/5047438/5038252/5016155/5023536/5024227/5032283/5047209/5028771/5011199/5046790/5019603/5020264/5032281/5039374/5015799/5042677/5016083/5045568…
GO:0016032	viral process	biological_process	0.99732	1	9	845	266	11655	5036699/5017130/5010762/5023723/5030662/5040250/5031522/5014414/5008765
GO:0016021	integral component of membrane	cellular_component	0.99763	1	76	845	1389	11655	5029266/5041327/5036789/5033234/5025236/5043377/5016718/5033922/5020337/5045568/5025392/5014414/5022702/5019188/5011553/5037439/5038804/5046033/5032320/5015512/5028567/5033025/5012604/5042213/5011271/5027498/5015083/5036415/5016771/5046653/5041804/5033278/5011423/5047188/5045972/5009797/5038962/5040842/5027873/5034176/5026017/5034717/5046044/5041028/5015163/5033013/5019431/5021168/5044805/5021614…
GO:0046873	metal ion transmembrane transporter activity	molecular_function	0.99768	1	7	845	225	11655	5033025/5008765/5011428/5035181/5029266/5033922/5022550
GO:1901362	organic cyclic compound biosynthetic process	biological_process	0.99843	1	48	845	960	11655	5024227/5047438/5023536/5032754/5037358/5011423/5042251/5047972/5027800/5012040/5038404/5041989/5012947/5045821/5045695/5045398/5032281/5036323/5038804/5042093/5017994/5011199/5044092/5010275/5042423/5037439/5029960/5008810/5039468/5030013/5020337/5042606/5040432/5015043/5012215/5031589/5019023/5034283/5021168/5031241/5008765/5047065/5029778/5047388/5016964/5016673/5021663/5035276
GO:0065007	biological regulation	biological_process	0.99843	1	94	845	1680	11655	5033976/5044127/5042977/5041550/5017023/5011423/5037358/5032754/5036699/5027800/5012040/5012947/5047832/5024144/5009711/5015512/5035860/5038804/5035767/5045906/5030284/5012780/5031144/5025253/5019151/5021761/5016718/5037439/5011553/5040250/5030013/5020337/5045568/5016083/5040432/5032417/5018759/5028616/5047065/5022187/5009811/5016964/5015036/5024227/5023536/5047438/5038252/5016155/5029870/5033865…
GO:0044281	small molecule metabolic process	biological_process	0.99848	1	25	845	578	11655	5024704/5012215/5025841/5040432/5011199/5021663/5011271/5044954/5025798/5041576/5032754/5040087/5047972/5010875/5045821/5035697/5047719/5022242/5010270/5041989/5038404/5029960/5036085/5020550/5039468
GO:0019438	aromatic compound biosynthetic process	biological_process	0.99856	1	46	845	930	11655	5042093/5038804/5032281/5036323/5011199/5017994/5037358/5011423/5032754/5047972/5042251/5027800/5012040/5023536/5047438/5045821/5045695/5045398/5038404/5041989/5012947/5015043/5012215/5019023/5031589/5021168/5031241/5042606/5040432/5016964/5016673/5021663/5035276/5008765/5047065/5047388/5029778/5010275/5044092/5030013/5020337/5037439/5042423/5029960/5008810/5039468
GO:0007264	small GTPase mediated signal transduction	biological_process	0.99856	1	8	845	243	11655	5044127/5024227/5017023/5033865/5038804/5040948/5022187/5009811
GO:0018130	heterocycle biosynthetic process	biological_process	0.99894	1	47	845	957	11655	5030013/5020337/5042423/5037439/5029960/5039468/5008810/5010275/5044092/5016673/5016964/5021663/5035276/5008765/5047065/5029778/5047388/5015043/5012215/5019023/5031589/5031241/5021168/5042606/5040432/5045821/5045695/5045398/5038404/5041989/5012947/5032754/5037358/5011423/5047972/5042251/5027800/5012040/5024227/5047438/5023536/5011199/5017994/5042093/5038804/5032281/5036323
GO:0032787	monocarboxylic acid metabolic process	biological_process	0.99894	1	1	845	91	11655	5010875
GO:0050794	regulation of cellular process	biological_process	0.99917	1	80	845	1488	11655	5035166/5016695/5008642/5010275/5041346/5040948/5042423/5008810/5019685/5035684/5044805/5031241/5021168/5031589/5019023/5019647/5008765/5047388/5029778/5035947/5035276/5047438/5023536/5016155/5038252/5024227/5029870/5033865/5020905/5012729/5044958/5045695/5045398/5015799/5039374/5042677/5032281/5019603/5011199/5046790/5028771/5047209/5032283/5031144/5025253/5019151/5016718/5037439/5030013/5040250…
GO:0016020	membrane	cellular_component	0.99938	1	185	845	3114	11655	5020337/5018859/5045568/5025392/5018280/5036630/5027180/5041100/5011553/5026453/5020036/5009653/5016718/5017725/5032573/5028995/5043377/5021472/5014593/5009411/5032695/5041327/5029266/5040432/5038609/5036789/5031705/5020892/5040872/5026017/5046044/5041028/5044843/5033278/5045972/5047188/5009797/5017931/5040842/5027873/5042213/5044603/5011271/5021853/5046653/5021162/5038804/5020786/5028506/5032320…
GO:0009579	thylakoid	cellular_component	0.99945	1	1	845	102	11655	5045906
GO:0044436	thylakoid part	cellular_component	0.99945	1	1	845	102	11655	5045906
GO:0044403	symbiosis/ encompassing mutualism through parasitism	biological_process	0.99946	1	9	845	299	11655	5036699/5017130/5010762/5023723/5030662/5040250/5031522/5014414/5008765
GO:0044419	interspecies interaction between organisms	biological_process	0.99951	1	9	845	301	11655	5008765/5031522/5040250/5014414/5023723/5010762/5030662/5036699/5017130
GO:0035556	intracellular signal transduction	biological_process	0.99952	1	17	845	449	11655	5033865/5025253/5042977/5044127/5024227/5017023/5040948/5015512/5038804/5040432/5015036/5028771/5035947/5019647/5009811/5022187/5047388
GO:0005525	GTP binding	molecular_function	0.99956	1	13	845	369	11655	5013612/5015083/5009811/5028871/5038804/5033865/5035181/5031525/5017023/5024227/5038252/5033025/5035875
GO:0032561	guanyl ribonucleotide binding	molecular_function	0.9996	1	13	845	371	11655	5024227/5033025/5038252/5035875/5035181/5017023/5031525/5033865/5028871/5038804/5015083/5009811/5013612
GO:0019001	guanyl nucleotide binding	molecular_function	0.99962	1	13	845	372	11655	5009811/5015083/5013612/5033025/5038252/5035875/5024227/5017023/5031525/5035181/5033865/5038804/5028871
GO:0044425	membrane part	cellular_component	0.99968	1	94	845	1753	11655	5032573/5025236/5043377/5033234/5041327/5029266/5036789/5012215/5009411/5037439/5026453/5019188/5011553/5022702/5020337/5025392/5045568/5014414/5033922/5016718/5036415/5016771/5021853/5046653/5015083/5011271/5027498/5042213/5012604/5033025/5028567/5046033/5032320/5044077/5015512/5038804/5021162/5033013/5015163/5034717/5047584/5041028/5046044/5034176/5026017/5027873/5038962/5040842/5033278/5011423…
GO:0044710	single-organism metabolic process	biological_process	0.99985	1	75	845	1485	11655	5029960/5020550/5043083/5016122/5009875/5031050/5019125/5032510/5010875/5040087/5024281/5008765/5041576/5044954/5019566/5012057/5016785/5046172/5043601/5023400/5024607/5041989/5044958/5045821/5035697/5020503/5038994/5034787/5023063/5047972/5009834/5031025/5036148/5047127/5033673/5011199/5013611/5025798/5024704/5017892/5024884/5009307/5019188/5039468/5023356/5026195/5047719/5033922/5032573/5021663…
GO:0044763	single-organism cellular process	biological_process	0.99992	1	177	845	3085	11655	5019647/5029353/5012057/5031638/5025696/5023400/5019023/5021168/5011321/5042423/5029960/5046711/5031050/5013217/5019125/5032510/5010875/5008642/5008742/5024281/5041346/5047127/5011199/5033673/5010901/5032283/5042677/5015799/5038739/5034058/5041989/5018332/5029643/5024228/5045821/5038997/5018521/5038252/5037114/5029870/5026668/5014969/5045053/5028616/5036315/5022187/5009811/5025236/5021663/5015036…
GO:0044699	single-organism process	biological_process	1	1	224	845	3918	11655	5034801/5009875/5019685/5016122/5020550/5043083/5040948/5023583/5033566/5040087/5016695/5035166/5045855/5044954/5035947/5019566/5020226/5042296/5047388/5029778/5008765/5041576/5031044/5024607/5044805/5018334/5035684/5043601/5021614/5008866/5011428/5016785/5045398/5035697/5020503/5020545/5013130/5044958/5012729/5027589/5010560/5020905/5047972/5015764/5013789/5033865/5024264/5023063/5024227/5016155…
