# Supplementary material for: Intraflagellar transport 46 (IFT46) is essential for trafficking IFT proteins between cilia and cytoplasm in Paramecium
Source: Sci Rep. 2018 Jun 18;8:9259. doi: 10.1038/s41598-018-27050-8 (PMC6006156; doi:10.1038/s41598-018-27050-8)
Supplement: Supplementary file 4 — Table S3 [file 41598_2018_27050_MOESM4_ESM.xls]

## Sheet: Shi el al., scireports, tableS 
GO_accession	Description	Term_type	Over_represented_pValue	Corrected_pValue	DEG_item	DEG_list	Bg_item	Bg_list	Gene_names
GO:0045454	cell redox homeostasis	biological_process	1.2921e-08	5.1917e-05	18	930	52	11655	5014507/5017104/5014153/5040098/5035850/5033232/5032304/5010702/5045983/5048113/5010491/5024471/5040419/5015974/5012388/5019334/5036602/5041456
GO:0006260	DNA replication	biological_process	2.4676e-06	0.0049573	32	930	168	11655	5022827/5035592/5029863/5035469/5037663/5017586/5033954/5026037/5014521/5022451/5043467/5030605/5046529/5020746/5034739/5031252/5013123/5030267/5014452/5036096/5045148/5009618/5013275/5030151/5018114/5045838/5034338/5028001/5033980/5033176/5029897/5020208
GO:0042592	homeostatic process	biological_process	1.6712e-05	0.018713	22	930	107	11655	5033232/5032304/5035850/5045983/5010702/5025172/5014507/5017104/5040098/5014153/5022022/5019334/5012388/5015974/5041456/5036602/5010491/5034983/5048113/5044292/5024471/5040419
GO:0006082	organic acid metabolic process	biological_process	2.3287e-05	0.018713	45	930	295	11655	5021297/5016647/5015221/5040387/5011943/5038921/5021189/5036082/5045983/5046796/5020304/5035322/5028941/5039462/5034118/5013839/5045500/5017860/5024950/5045566/5043877/5014452/5034444/5026761/5041086/5029989/5018179/5042881/5023891/5031221/5012787/5022109/5030167/5039991/5028267/5038162/5032494/5029869/5022608/5029708/5027865/5018059/5037978/5030622/5036508
GO:0043436	oxoacid metabolic process	biological_process	2.3287e-05	0.018713	45	930	295	11655	5018179/5042881/5034444/5026761/5041086/5029989/5017860/5045566/5043877/5024950/5014452/5028941/5039462/5034118/5013839/5045500/5046796/5020304/5035322/5036082/5045983/5015221/5040387/5011943/5021189/5038921/5021297/5016647/5037978/5030622/5036508/5018059/5029708/5027865/5022608/5032494/5029869/5028267/5038162/5022109/5030167/5039991/5031221/5012787/5023891
GO:0019725	cellular homeostasis	biological_process	3.0372e-05	0.020339	18	930	81	11655	5017104/5014507/5040098/5014153/5033232/5032304/5035850/5010702/5045983/5010491/5048113/5040419/5024471/5019334/5012388/5015974/5041456/5036602
GO:0019752	carboxylic acid metabolic process	biological_process	7.0162e-05	0.040273	43	930	290	11655	5029869/5032494/5038162/5028267/5039991/5030167/5022109/5012787/5031221/5023891/5036508/5030622/5037978/5018059/5027865/5029708/5022608/5020304/5035322/5036082/5045983/5021189/5038921/5011943/5040387/5015221/5016647/5021297/5042881/5018179/5029989/5041086/5026761/5034444/5014452/5043877/5045566/5024950/5017860/5045500/5034118/5039462/5028941
GO:0008236	serine-type peptidase activity	molecular_function	0.00017567	0.078425	21	930	112	11655	5022022/5032886/5017529/5031270/5029507/5034478/5026923/5017913/5029601/5043143/5017262/5039898/5012114/5009291/5037444/5017823/5028502/5011641/5017988/5028431/5041023
GO:0017171	serine hydrolase activity	molecular_function	0.00017567	0.078425	21	930	112	11655	5028431/5041023/5028502/5017823/5017988/5011641/5039898/5012114/5009291/5037444/5029601/5017913/5043143/5017262/5031270/5034478/5029507/5026923/5022022/5032886/5017529
GO:0044710	single-organism metabolic process	biological_process	0.0004239	0.17032	154	930	1485	11655	5044889/5041201/5020304/5038921/5044299/5018179/5013839/5045500/5032822/5011016/5042211/5017860/5038162/5039127/5010702/5032494/5023551/5046529/5020746/5038484/5043467/5042805/5031156/5041471/5011979/5045499/5030622/5036508/5030963/5020068/5035521/5045984/5044726/5030755/5045983/5040239/5040098/5011319/5011943/5020652/5021189/5036081/5025222/5041902/5040722/5026761/5022033/5034118/5021073/5036096…
GO:0070011	peptidase activity/ acting on L-amino acid peptides	molecular_function	0.00050849	0.17109	59	930	470	11655	5014879/5037444/5024450/5012114/5039898/5042419/5042774/5026344/5032197/5017262/5017913/5019599/5028431/5039457/5034389/5017618/5044350/5042881/5017090/5011641/5017823/5025262/5032886/5021189/5022053/5031270/5017740/5024351/5017586/5012728/5009291/5011340/5027865/5043143/5032937/5029601/5024063/5047112/5027653/5041023/5018059/5035505/5041238/5028502/5045820/5017988/5045603/5017529/5022022/5042805…
GO:0016053	organic acid biosynthetic process	biological_process	0.00055356	0.17109	17	930	87	11655	5041086/5030622/5042881/5036508/5039462/5034118/5045500/5043877/5027865/5014452/5036082/5045983/5038162/5015221/5040387/5038921/5021189
GO:0046394	carboxylic acid biosynthetic process	biological_process	0.00055356	0.17109	17	930	87	11655	5041086/5042881/5036508/5030622/5039462/5045500/5034118/5043877/5014452/5027865/5045983/5038162/5036082/5040387/5015221/5038921/5021189
GO:0005047	signal recognition particle binding	molecular_function	0.00061146	0.17549	3	930	3	11655	5043678/5044387/5039957
GO:0003677	DNA binding	molecular_function	0.00067538	0.18091	91	930	820	11655	5030817/5029863/5037582/5045608/5011138/5037663/5017141/5039578/5022827/5035592/5037422/5040867/5045391/5041390/5022451/5030605/5019560/5033813/5035149/5040169/5035874/5032242/5019869/5025425/5018740/5017262/5034983/5036096/5009618/5021787/5017802/5025805/5045705/5031252/5013123/5024804/5046826/5034021/5014081/5028001/5033980/5036938/5033176/5041325/5019128/5020492/5045838/5025172/5028731/5013481…
GO:0044281	small molecule metabolic process	biological_process	0.00078064	0.18929	69	930	578	11655	5018179/5042881/5034444/5017860/5024950/5045566/5043877/5014452/5039462/5013839/5045500/5046796/5020304/5035322/5044889/5036082/5015221/5021958/5038921/5021297/5037978/5030622/5036508/5035521/5032494/5023551/5029869/5034304/5038162/5041471/5042805/5017275/5030958/5038484/5031221/5016987/5039753/5026761/5016829/5041086/5040722/5029989/5025222/5026272/5028941/5012114/5034118/5040239/5045983/5040387…
GO:0032787	monocarboxylic acid metabolic process	biological_process	0.00080596	0.18929	17	930	91	11655	5012787/5023891/5030167/5021189/5038921/5036082/5038162/5029869/5035322/5045500/5028941/5027865/5014452/5029708/5024950/5026761/5042881
GO:0008233	peptidase activity	molecular_function	0.00084799	0.18929	63	930	522	11655	5044292/5012114/5039898/5014879/5037444/5024450/5017913/5019599/5042419/5042774/5032197/5017262/5026344/5034389/5039457/5028431/5011641/5017823/5017090/5017618/5042881/5044350/5032886/5025262/5021189/5022053/5031270/5033420/5012728/5009291/5011340/5017740/5024351/5017586/5029601/5032937/5027653/5047112/5024063/5027865/5043143/5018059/5035505/5041023/5045820/5017988/5028502/5041238/5022022/5017529…
GO:0033218	amide binding	molecular_function	0.0013425	0.28389	5	930	12	11655	5028133/5043678/5012743/5039876/5039957
GO:0065008	regulation of biological quality	biological_process	0.0019052	0.38274	34	930	255	11655	5033775/5040419/5024471/5019334/5046916/5028084/5023263/5022022/5017104/5014507/5016843/5010702/5033232/5039876/5044292/5034983/5014452/5010491/5036096/5048113/5025891/5036602/5041456/5012388/5015974/5040098/5014153/5019530/5045983/5025172/5012743/5034788/5032304/5035850
GO:1901576	organic substance biosynthetic process	biological_process	0.002022	0.38688	168	930	1744	11655	5034739/5030606/5042211/5011683/5045500/5036676/5039537/5032786/5044889/5041246/5018114/5041201/5034991/5038921/5036290/5025778/5028727/5029897/5030622/5036508/5030963/5009345/5024822/5014988/5035521/5030666/5012728/5044726/5016644/5033954/5023217/5023551/5026297/5038162/5010702/5026037/5042805/5043467/5041471/5020746/5046529/5038484/5015745/5010858/5024804/5040722/5025222/5036096/5034983/5017802…
GO:0044249	cellular biosynthetic process	biological_process	0.0021902	0.39591	166	930	1724	11655	5030605/5024846/5022451/5035149/5012787/5036762/5025533/5012404/5011568/5037141/5028267/5045608/5011138/5030817/5037582/5039578/5017586/5017704/5035592/5042286/5022827/5033006/5020652/5021189/5019953/5033980/5011943/5009069/5020208/5033341/5042999/5020492/5013481/5040239/5045983/5045838/5009618/5017802/5034983/5036096/5034118/5010858/5040722/5024804/5041471/5043467/5042805/5015745/5038484/5046529…
GO:0004252	serine-type endopeptidase activity	molecular_function	0.0022663	0.39591	11	930	52	11655	5011641/5031270/5017823/5017988/5028502/5041023/5017913/5017262/5043143/5012114/5022022
GO:0046483	heterocycle metabolic process	biological_process	0.002598	0.42462	170	930	1738	11655	5014018/5035460/5035322/5043957/5021297/5021958/5011599/5041724/5036981/5034444/5030267/5040779/5034919/5026743/5032385/5039462/5028708/5045148/5014452/5013275/5024950/5045566/5010220/5024257/5014521/5034304/5018831/5030958/5030836/5031221/5022022/5042400/5017275/5009252/5037515/5048103/5019815/5013898/5014991/5042395/5046916/5037978/5040775/5032769/5015080/5033417/5035469/5030209/5034338/5028731…
GO:0006631	fatty acid metabolic process	biological_process	0.0028232	0.42462	11	930	54	11655	5042881/5036082/5038162/5026761/5038921/5021189/5014452/5027865/5029708/5045500/5012787
GO:0005048	signal sequence binding	molecular_function	0.0029141	0.42462	4	930	9	11655	5043678/5039957/5039876/5012743
GO:0006633	fatty acid biosynthetic process	biological_process	0.0029151	0.42462	8	930	32	11655	5027865/5014452/5038921/5021189/5045500/5042881/5036082/5038162
GO:0006725	cellular aromatic compound metabolic process	biological_process	0.002959	0.42462	169	930	1732	11655	5037515/5048103/5019815/5013898/5046916/5042395/5037978/5014991/5009252/5035469/5033417/5040775/5015080/5032769/5010220/5034304/5024257/5014521/5017275/5030836/5031221/5030958/5018831/5042400/5022022/5040779/5011599/5041724/5030267/5036981/5034444/5014452/5045148/5028708/5045566/5024950/5013275/5034919/5032385/5039462/5026743/5035322/5035460/5014018/5021958/5043957/5021297/5025197/5028502/5032253…
GO:1901360	organic cyclic compound metabolic process	biological_process	0.0035078	0.48431	170	930	1751	11655	5046529/5020746/5038484/5042805/5043467/5041471/5047941/5011979/5026297/5026037/5010702/5033954/5023948/5023217/5023551/5029065/5030666/5012728/5035623/5030215/5014988/5030622/5009345/5029897/5034991/5044299/5036290/5028727/5025778/5018114/5044889/5041246/5039537/5032786/5030606/5042211/5017860/5011683/5034739/5019560/5012787/5035149/5022451/5024846/5030167/5030605/5047541/5028267/5011568/5017586…
GO:0004356	glutamate-ammonia ligase activity	molecular_function	0.0036553	0.48431	4	930	9	11655	5033417/5023349/5043877/5040387
GO:0008610	lipid biosynthetic process	biological_process	0.0038347	0.48431	20	930	132	11655	5036082/5038162/5042357/5041201/5041901/5021189/5038921/5012787/5020916/5042881/5016522/5030963/5013845/5047709/5014452/5027865/5042211/5045500/5041665/5044726
GO:0006259	DNA metabolic process	biological_process	0.0038571	0.48431	55	930	476	11655	5045838/5018114/5035460/5025172/5034338/5019128/5030151/5043957/5029897/5020208/5028001/5033980/5033176/5044299/5041325/5011599/5013123/5030267/5046826/5034739/5031252/5032385/5034983/5014452/5036096/5045148/5021787/5009618/5019599/5013275/5026037/5019869/5021509/5014521/5033954/5019560/5020746/5046529/5022022/5043467/5022451/5011979/5047541/5030605/5022827/5035592/5037422/5045391/5013898/5017586…
GO:0009058	biosynthetic process	biological_process	0.0041089	0.4873	171	930	1809	11655	5036082/5014018/5042357/5025262/5032557/5021297/5021958/5015221/5041724/5030267/5047709/5034444/5042881/5040779/5034919/5009696/5039462/5026743/5014452/5019370/5045148/5028708/5043877/5024950/5013275/5014521/5031221/5020916/5018831/5022022/5009252/5048103/5037515/5019815/5042395/5046916/5037978/5014991/5040775/5041665/5032769/5015080/5035469/5030209/5028731/5034338/5030151/5026751/5016647/5028001…
GO:0044283	small molecule biosynthetic process	biological_process	0.0043387	0.4873	19	930	122	11655	5037141/5045983/5038162/5036082/5015221/5040387/5021189/5038921/5041086/5030622/5036508/5042881/5039462/5035521/5034118/5045500/5043877/5027865/5014452
GO:0009200	deoxyribonucleoside triphosphate metabolic process	biological_process	0.0044873	0.4873	3	930	5	11655	5034304/5030958/5045868
GO:0009211	pyrimidine deoxyribonucleoside triphosphate metabolic process	biological_process	0.0044873	0.4873	3	930	5	11655	5034304/5030958/5045868
GO:0046080	dUTP metabolic process	biological_process	0.0044873	0.4873	3	930	5	11655	5045868/5030958/5034304
GO:0044699	single-organism process	biological_process	0.0048334	0.51107	353	930	3918	11655	5039876/5039462/5026743/5008750/5024950/5010212/5019370/5025234/5047709/5030267/5036981/5034444/5028320/5035043/5047574/5042881/5011216/5021297/5045126/5025262/5027459/5012367/5036082/5032738/5016743/5044939/5046796/5035752/5047450/5039712/5015633/5031724/5014056/5035711/5045820/5046916/5013898/5022022/5023386/5030836/5044387/5031221/5022245/5043171/5017104/5034304/5024257/5038919/5024852/5035828…
GO:0016211	ammonia ligase activity	molecular_function	0.0053382	0.51338	4	930	10	11655	5033417/5043877/5023349/5040387
GO:0016880	acid-ammonia (or amide) ligase activity	molecular_function	0.0053382	0.51338	4	930	10	11655	5043877/5040387/5023349/5033417
GO:0016746	transferase activity/ transferring acyl groups	molecular_function	0.0056094	0.51338	22	930	155	11655	5016779/5030755/5028410/5029000/5021073/5043110/5028941/5043381/5028651/5026504/5042944/5047699/5016522/5047709/5022587/5044154/5017179/5031350/5011523/5027459/5009755/5038162
GO:0006139	nucleobase-containing compound metabolic process	biological_process	0.005644	0.51338	160	930	1653	11655	5030666/5029065/5012728/5035623/5014988/5030215/5009345/5038484/5020746/5046529/5043467/5042805/5011979/5047941/5041471/5010702/5026037/5026297/5033954/5023551/5023948/5030606/5017860/5042211/5011683/5034739/5029897/5034991/5028727/5025778/5036290/5044299/5044889/5041246/5018114/5032786/5017586/5039578/5030817/5037582/5045608/5011138/5022827/5033006/5037422/5035592/5017704/5012787/5019560/5035149…
GO:0019222	regulation of metabolic process	biological_process	0.0059496	0.51338	70	930	651	11655	5030606/5045148/5028708/5014452/5042211/5011683/5011400/5026743/5011016/5042881/5017090/5041724/5034991/5036290/5028727/5014018/5041246/5014988/5040775/5030666/5012728/5015080/5032769/5037515/5048103/5014991/5046916/5042395/5045499/5009252/5043208/5046529/5018831/5022022/5015745/5041560/5037186/5026297/5010702/5026037/5034983/5017802/5021787/5019599/5009618/5011417/5012114/5010858/5024804/5013123…
GO:0006275	regulation of DNA replication	biological_process	0.0061161	0.51338	5	930	16	11655	5020208/5046529/5013123/5030605/5045148
GO:0051052	regulation of DNA metabolic process	biological_process	0.0061161	0.51338	5	930	16	11655	5020208/5013123/5046529/5030605/5045148
GO:0090304	nucleic acid metabolic process	biological_process	0.006256	0.51338	135	930	1379	11655	5028267/5030605/5047541/5024846/5022451/5035149/5012787/5019560/5017704/5035592/5037422/5033006/5022827/5011138/5045608/5030817/5037582/5039578/5017586/5020492/5013481/5040239/5045983/5045838/5033980/5011943/5033341/5020208/5042999/5010858/5037434/5024804/5009618/5017802/5034983/5036096/5023948/5033954/5026037/5010702/5026297/5011979/5047941/5043467/5046529/5020746/5009345/5014988/5035623/5012728…
GO:0016998	cell wall macromolecule catabolic process	biological_process	0.0067708	0.51338	2	930	2	11655	5043171/5014937
GO:0008942	nitrite reductase [NAD(P)H] activity	molecular_function	0.0071966	0.51338	2	930	2	11655	5046796/5013839
GO:0016661	oxidoreductase activity/ acting on other nitrogenous compounds as donors	molecular_function	0.0071966	0.51338	2	930	2	11655	5013839/5046796
GO:0042126	nitrate metabolic process	biological_process	0.0071966	0.51338	2	930	2	11655	5013839/5046796
GO:0042128	nitrate assimilation	biological_process	0.0071966	0.51338	2	930	2	11655	5013839/5046796
GO:0046857	oxidoreductase activity/ acting on other nitrogenous compounds as donors/ with NAD or NADP as acceptor	molecular_function	0.0071966	0.51338	2	930	2	11655	5013839/5046796
GO:0098809	nitrite reductase activity	molecular_function	0.0071966	0.51338	2	930	2	11655	5046796/5013839
GO:0005786	signal recognition particle/ endoplasmic reticulum targeting	cellular_component	0.0072098	0.51338	2	930	2	11655	5043678/5039957
GO:0030942	endoplasmic reticulum signal peptide binding	molecular_function	0.0072098	0.51338	2	930	2	11655	5043678/5039957
GO:0042277	peptide binding	molecular_function	0.0072247	0.51338	4	930	11	11655	5039957/5012743/5039876/5043678
GO:0006457	protein folding	biological_process	0.0072828	0.51338	10	930	54	11655	5034947/5030860/5014452/5030338/5025304/5035149/5031053/5019593/5025693/5009953
GO:0016571	histone methylation	biological_process	0.0079248	0.53069	2	930	2	11655	5009618/5026743
GO:0018022	peptidyl-lysine methylation	biological_process	0.0079248	0.53069	2	930	2	11655	5026743/5009618
GO:0034968	histone lysine methylation	biological_process	0.0079248	0.53069	2	930	2	11655	5009618/5026743
GO:0004803	transposase activity	molecular_function	0.0082018	0.54025	3	930	6	11655	5046826/5019869/5044299
GO:0008652	cellular amino acid biosynthetic process	biological_process	0.0084518	0.54773	9	930	44	11655	5030622/5036508/5041086/5045983/5015221/5043877/5040387/5039462/5034118
GO:0016667	oxidoreductase activity/ acting on a sulfur group of donors	molecular_function	0.008984	0.57298	9	930	49	11655	5032304/5012388/5028219/5040098/5029292/5028612/5031156/5022109/5048113
GO:1901607	alpha-amino acid biosynthetic process	biological_process	0.0092098	0.5782	8	930	37	11655	5030622/5036508/5041086/5045983/5015221/5043877/5040387/5039462
GO:0008237	metallopeptidase activity	molecular_function	0.0094462	0.58392	19	930	128	11655	5032494/5016159/5021189/5042805/5025262/5045603/5045820/5044350/5042881/5017618/5035505/5039457/5019599/5032937/5026344/5032197/5027865/5042419/5012728
GO:0034645	cellular macromolecule biosynthetic process	biological_process	0.011057	0.67312	121	930	1280	11655	5041665/5040775/5030666/5012728/5044726/5032769/5016644/5015080/5035469/5014988/5024822/5009252/5037515/5048103/5019815/5014991/5046916/5037978/5042395/5009345/5046529/5018831/5020916/5020746/5031221/5022022/5015745/5043467/5026297/5010702/5026037/5014521/5033954/5009696/5034919/5026743/5045148/5028708/5030606/5014452/5019370/5013275/5042211/5011683/5041724/5034444/5047709/5030267/5034739/5040779…
GO:0044459	plasma membrane part	cellular_component	0.011513	0.69047	14	930	88	11655	5044822/5019857/5024846/5035149/5010823/5029334/5032609/5025693/5036231/5013980/5031807/5027146/5012866/5016743
GO:0072330	monocarboxylic acid biosynthetic process	biological_process	0.01252	0.73976	8	930	40	11655	5036082/5038162/5042881/5045500/5027865/5021189/5038921/5014452
GO:0016491	oxidoreductase activity	molecular_function	0.013732	0.74259	56	930	530	11655	5035172/5048113/5010212/5028612/5019370/5025234/5021073/5039462/5045500/5032822/5013839/5008750/5012388/5028219/5025346/5019472/5022033/5026761/5041086/5036602/5041456/5036081/5038921/5011319/5014153/5040098/5046796/5032304/5036082/5045983/5044728/5029708/5039712/5029292/5024471/5045984/5025197/5020068/5033270/5038053/5012310/5028775/5043292/5045115/5022109/5031156/5044607/5012787/5030836/5032346…
GO:0044712	single-organism catabolic process	biological_process	0.013792	0.74259	12	930	74	11655	5035322/5029869/5026761/5045499/5022637/5036981/5022109/5024950/5029708/5030167/5011632/5011016
GO:0009219	pyrimidine deoxyribonucleotide metabolic process	biological_process	0.013853	0.74259	4	930	12	11655	5034304/5039462/5030958/5045868
GO:0009262	deoxyribonucleotide metabolic process	biological_process	0.013853	0.74259	4	930	12	11655	5045868/5030958/5039462/5034304
GO:0009394	2'-deoxyribonucleotide metabolic process	biological_process	0.013853	0.74259	4	930	12	11655	5045868/5034304/5039462/5030958
GO:0019692	deoxyribose phosphate metabolic process	biological_process	0.013853	0.74259	4	930	12	11655	5030958/5034304/5039462/5045868
GO:0030658	transport vesicle membrane	cellular_component	0.013861	0.74259	7	930	32	11655	5026743/5035255/5029334/5011632/5009618/5028451/5044822
GO:0004175	endopeptidase activity	molecular_function	0.014839	0.7555	36	930	306	11655	5022022/5045603/5037014/5021057/5042011/5032494/5041560/5012728/5011340/5017586/5024351/5027653/5047112/5024063/5043143/5018059/5041023/5045820/5028502/5017988/5041238/5025262/5022053/5031270/5012114/5017913/5019599/5042774/5017262/5032197/5034389/5011641/5017090/5017823/5017618/5044350
GO:0009059	macromolecule biosynthetic process	biological_process	0.01509	0.7555	122	930	1304	11655	5028267/5012404/5035268/5025533/5036762/5023891/5035149/5033813/5024846/5022451/5030605/5021293/5022827/5033006/5013845/5018059/5040867/5035592/5017704/5017586/5026876/5039578/5022608/5037582/5030817/5029863/5045608/5011138/5037663/5045838/5030209/5034338/5013481/5030151/5020492/5042999/5026751/5020208/5033341/5016647/5011943/5033980/5009069/5019953/5028001/5033176/5013123/5024804/5029989/5016522…
GO:0005975	carbohydrate metabolic process	biological_process	0.015274	0.7555	33	930	276	11655	5047837/5013980/5025222/5024950/5042211/5040601/5036096/5028941/5032245/5035322/5017640/5014018/5028001/5025262/5024435/5037422/5038053/5044372/5013845/5029413/5026798/5039064/5041560/5029869/5022637/5015394/5026297/5024758/5016493/5041901/5030167/5035149/5036639
GO:0050789	regulation of biological process	biological_process	0.01534	0.7555	147	930	1561	11655	5033176/5039878/5028001/5014153/5014572/5035850/5019599/5048113/5021787/5012114/5011417/5036602/5047837/5013123/5029989/5014507/5033813/5035268/5044330/5023891/5036070/5027822/5024878/5029863/5042300/5019874/5040867/5010323/5011216/5024398/5032304/5012367/5014018/5044939/5011400/5045148/5040601/5028708/5020039/5014452/5026743/5021169/5047574/5042881/5041456/5010598/5041724/5043171/5030610/5043023…
GO:0016407	acetyltransferase activity	molecular_function	0.015541	0.7555	8	930	43	11655	5022587/5009755/5047699/5026504/5028651/5031350/5043110/5016779
GO:0005694	chromosome	cellular_component	0.016417	0.7555	17	930	119	11655	5033417/5033180/5009618/5026743/5048103/5037515/5041508/5037422/5018157/5044299/5020294/5019560/5040713/5011202/5022000/5014131/5025172
GO:0065007	biological regulation	biological_process	0.016434	0.7555	157	930	1680	11655	5011216/5010323/5012367/5044939/5014018/5024398/5032304/5026743/5039876/5021169/5011400/5045148/5040601/5028708/5020039/5014452/5041456/5010598/5041724/5047574/5042881/5023386/5022022/5018831/5030836/5030610/5043171/5043023/5017104/5040247/5041560/5015080/5040419/5032769/5017740/5040775/5035752/5031724/5037297/5016025/5009252/5035711/5014991/5046916/5042395/5048103/5037515/5019334/5014153/5014572…
GO:0044433	cytoplasmic vesicle part	cellular_component	0.016526	0.7555	8	930	41	11655	5044822/5009618/5028451/5032364/5026743/5035255/5029334/5011632
GO:0030133	transport vesicle	cellular_component	0.016586	0.7555	7	930	33	11655	5029334/5035255/5011632/5026743/5044822/5009618/5028451
GO:0047200	tetrahydrodipicolinate N-acetyltransferase activity	molecular_function	0.017435	0.7555	2	930	3	11655	5016779/5031350
GO:0009147	pyrimidine nucleoside triphosphate metabolic process	biological_process	0.017836	0.7555	4	930	14	11655	5034304/5030958/5045868/5011568
GO:0060255	regulation of macromolecule metabolic process	biological_process	0.018046	0.7555	63	930	606	11655	5023891/5036762/5046529/5018831/5035268/5033813/5015745/5022022/5035149/5024846/5030605/5010702/5026037/5026297/5037186/5040775/5030666/5039578/5015080/5032769/5012728/5037582/5014988/5045608/5011138/5033006/5009252/5045499/5040867/5048103/5037515/5046916/5042395/5017704/5014991/5042999/5020208/5033341/5034991/5028727/5033176/5036290/5014018/5041246/5013481/5011417/5011016/5026743/5014452/5034983…
GO:0080090	regulation of primary metabolic process	biological_process	0.018214	0.7555	63	930	607	11655	5019599/5009618/5011683/5042211/5014452/5034983/5030606/5045148/5028708/5011016/5026743/5011417/5010858/5042881/5041724/5024804/5013123/5028727/5036290/5033176/5028001/5034991/5020208/5033341/5042999/5013481/5041246/5014018/5045608/5014988/5011138/5037582/5015080/5039578/5032769/5012728/5030666/5040775/5046916/5042395/5017704/5014991/5037515/5048103/5009252/5040867/5045499/5033006/5030605/5024846…
GO:0015035	protein disulfide oxidoreductase activity	molecular_function	0.018229	0.7555	4	930	15	11655	5048113/5012388/5032304/5040098
GO:0015036	disulfide oxidoreductase activity	molecular_function	0.018229	0.7555	4	930	15	11655	5048113/5012388/5032304/5040098
GO:0031323	regulation of cellular metabolic process	biological_process	0.01878	0.7555	62	930	596	11655	5037186/5026297/5026037/5010702/5030605/5024846/5043208/5035149/5015745/5033813/5022022/5035268/5046529/5018831/5036762/5023891/5017704/5014991/5046916/5042395/5037515/5048103/5040867/5045499/5009252/5033006/5014988/5045608/5011138/5037582/5012728/5032769/5039578/5015080/5040775/5030666/5013481/5014018/5041246/5036290/5033176/5028727/5034991/5033341/5020208/5042999/5010858/5013123/5024804/5041724…
GO:0006629	lipid metabolic process	biological_process	0.019306	0.7555	33	930	284	11655	5044726/5041665/5029708/5030755/5027865/5013845/5030963/5012787/5020916/5038938/5041901/5026059/5039127/5038162/5024852/5045383/5045500/5042211/5014452/5047709/5026761/5036981/5041902/5042881/5016522/5009630/5011632/5027459/5038921/5021189/5042357/5041201/5036082
GO:0016757	transferase activity/ transferring glycosyl groups	molecular_function	0.019331	0.7555	17	930	121	11655	5040239/5042357/5032245/5018252/5035149/5025262/5020916/5041901/5037422/5019200/5024435/5026688/5044726/5041665/5042211/5036096/5028410
GO:2000112	regulation of cellular macromolecule biosynthetic process	biological_process	0.019456	0.7555	58	930	551	11655	5041246/5014018/5013481/5042999/5033341/5020208/5034991/5033176/5036290/5028727/5013123/5024804/5041724/5010858/5011417/5026743/5028708/5045148/5030606/5034983/5014452/5011683/5042211/5009618/5019599/5026297/5026037/5010702/5035268/5046529/5018831/5023891/5036762/5035149/5015745/5033813/5022022/5024846/5030605/5033006/5040867/5009252/5037515/5048103/5014991/5017704/5042395/5046916/5040775/5030666…
GO:0007622	rhythmic behavior	biological_process	0.020101	0.7555	2	930	3	11655	5016025/5037945
GO:0007631	feeding behavior	biological_process	0.020101	0.7555	2	930	3	11655	5037945/5016025
GO:0016499	orexin receptor activity	molecular_function	0.020101	0.7555	2	930	3	11655	5037945/5016025
GO:0022410	circadian sleep/wake cycle process	biological_process	0.020101	0.7555	2	930	3	11655	5037945/5016025
GO:0042745	circadian sleep/wake cycle	biological_process	0.020101	0.7555	2	930	3	11655	5037945/5016025
GO:0048512	circadian behavior	biological_process	0.020101	0.7555	2	930	3	11655	5016025/5037945
GO:0009512	cytochrome b6f complex	cellular_component	0.020154	0.7555	4	930	13	11655	5043180/5021171/5018145/5031671
GO:0006220	pyrimidine nucleotide metabolic process	biological_process	0.020251	0.7555	6	930	28	11655	5045868/5011568/5034304/5039462/5030958/5029989
GO:2001057	reactive nitrogen species metabolic process	biological_process	0.020622	0.7555	2	930	3	11655	5046796/5013839
GO:0003872	6-phosphofructokinase activity	molecular_function	0.020685	0.7555	2	930	3	11655	5024950/5030167
GO:0072329	monocarboxylic acid catabolic process	biological_process	0.020894	0.7555	3	930	8	11655	5026761/5029708/5029869
GO:0004180	carboxypeptidase activity	molecular_function	0.021017	0.7555	11	930	68	11655	5032937/5042805/5039898/5009291/5037444/5017529/5029507/5026923/5035505/5016159/5028431
GO:0009889	regulation of biosynthetic process	biological_process	0.021451	0.7555	58	930	554	11655	5024846/5030605/5046529/5035268/5018831/5023891/5036762/5035149/5033813/5015745/5022022/5026297/5026037/5010702/5037582/5014988/5045608/5011138/5040775/5030666/5012728/5039578/5032769/5015080/5048103/5037515/5017704/5014991/5042395/5046916/5033006/5040867/5009252/5034991/5033176/5036290/5028727/5042999/5033341/5020208/5014018/5041246/5013481/5030606/5045148/5028708/5014452/5034983/5042211/5011683…
GO:0010556	regulation of macromolecule biosynthetic process	biological_process	0.021451	0.7555	58	930	554	11655	5012728/5032769/5039578/5015080/5040775/5030666/5011138/5045608/5014988/5037582/5040867/5009252/5033006/5017704/5014991/5046916/5042395/5048103/5037515/5035149/5033813/5022022/5015745/5018831/5046529/5035268/5036762/5023891/5030605/5024846/5026297/5026037/5010702/5026743/5011417/5042211/5011683/5019599/5009618/5045148/5030606/5028708/5034983/5014452/5024804/5013123/5041724/5010858/5020208/5033341…
GO:0031326	regulation of cellular biosynthetic process	biological_process	0.021451	0.7555	58	930	554	11655	5034983/5014452/5028708/5045148/5030606/5019599/5009618/5011683/5042211/5011417/5026743/5010858/5041724/5024804/5013123/5034991/5028727/5036290/5033176/5042999/5033341/5020208/5014018/5041246/5013481/5037582/5014988/5045608/5011138/5030666/5040775/5039578/5015080/5032769/5012728/5037515/5048103/5046916/5042395/5014991/5017704/5033006/5009252/5040867/5024846/5030605/5023891/5036762/5018831/5046529…
GO:0051171	regulation of nitrogen compound metabolic process	biological_process	0.021451	0.7555	58	930	554	11655	5030605/5024846/5035149/5022022/5033813/5015745/5035268/5046529/5018831/5036762/5023891/5026297/5010702/5026037/5014988/5045608/5011138/5037582/5012728/5039578/5032769/5015080/5030666/5040775/5017704/5014991/5042395/5046916/5048103/5037515/5040867/5009252/5033006/5036290/5033176/5028727/5034991/5020208/5033341/5042999/5013481/5041246/5014018/5042211/5011683/5019599/5009618/5045148/5028708/5030606…
GO:0042157	lipoprotein metabolic process	biological_process	0.021713	0.7555	8	930	44	11655	5047709/5041201/5039964/5016522/5042226/5044726/5020916/5041665
GO:0005200	structural constituent of cytoskeleton	molecular_function	0.022451	0.7555	2	930	3	11655	5014055/5028389
GO:0004813	alanine-tRNA ligase activity	molecular_function	0.0225	0.7555	2	930	3	11655	5018059/5034444
GO:0006419	alanyl-tRNA aminoacylation	biological_process	0.0225	0.7555	2	930	3	11655	5034444/5018059
GO:0016278	lysine N-methyltransferase activity	molecular_function	0.022976	0.7555	3	930	8	11655	5041537/5026743/5009618
GO:0016279	protein-lysine N-methyltransferase activity	molecular_function	0.022976	0.7555	3	930	8	11655	5009618/5026743/5041537
GO:0018024	histone-lysine N-methyltransferase activity	molecular_function	0.022976	0.7555	3	930	8	11655	5009618/5041537/5026743
GO:0042054	histone methyltransferase activity	molecular_function	0.022976	0.7555	3	930	8	11655	5026743/5041537/5009618
GO:0034599	cellular response to oxidative stress	biological_process	0.023146	0.7555	3	930	8	11655	5021744/5045321/5044388
GO:0009636	response to toxic substance	biological_process	0.023776	0.7555	4	930	14	11655	5043110/5022537/5022978/5037582
GO:0043021	ribonucleoprotein complex binding	molecular_function	0.023778	0.7555	3	930	9	11655	5043678/5039957/5044387
GO:0004185	serine-type carboxypeptidase activity	molecular_function	0.024591	0.7555	7	930	37	11655	5029507/5026923/5039898/5009291/5037444/5028431/5017529
GO:0007155	cell adhesion	biological_process	0.024958	0.7555	10	930	61	11655	5008899/5045833/5019245/5023327/5033067/5014518/5012138/5014993/5044299/5014452
GO:1901135	carbohydrate derivative metabolic process	biological_process	0.02526	0.7555	35	930	308	11655	5027459/5025262/5020652/5045868/5021958/5041201/5040239/5035322/5012114/5039462/5026272/5036096/5042211/5024950/5040722/5047709/5016829/5039753/5016522/5016987/5020916/5030958/5038484/5042805/5030167/5041901/5017275/5041471/5043171/5034304/5011568/5041665/5044726/5032253/5013845
GO:0030120	vesicle coat	cellular_component	0.025547	0.7555	7	930	36	11655	5035255/5029334/5011632/5026743/5028451/5009618/5044822
GO:0030135	coated vesicle	cellular_component	0.025547	0.7555	7	930	36	11655	5009618/5028451/5044822/5026743/5035255/5029334/5011632
GO:0030659	cytoplasmic vesicle membrane	cellular_component	0.025547	0.7555	7	930	36	11655	5009618/5028451/5044822/5035255/5011632/5029334/5026743
GO:0030662	coated vesicle membrane	cellular_component	0.025547	0.7555	7	930	36	11655	5026743/5035255/5029334/5011632/5009618/5028451/5044822
GO:0006636	unsaturated fatty acid biosynthetic process	biological_process	0.025572	0.7555	3	930	8	11655	5027865/5021189/5042881
GO:0006690	icosanoid metabolic process	biological_process	0.025572	0.7555	3	930	8	11655	5021189/5042881/5027865
GO:0006691	leukotriene metabolic process	biological_process	0.025572	0.7555	3	930	8	11655	5042881/5021189/5027865
GO:0019370	leukotriene biosynthetic process	biological_process	0.025572	0.7555	3	930	8	11655	5027865/5042881/5021189
GO:0033559	unsaturated fatty acid metabolic process	biological_process	0.025572	0.7555	3	930	8	11655	5027865/5042881/5021189
GO:0046456	icosanoid biosynthetic process	biological_process	0.025572	0.7555	3	930	8	11655	5027865/5021189/5042881
GO:1901568	fatty acid derivative metabolic process	biological_process	0.025572	0.7555	3	930	8	11655	5027865/5042881/5021189
GO:1901570	fatty acid derivative biosynthetic process	biological_process	0.025572	0.7555	3	930	8	11655	5042881/5021189/5027865
GO:0006807	nitrogen compound metabolic process	biological_process	0.025954	0.7612	198	930	2220	11655	5009345/5036508/5030622/5024822/5014988/5030215/5035623/5016644/5012728/5030666/5029065/5023217/5023551/5023948/5033954/5026037/5010702/5026297/5031233/5011979/5047941/5041471/5042805/5043467/5015745/5038484/5046529/5020746/5034739/5017860/5042211/5011683/5030606/5013839/5032786/5039537/5036676/5044889/5041246/5018114/5025778/5028727/5036290/5044299/5034991/5029897/5017704/5035592/5037422/5042286…
GO:0016758	transferase activity/ transferring hexosyl groups	molecular_function	0.026515	0.77031	11	930	69	11655	5025262/5041665/5020916/5035149/5018252/5044726/5041901/5042211/5037422/5024435/5032245
GO:0016209	antioxidant activity	molecular_function	0.026648	0.77031	6	930	31	11655	5048113/5010702/5040098/5036081/5014153/5024471
GO:0005886	plasma membrane	cellular_component	0.027137	0.77883	21	930	164	11655	5044822/5030215/5043143/5012114/5010823/5032609/5033775/5028502/5013980/5027146/5019857/5022245/5024846/5035149/5029334/5025693/5036231/5031807/5012866/5016743/5019419
GO:0051087	chaperone binding	molecular_function	0.027622	0.78713	3	930	9	11655	5014452/5035149/5016282
GO:0004553	hydrolase activity/ hydrolyzing O-glycosyl compounds	molecular_function	0.027946	0.79075	14	930	97	11655	5044372/5013980/5022637/5015394/5014018/5041560/5017640/5039064/5026798/5014937/5043171/5016493/5024758/5029413
GO:0071702	organic substance transport	biological_process	0.028154	0.79108	52	930	490	11655	5034757/5042199/5039964/5042403/5016129/5026743/5022694/5022881/5031746/5014452/5048113/5030026/5028451/5009618/5032738/5016600/5039957/5044216/5011706/5044994/5027459/5030139/5045321/5014096/5029334/5035255/5011632/5009069/5010245/5027994/5034675/5022336/5019874/5021505/5033775/5017586/5039137/5040419/5043678/5015633/5027536/5017408/5044822/5047545/5021124/5030836/5044387/5023386/5031786/5028959…
GO:0050794	regulation of cellular process	biological_process	0.028511	0.79553	138	930	1488	11655	5009252/5035711/5046916/5042395/5014991/5019334/5037515/5048103/5040419/5032769/5015080/5040775/5035752/5017740/5016025/5037297/5031724/5040247/5022022/5023386/5030836/5018831/5030610/5043171/5017104/5043023/5041456/5041724/5010598/5047574/5026743/5021169/5020039/5014452/5040601/5045148/5028708/5012367/5044939/5014018/5024398/5032304/5011216/5010323/5040867/5019874/5042300/5029863/5036070/5024878…
GO:0016853	isomerase activity	molecular_function	0.028894	0.80066	13	930	92	11655	5025808/5028612/5030338/5034947/5045566/5019560/5031053/5029869/5046265/5035460/5013845/5037422/5039753
GO:0019219	regulation of nucleobase-containing compound metabolic process	biological_process	0.029802	0.80398	56	930	542	11655	5034983/5014452/5028708/5045148/5030606/5009618/5019599/5042211/5011683/5011417/5026743/5010858/5041724/5013123/5024804/5034991/5028727/5033176/5036290/5042999/5033341/5020208/5014018/5041246/5013481/5037582/5045608/5014988/5011138/5040775/5030666/5015080/5039578/5032769/5012728/5037515/5048103/5042395/5046916/5017704/5014991/5033006/5009252/5040867/5024846/5030605/5023891/5046529/5018831/5035268…
GO:0044763	single-organism cellular process	biological_process	0.029859	0.80398	275	930	3085	11655	5044799/5018682/5018179/5013839/5037945/5034974/5039849/5033180/5042211/5021826/5012743/5023391/5041201/5029743/5017281/5038921/5044299/5024822/5045499/5024756/5030963/5021505/5030666/5044726/5039914/5030215/5044388/5042302/5039127/5023838/5035504/5010702/5026297/5019655/5032869/5036868/5038484/5042805/5011979/5040722/5025222/5017464/5012388/5017064/5034983/5010491/5009618/5045983/5013481/5040239…
GO:0009311	oligosaccharide metabolic process	biological_process	0.029861	0.80398	5	930	22	11655	5041901/5024435/5042211/5022637/5037422
GO:0007067	mitotic nuclear division	biological_process	0.029935	0.80398	6	930	30	11655	5017141/5011016/5045499/5014131/5041508/5033180
GO:0006888	ER to Golgi vesicle-mediated transport	biological_process	0.030014	0.80398	6	930	30	11655	5009618/5035043/5028451/5011632/5035255/5026743
GO:0044723	single-organism carbohydrate metabolic process	biological_process	0.03031	0.80652	19	930	148	11655	5013845/5025222/5047837/5037422/5024435/5026798/5028941/5040601/5036096/5024950/5042211/5022637/5029869/5035322/5025262/5035149/5041901/5030167/5016493
GO:0051276	chromosome organization	biological_process	0.03213	0.83824	15	930	111	11655	5019560/5017141/5022022/5026743/5011016/5034983/5018157/5009618/5035460/5038258/5037422/5025172/5045499/5011202/5038903
GO:0008104	protein localization	biological_process	0.032132	0.83824	41	930	375	11655	5028959/5044387/5030836/5031786/5023386/5021124/5027536/5017408/5043678/5044822/5035752/5039137/5040419/5022336/5034675/5021505/5010245/5009069/5030139/5044994/5027459/5011632/5035255/5029334/5044216/5016600/5012743/5039957/5014452/5048113/5030026/5009618/5028451/5016129/5039876/5022694/5022881/5026743/5042403/5034757/5042199
GO:0016042	lipid catabolic process	biological_process	0.032282	0.83824	4	930	16	11655	5029708/5026761/5011632/5036981
GO:0016860	intramolecular oxidoreductase activity	molecular_function	0.032432	0.83824	4	930	16	11655	5028612/5029869/5045566/5039753
GO:0018193	peptidyl-amino acid modification	biological_process	0.033262	0.83824	8	930	49	11655	5019874/5022587/5030610/5009618/5034947/5030338/5026743/5031053
GO:0001897	cytolysis by symbiont of host cells	biological_process	0.03348	0.83824	3	930	9	11655	5028084/5023263/5016843
GO:0019836	hemolysis by symbiont of host erythrocytes	biological_process	0.03348	0.83824	3	930	9	11655	5016843/5028084/5023263
GO:0051801	cytolysis in other organism involved in symbiotic interaction	biological_process	0.03348	0.83824	3	930	9	11655	5028084/5023263/5016843
GO:0052331	hemolysis in other organism involved in symbiotic interaction	biological_process	0.03348	0.83824	3	930	9	11655	5028084/5023263/5016843
GO:0004853	uroporphyrinogen decarboxylase activity	molecular_function	0.033598	0.83824	2	930	4	11655	5020692/5023217
GO:0006520	cellular amino acid metabolic process	biological_process	0.033797	0.83824	22	930	180	11655	5017860/5043877/5045566/5034118/5022608/5039462/5030622/5036508/5037978/5029989/5034444/5018059/5041086/5011943/5015221/5022109/5040387/5031221/5021297/5016647/5045983/5028267
GO:0022610	biological adhesion	biological_process	0.034149	0.84177	10	930	64	11655	5014518/5033067/5023327/5019245/5012138/5045833/5008899/5044299/5014452/5014993
GO:0016798	hydrolase activity/ acting on glycosyl bonds	molecular_function	0.03453	0.84599	15	930	110	11655	5029413/5043171/5024758/5016493/5014937/5039064/5026798/5041560/5017640/5014018/5015394/5044372/5022637/5020323/5013980
GO:0003676	nucleic acid binding	molecular_function	0.035744	0.87042	121	930	1303	11655	5043678/5037582/5032449/5029863/5030817/5045608/5011138/5037663/5017141/5039578/5009344/5028502/5025197/5022827/5045391/5040867/5035592/5037422/5022451/5041390/5030605/5047740/5036762/5019560/5025533/5035149/5015015/5033813/5032242/5040169/5035874/5018740/5025425/5019869/5039428/5036096/5034983/5017262/5017802/5009618/5021787/5025805/5045705/5031252/5013123/5024804/5034021/5014081/5046826/5033980…
GO:0033036	macromolecule localization	biological_process	0.036924	0.87368	46	930	433	11655	5034675/5022336/5021505/5010245/5043678/5027536/5017408/5044822/5033775/5035752/5040419/5039137/5021124/5028959/5044387/5030836/5023386/5031786/5039964/5042403/5034757/5042199/5014452/5048113/5030026/5009618/5028451/5016129/5026743/5039876/5022694/5022881/5044216/5011706/5016600/5039957/5012743/5009069/5027459/5044994/5030139/5045321/5014096/5035255/5011632/5029334
GO:0055114	oxidation-reduction process	biological_process	0.036937	0.87368	48	930	465	11655	5011319/5038921/5040098/5014153/5046796/5036082/5045983/5019370/5028612/5048113/5010212/5013839/5008750/5032822/5045500/5039462/5021073/5022033/5025346/5028219/5036081/5041456/5041086/5026761/5031156/5022109/5020746/5035246/5032346/5030836/5023891/5012787/5044607/5032494/5010702/5024257/5016520/5048127/5035469/5039712/5029708/5044728/5045984/5024471/5029292/5020068/5025197/5043292
GO:0009247	glycolipid biosynthetic process	biological_process	0.037498	0.87368	8	930	49	11655	5041901/5042211/5041665/5020916/5044726/5016522/5047709/5041201
GO:0046467	membrane lipid biosynthetic process	biological_process	0.037498	0.87368	8	930	49	11655	5041201/5047709/5016522/5044726/5020916/5041665/5042211/5041901
GO:0012507	ER to Golgi transport vesicle membrane	cellular_component	0.037938	0.87368	5	930	23	11655	5009618/5028451/5011632/5035255/5026743
GO:0030127	COPII vesicle coat	cellular_component	0.037938	0.87368	5	930	23	11655	5028451/5009618/5011632/5035255/5026743
GO:0030134	ER to Golgi transport vesicle	cellular_component	0.037938	0.87368	5	930	23	11655	5035255/5026743/5011632/5028451/5009618
GO:0012506	vesicle membrane	cellular_component	0.038014	0.87368	7	930	39	11655	5044822/5028451/5009618/5029334/5035255/5026743/5011632
GO:0016634	oxidoreductase activity/ acting on the CH-CH group of donors/ oxygen as acceptor	molecular_function	0.038017	0.87368	3	930	10	11655	5026761/5044728/5029708
GO:0006353	DNA-templated transcription/ termination	biological_process	0.038294	0.87368	3	930	10	11655	5035268/5033006/5039578
GO:0008982	protein-N(PI)-phosphohistidine-sugar phosphotransferase activity	molecular_function	0.038759	0.87368	3	930	10	11655	5031746/5038814/5042894
GO:0071944	cell periphery	cellular_component	0.038881	0.87368	24	930	200	11655	5029334/5035149/5024269/5022245/5019857/5024846/5031807/5019419/5016743/5012866/5036231/5032245/5025693/5022694/5012114/5010823/5032609/5033775/5030215/5044822/5043143/5027146/5013980/5028502
GO:0035251	UDP-glucosyltransferase activity	molecular_function	0.03893	0.87368	2	930	4	11655	5024435/5035149
GO:0016874	ligase activity	molecular_function	0.039319	0.87368	24	930	201	11655	5022608/5033417/5014452/5017860/5027922/5043877/5045391/5034444/5018059/5036508/5027926/5037978/5023349/5018331/5038484/5025533/5031221/5021297/5016647/5011943/5043467/5047541/5040387/5028267
GO:0006313	transposition/ DNA-mediated	biological_process	0.039398	0.87368	3	930	10	11655	5019869/5046826/5044299
GO:0032196	transposition	biological_process	0.039398	0.87368	3	930	10	11655	5044299/5019869/5046826
GO:0070972	protein localization to endoplasmic reticulum	biological_process	0.039575	0.87368	7	930	40	11655	5030836/5044387/5039957/5023386/5039876/5012743/5043678
GO:0044711	single-organism biosynthetic process	biological_process	0.040202	0.87454	51	930	490	11655	5036508/5030622/5030963/5013845/5032253/5037422/5027865/5041665/5035521/5044726/5011568/5023551/5038162/5037141/5041901/5042805/5041471/5038484/5023891/5012787/5020916/5035149/5042881/5016522/5040722/5029989/5025222/5016829/5047709/5041086/5014452/5026272/5024950/5043877/5042211/5045500/5034118/5039462/5012114/5036082/5045983/5044889/5042357/5040239/5041201/5021189/5038921/5020652/5040387/5021958…
GO:0030623	U5 snRNA binding	molecular_function	0.040231	0.87454	2	930	4	11655	5009344/5019815
GO:0070069	cytochrome complex	cellular_component	0.040266	0.87454	4	930	16	11655	5031671/5018145/5021171/5043180
GO:0010468	regulation of gene expression	biological_process	0.040957	0.87552	56	930	553	11655	5040867/5009252/5033006/5014991/5017704/5042395/5046916/5037515/5048103/5012728/5039578/5015080/5032769/5040775/5030666/5014988/5045608/5011138/5037582/5026297/5010702/5026037/5035149/5015745/5033813/5022022/5018831/5035268/5023891/5036762/5030605/5024846/5024804/5041724/5010858/5026743/5011417/5042211/5011683/5021787/5009618/5019599/5030606/5028708/5014452/5034983/5013481/5041246/5014018/5020208…
GO:0009579	thylakoid	cellular_component	0.040994	0.87552	14	930	102	11655	5044889/5040722/5018145/5018331/5021171/5037620/5017632/5020599/5008750/5043180/5021249/5031671/5015838/5030817
GO:0044436	thylakoid part	cellular_component	0.040994	0.87552	14	930	102	11655	5044889/5040722/5037620/5017632/5021171/5018145/5018331/5008750/5043180/5021249/5020599/5030817/5031671/5015838
GO:0005887	integral component of plasma membrane	cellular_component	0.041183	0.87552	8	930	49	11655	5025693/5016743/5012866/5031807/5024846/5019857/5032609/5010823
GO:0098797	plasma membrane protein complex	cellular_component	0.041422	0.87594	7	930	40	11655	5044822/5036231/5032609/5013980/5035149/5029334/5027146
GO:0008170	N-methyltransferase activity	molecular_function	0.041639	0.87594	5	930	24	11655	5009618/5021787/5037434/5026743/5041537
GO:0005179	hormone activity	molecular_function	0.04295	0.89721	9	930	58	11655	5031028/5014452/5012114/5015647/5012866/5045220/5043553/5040858/5021066
GO:0044262	cellular carbohydrate metabolic process	biological_process	0.043096	0.89721	7	930	40	11655	5035149/5028941/5022637/5013845/5025222/5032245/5024435
GO:0042302	structural constituent of cuticle	molecular_function	0.043675	0.90457	5	930	24	11655	5027050/5041456/5042755/5031963/5045383
GO:0044179	hemolysis in other organism	biological_process	0.04511	0.91657	3	930	10	11655	5016843/5028084/5023263
GO:0051715	cytolysis in other organism	biological_process	0.04511	0.91657	3	930	10	11655	5016843/5023263/5028084
GO:0008276	protein methyltransferase activity	molecular_function	0.045258	0.91657	4	930	18	11655	5009618/5026977/5026743/5041537
GO:0034641	cellular nitrogen compound metabolic process	biological_process	0.045558	0.91657	187	930	2124	11655	5030606/5017860/5042211/5011683/5034739/5034991/5025778/5028727/5036290/5044299/5029897/5039537/5036676/5032786/5041246/5044889/5018114/5035623/5014988/5030215/5030666/5029065/5016644/5012728/5036508/5030622/5009345/5024822/5043467/5042805/5011979/5041471/5047941/5038484/5046529/5020746/5015745/5033954/5023217/5023551/5023948/5010702/5026037/5026297/5031233/5034983/5036096/5009618/5017802/5037434…
GO:0044255	cellular lipid metabolic process	biological_process	0.045585	0.91657	24	930	207	11655	5030963/5016522/5042881/5026761/5047709/5013845/5042211/5029708/5027865/5014452/5044726/5041665/5045500/5041201/5042357/5038162/5036082/5039127/5041901/5021189/5038921/5027459/5020916/5012787
GO:0046677	response to antibiotic	biological_process	0.045668	0.91657	3	930	10	11655	5037582/5022537/5043110
GO:0031410	cytoplasmic vesicle	cellular_component	0.045851	0.91657	8	930	49	11655	5044822/5028451/5009618/5035255/5011632/5029334/5026743/5032364
GO:0031226	intrinsic component of plasma membrane	cellular_component	0.046186	0.91869	8	930	50	11655	5031807/5012866/5016743/5025693/5010823/5032609/5019857/5024846
GO:0009055	electron carrier activity	molecular_function	0.047364	0.93749	9	930	62	11655	5025234/5048113/5043180/5015029/5032364/5032304/5012388/5021171/5045115
GO:0042803	protein homodimerization activity	molecular_function	0.049185	0.96875	3	930	11	11655	5014452/5023712/5035149
GO:0072527	pyrimidine-containing compound metabolic process	biological_process	0.049595	0.97206	6	930	34	11655	5029989/5030958/5039462/5034304/5011568/5045868
GO:0006355	regulation of transcription/ DNA-templated	biological_process	0.052374	1	53	930	527	11655	5040775/5030666/5012728/5032769/5039578/5015080/5037582/5014988/5045608/5011138/5033006/5040867/5009252/5048103/5037515/5017704/5014991/5046916/5042395/5018831/5035268/5023891/5035149/5033813/5022022/5024846/5030605/5026297/5010702/5026037/5011417/5026743/5028708/5030606/5014452/5034983/5011683/5042211/5019599/5009618/5024804/5041724/5010858/5042999/5020208/5033341/5034991/5033176/5036290/5028727…
GO:1903506	regulation of nucleic acid-templated transcription	biological_process	0.052374	1	53	930	527	11655	5014988/5045608/5011138/5037582/5032769/5039578/5015080/5012728/5030666/5040775/5046916/5042395/5017704/5014991/5037515/5048103/5009252/5040867/5033006/5030605/5024846/5022022/5033813/5035149/5023891/5035268/5018831/5026037/5010702/5026297/5019599/5009618/5011683/5042211/5034983/5014452/5028708/5030606/5026743/5011417/5010858/5041724/5024804/5028727/5033176/5036290/5034991/5020208/5033341/5042999…
GO:0050660	flavin adenine dinucleotide binding	molecular_function	0.052731	1	7	930	42	11655	5045983/5012787/5032346/5024257/5016520/5039712/5010212
GO:0016861	intramolecular oxidoreductase activity/ interconverting aldoses and ketoses	molecular_function	0.054172	1	3	930	11	11655	5029869/5045566/5039753
GO:0051186	cofactor metabolic process	biological_process	0.054224	1	16	930	131	11655	5035521/5020692/5044728/5024950/5039753/5041086/5016829/5036981/5042286/5030167/5028731/5037141/5011414/5023217/5035322/5039537
GO:0006542	glutamine biosynthetic process	biological_process	0.054697	1	2	930	5	11655	5043877/5040387
GO:0046912	transferase activity/ transferring acyl groups/ acyl groups converted into alkyl on transfer	molecular_function	0.054742	1	4	930	18	11655	5017179/5044154/5021073/5028941
GO:0033365	protein localization to organelle	biological_process	0.054836	1	11	930	79	11655	5039876/5023386/5044387/5030836/5009618/5048113/5043678/5012743/5039957/5042403/5021505
GO:0022884	macromolecule transmembrane transporter activity	molecular_function	0.054954	1	4	930	18	11655	5031786/5045321/5014096/5011706
GO:0008915	lipid-A-disaccharide synthase activity	molecular_function	0.055211	1	2	930	5	11655	5041901/5042211
GO:0001071	nucleic acid binding transcription factor activity	molecular_function	0.056303	1	23	930	207	11655	5015080/5040775/5042211/5011138/5014988/5037582/5028708/5030606/5040867/5009252/5024804/5014991/5046916/5035149/5033341/5033813/5042999/5030605/5028727/5034991/5013481/5010702/5034368
GO:0003700	transcription factor activity/ sequence-specific DNA binding	molecular_function	0.056303	1	23	930	207	11655	5034991/5030605/5028727/5042999/5033341/5035149/5033813/5034368/5010702/5013481/5030606/5037582/5028708/5042211/5014988/5011138/5040775/5015080/5014991/5046916/5024804/5040867/5009252
GO:0051252	regulation of RNA metabolic process	biological_process	0.056894	1	53	930	530	11655	5018831/5035268/5023891/5035149/5033813/5022022/5024846/5030605/5026297/5026037/5010702/5030666/5040775/5012728/5039578/5015080/5032769/5037582/5045608/5011138/5014988/5033006/5040867/5009252/5048103/5037515/5014991/5017704/5046916/5042395/5042999/5020208/5033341/5034991/5033176/5036290/5028727/5014018/5041246/5013481/5011417/5026743/5030606/5028708/5014452/5034983/5011683/5042211/5019599/5009618…
GO:2001141	regulation of RNA biosynthetic process	biological_process	0.056894	1	53	930	530	11655	5042999/5020208/5033341/5034991/5036290/5033176/5028727/5014018/5041246/5013481/5011417/5026743/5030606/5028708/5014452/5034983/5042211/5011683/5009618/5019599/5024804/5041724/5010858/5035268/5018831/5023891/5035149/5033813/5022022/5024846/5030605/5026297/5010702/5026037/5040775/5030666/5012728/5039578/5032769/5015080/5037582/5014988/5045608/5011138/5033006/5040867/5009252/5048103/5037515/5017704…
GO:0044724	single-organism carbohydrate catabolic process	biological_process	0.057236	1	5	930	26	11655	5035322/5024950/5030167/5029869/5022637
GO:0005138	interleukin-6 receptor binding	molecular_function	0.059667	1	2	930	5	11655	5034974/5017679
GO:0008654	phospholipid biosynthetic process	biological_process	0.060465	1	10	930	73	11655	5041901/5042211/5041665/5020916/5044726/5016522/5030963/5041201/5047709/5042357
GO:0016747	transferase activity/ transferring acyl groups other than amino-acyl groups	molecular_function	0.060999	1	13	930	103	11655	5022587/5038162/5047699/5042944/5009755/5026504/5028651/5027459/5011523/5043110/5031350/5030755/5016779
GO:0031982	vesicle	cellular_component	0.061663	1	8	930	52	11655	5032364/5035255/5029334/5011632/5026743/5044822/5028451/5009618
GO:0004832	valine-tRNA ligase activity	molecular_function	0.062227	1	2	930	5	11655	5031221/5016647
GO:0006438	valyl-tRNA aminoacylation	biological_process	0.062227	1	2	930	5	11655	5031221/5016647
GO:0045184	establishment of protein localization	biological_process	0.062945	1	38	930	361	11655	5042199/5034757/5042403/5022694/5022881/5026743/5016129/5048113/5009618/5028451/5030026/5014452/5039957/5016600/5044216/5029334/5011632/5035255/5030139/5044994/5027459/5009069/5010245/5021505/5022336/5034675/5039137/5040419/5044822/5017408/5027536/5043678/5021124/5031786/5023386/5030836/5044387/5028959
GO:1901605	alpha-amino acid metabolic process	biological_process	0.06475	1	9	930	64	11655	5039462/5045566/5043877/5040387/5015221/5041086/5045983/5036508/5030622
GO:0033177	proton-transporting two-sector ATPase complex/ proton-transporting domain	cellular_component	0.066188	1	12	930	93	11655	5035634/5021958/5042805/5031294/5026272/5020652/5014452/5012114/5028666/5029053/5014147/5040722
GO:0004640	phosphoribosylanthranilate isomerase activity	molecular_function	0.066727	1	1	930	1	11655	5045566
GO:0015031	protein transport	biological_process	0.067472	1	37	930	352	11655	5009618/5048113/5028451/5030026/5016129/5022694/5022881/5026743/5042403/5034757/5042199/5009069/5030139/5044994/5027459/5011632/5029334/5035255/5044216/5016600/5039957/5017408/5027536/5043678/5044822/5040419/5039137/5022336/5034675/5021505/5010245/5028959/5044387/5030836/5031786/5023386/5021124
GO:0044446	intracellular organelle part	cellular_component	0.068038	1	72	930	760	11655	5042805/5015745/5042400/5021744/5044387/5032364/5018831/5044388/5031233/5010220/5044822/5015633/5040419/5021505/5028389/5037515/5048103/5015654/5045499/5024822/5021958/5044299/5036290/5030440/5018157/5013697/5045321/5020294/5012232/5036676/5041201/5014131/5014452/5033180/5026743/5011016/5016129/5047709/5022587/5028320/5018749/5021293/5024388/5024846/5035149/5045260/5040713/5021509/5045608/5026876…
GO:0001907	killing by symbiont of host cells	biological_process	0.068054	1	3	930	12	11655	5016843/5023263/5028084
GO:0044004	disruption by symbiont of host cell	biological_process	0.068054	1	3	930	12	11655	5016843/5023263/5028084
GO:0051818	disruption of cells of other organism involved in symbiotic interaction	biological_process	0.068054	1	3	930	12	11655	5016843/5023263/5028084
GO:0051883	killing of cells in other organism involved in symbiotic interaction	biological_process	0.068054	1	3	930	12	11655	5016843/5023263/5028084
GO:0016023	cytoplasmic membrane-bounded vesicle	cellular_component	0.068987	1	7	930	44	11655	5029334/5035255/5026743/5011632/5044822/5028451/5009618
GO:0043158	heterocyst differentiation	biological_process	0.069524	1	1	930	1	11655	5017262
GO:0005788	endoplasmic reticulum lumen	cellular_component	0.069847	1	1	930	1	11655	5040419
GO:0019438	aromatic compound biosynthetic process	biological_process	0.070174	1	87	930	930	11655	5011568/5024846/5030605/5023891/5035268/5033813/5035149/5017704/5042286/5033006/5032253/5040867/5030817/5037582/5044728/5045608/5011138/5039578/5020492/5030209/5013481/5040239/5020652/5033176/5026751/5042999/5020208/5033341/5010858/5040722/5029989/5024804/5041086/5016829/5034983/5026272/5009618/5019599/5017802/5020692/5011417/5012114/5023551/5023217/5026037/5010702/5026297/5042805/5041471/5038484…
GO:0070008	serine-type exopeptidase activity	molecular_function	0.070587	1	7	930	46	11655	5039898/5009291/5028431/5037444/5017529/5029507/5026923
GO:0044036	cell wall macromolecule metabolic process	biological_process	0.071701	1	2	930	6	11655	5043171/5014937
GO:0009141	nucleoside triphosphate metabolic process	biological_process	0.07267	1	16	930	134	11655	5040722/5016987/5012114/5026272/5024950/5034304/5011568/5035322/5030958/5017275/5020652/5030167/5042805/5021958/5045868/5041471
GO:0006739	NADP metabolic process	biological_process	0.073144	1	2	930	6	11655	5024950/5039753
GO:0008964	phosphoenolpyruvate carboxylase activity	molecular_function	0.073311	1	1	930	1	11655	5032494
GO:0015977	carbon fixation	biological_process	0.073311	1	1	930	1	11655	5032494
GO:0003909	DNA ligase activity	molecular_function	0.073628	1	3	930	13	11655	5045391/5043467/5047541
GO:0000229	cytoplasmic chromosome	cellular_component	0.074415	1	1	930	1	11655	5022000
GO:0000262	mitochondrial chromosome	cellular_component	0.074415	1	1	930	1	11655	5022000
GO:0009295	nucleoid	cellular_component	0.074415	1	1	930	1	11655	5022000
GO:0042645	mitochondrial nucleoid	cellular_component	0.074415	1	1	930	1	11655	5022000
GO:0052736	beta-glucanase activity	molecular_function	0.075035	1	1	930	1	11655	5014937
GO:0052861	glucan endo-1/3-beta-glucanase activity/ C-3 substituted reducing group	molecular_function	0.075035	1	1	930	1	11655	5014937
GO:0052862	glucan endo-1/4-beta-glucanase activity/ C-3 substituted reducing group	molecular_function	0.075035	1	1	930	1	11655	5014937
GO:0000148	1/3-beta-D-glucan synthase complex	cellular_component	0.075751	1	1	930	1	11655	5035149
GO:0000813	ESCRT I complex	cellular_component	0.075751	1	1	930	1	11655	5035149
GO:0003843	1/3-beta-D-glucan synthase activity	molecular_function	0.075751	1	1	930	1	11655	5035149
GO:0006074	(1->3)-beta-D-glucan metabolic process	biological_process	0.075751	1	1	930	1	11655	5035149
GO:0006075	(1->3)-beta-D-glucan biosynthetic process	biological_process	0.075751	1	1	930	1	11655	5035149
GO:0032509	endosome transport via multivesicular body sorting pathway	biological_process	0.075751	1	1	930	1	11655	5035149
GO:0036452	ESCRT complex	cellular_component	0.075751	1	1	930	1	11655	5035149
GO:0004584	dolichyl-phosphate-mannose-glycolipid alpha-mannosyltransferase activity	molecular_function	0.076021	1	1	930	1	11655	5020916
GO:0018130	heterocycle biosynthetic process	biological_process	0.076064	1	89	930	957	11655	5026297/5010702/5026037/5023217/5023551/5018831/5038484/5022022/5042805/5041471/5009252/5048103/5030622/5037515/5014991/5046916/5042395/5030666/5040775/5012728/5032769/5015080/5014988/5044889/5041246/5014018/5018114/5039537/5032786/5034991/5036290/5025778/5028727/5021958/5041724/5040779/5034919/5026743/5039462/5030606/5028708/5014452/5011683/5042211/5024950/5011414/5011568/5035268/5023891/5035149…
GO:0046422	violaxanthin de-epoxidase activity	molecular_function	0.076288	1	1	930	1	11655	5019370
GO:0003997	acyl-CoA oxidase activity	molecular_function	0.076795	1	2	930	6	11655	5029708/5026761
GO:0006635	fatty acid beta-oxidation	biological_process	0.076795	1	2	930	6	11655	5026761/5029708
GO:0009062	fatty acid catabolic process	biological_process	0.076795	1	2	930	6	11655	5029708/5026761
GO:0019395	fatty acid oxidation	biological_process	0.076795	1	2	930	6	11655	5029708/5026761
GO:0034440	lipid oxidation	biological_process	0.076795	1	2	930	6	11655	5026761/5029708
GO:0044242	cellular lipid catabolic process	biological_process	0.076795	1	2	930	6	11655	5026761/5029708
GO:0051188	cofactor biosynthetic process	biological_process	0.076945	1	12	930	97	11655	5020692/5035521/5044728/5024950/5042286/5011414/5041086/5028731/5037141/5016829/5039537/5023217
GO:0019089	transmission of virus	biological_process	0.077657	1	2	930	6	11655	5014452/5017795
GO:0044007	dissemination or transmission of symbiont from host	biological_process	0.077657	1	2	930	6	11655	5014452/5017795
GO:0051821	dissemination or transmission of organism from other organism involved in symbiotic interaction	biological_process	0.077657	1	2	930	6	11655	5014452/5017795
GO:0006818	hydrogen transport	biological_process	0.078212	1	19	930	167	11655	5031294/5042805/5017275/5020652/5041471/5021958/5012114/5026272/5014452/5035634/5014147/5040722/5014056/5036776/5016987/5028666/5029053/5032876/5021171
GO:0015992	proton transport	biological_process	0.078212	1	19	930	167	11655	5026272/5014452/5035634/5012114/5028666/5016987/5029053/5032876/5021171/5040722/5014147/5036776/5014056/5031294/5042805/5017275/5020652/5041471/5021958
GO:0000774	adenyl-nucleotide exchange factor activity	molecular_function	0.079056	1	2	930	6	11655	5014452/5035149
GO:0019835	cytolysis	biological_process	0.079558	1	4	930	21	11655	5016843/5023263/5044020/5028084
GO:0034069	aminoglycoside N-acetyltransferase activity	molecular_function	0.079648	1	1	930	1	11655	5043110
GO:0046353	aminoglycoside 3-N-acetyltransferase activity	molecular_function	0.079648	1	1	930	1	11655	5043110
GO:0003896	DNA primase activity	molecular_function	0.080303	1	2	930	6	11655	5034338/5018114
GO:0012505	endomembrane system	cellular_component	0.080621	1	28	930	267	11655	5009021/5028959/5030440/5044387/5045321/5035149/5035255/5029334/5011632/5021744/5033420/5037186/5031233/5021509/5044388/5041201/5025172/5015633/5035372/5028612/5044822/5028451/5009618/5026743/5026876/5040419/5016522/5047709
GO:1901362	organic cyclic compound biosynthetic process	biological_process	0.080637	1	89	930	960	11655	5039462/5026743/5034919/5024950/5042211/5011683/5014452/5028708/5030606/5041724/5040779/5025778/5028727/5021958/5036290/5034991/5041246/5044889/5014018/5018114/5032786/5039537/5032769/5015080/5012728/5040775/5030666/5014988/5009252/5042395/5046916/5014991/5048103/5037515/5030622/5022022/5038484/5018831/5041471/5042805/5010702/5026037/5026297/5023217/5023551/5012114/5020692/5011417/5019599/5009618…
GO:0004146	dihydrofolate reductase activity	molecular_function	0.081141	1	1	930	1	11655	5039462
GO:0006545	glycine biosynthetic process	biological_process	0.081141	1	1	930	1	11655	5039462
GO:0009070	serine family amino acid biosynthetic process	biological_process	0.081141	1	1	930	1	11655	5039462
GO:0044422	organelle part	cellular_component	0.081432	1	72	930	768	11655	5027994/5026876/5045608/5021509/5045260/5040713/5035149/5021293/5018749/5024846/5024388/5041508/5040722/5016522/5024541/5048113/5028451/5009618/5044680/5026272/5025172/5014055/5022000/5011202/5033420/5024532/5029334/5011632/5035255/5044994/5009021/5020652/5045499/5015654/5024822/5021505/5048103/5037515/5028389/5040419/5044822/5015633/5031233/5010220/5044388/5042400/5015745/5021744/5032364/5018831…
GO:0008880	glucuronate isomerase activity	molecular_function	0.082036	1	1	930	1	11655	5029869
GO:0051082	unfolded protein binding	molecular_function	0.082896	1	6	930	39	11655	5014452/5030860/5025693/5019593/5009953/5025304
GO:0016011	dystroglycan complex	cellular_component	0.083327	1	3	930	13	11655	5013980/5027146/5036231
GO:0016012	sarcoglycan complex	cellular_component	0.083327	1	3	930	13	11655	5036231/5013980/5027146
GO:0016569	covalent chromatin modification	biological_process	0.083699	1	2	930	6	11655	5009618/5026743
GO:0016570	histone modification	biological_process	0.083699	1	2	930	6	11655	5026743/5009618
GO:1901137	carbohydrate derivative biosynthetic process	biological_process	0.083722	1	24	930	222	11655	5041201/5040239/5011568/5038484/5025262/5020916/5041901/5020652/5042805/5021958/5041471/5013845/5040722/5032253/5047709/5016829/5016522/5041665/5044726/5039462/5012114/5036096/5026272/5042211
GO:0008658	penicillin binding	molecular_function	0.083838	1	1	930	1	11655	5028133
GO:0033293	monocarboxylic acid binding	molecular_function	0.083838	1	1	930	1	11655	5028133
GO:0001906	cell killing	biological_process	0.083986	1	3	930	13	11655	5016843/5028084/5023263
GO:0031640	killing of cells of other organism	biological_process	0.083986	1	3	930	13	11655	5023263/5028084/5016843
GO:0044364	disruption of cells of other organism	biological_process	0.083986	1	3	930	13	11655	5028084/5023263/5016843
GO:0004497	monooxygenase activity	molecular_function	0.084062	1	2	930	6	11655	5016520/5021073
GO:0008312	7S RNA binding	molecular_function	0.084548	1	2	930	6	11655	5039957/5043678
GO:0048500	signal recognition particle	cellular_component	0.084548	1	2	930	6	11655	5039957/5043678
GO:0008811	chloramphenicol O-acetyltransferase activity	molecular_function	0.084704	1	1	930	1	11655	5009755
GO:0005785	signal recognition particle receptor complex	cellular_component	0.084976	1	1	930	1	11655	5044387
GO:0006732	coenzyme metabolic process	biological_process	0.08534	1	12	930	98	11655	5035521/5030167/5024950/5042286/5011414/5041086/5039753/5016829/5028731/5037141/5039537/5035322
GO:0006621	protein retention in ER lumen	biological_process	0.085587	1	2	930	7	11655	5012743/5039876
GO:0035437	maintenance of protein localization in endoplasmic reticulum	biological_process	0.085587	1	2	930	7	11655	5039876/5012743
GO:0046923	ER retention sequence binding	molecular_function	0.085587	1	2	930	7	11655	5012743/5039876
GO:0072595	maintenance of protein localization in organelle	biological_process	0.085587	1	2	930	7	11655	5012743/5039876
GO:0016337	single organismal cell-cell adhesion	biological_process	0.085985	1	1	930	1	11655	5008899
GO:0098602	single organism cell adhesion	biological_process	0.085985	1	1	930	1	11655	5008899
GO:0098609	cell-cell adhesion	biological_process	0.085985	1	1	930	1	11655	5008899
GO:0016875	ligase activity/ forming carbon-oxygen bonds	molecular_function	0.086405	1	11	930	85	11655	5021297/5022608/5016647/5031221/5017860/5027922/5011943/5034444/5018059/5028267/5037978
GO:0016876	ligase activity/ forming aminoacyl-tRNA and related compounds	molecular_function	0.086405	1	11	930	85	11655	5037978/5034444/5028267/5018059/5027922/5017860/5011943/5016647/5022608/5021297/5031221
GO:0006810	transport	biological_process	0.086766	1	158	930	1755	11655	5022881/5039849/5025891/5044799/5029053/5044752/5045321/5014096/5019419/5016600/5011706/5039137/5035411/5041582/5030215/5021066/5010245/5021505/5028666/5034675/5022336/5032364/5041471/5028959/5042805/5032869/5016744/5035504/5044388/5042302/5026037/5023838/5009483/5045438/5017064/5022041/5032609/5009618/5031746/5017464/5042649/5034757/5040722/5039964/5029334/5044994/5030139/5038115/5030455/5009069…
GO:0015708	silicate transport	biological_process	0.087035	1	1	930	1	11655	5042649
GO:0008287	protein serine/threonine phosphatase complex	cellular_component	0.087278	1	2	930	6	11655	5037186/5021169
GO:1903293	phosphatase complex	cellular_component	0.087278	1	2	930	6	11655	5037186/5021169
GO:0005158	insulin receptor binding	molecular_function	0.088302	1	1	930	1	11655	5031252
GO:0016157	sucrose synthase activity	molecular_function	0.089141	1	1	930	1	11655	5024435
GO:0000775	chromosome/ centromeric region	cellular_component	0.08915	1	8	930	57	11655	5041508/5014131/5011202/5040713/5037515/5048103/5044299/5033180
GO:0005173	stem cell factor receptor binding	molecular_function	0.089497	1	1	930	1	11655	5014993
GO:0004499	N/N-dimethylaniline monooxygenase activity	molecular_function	0.089554	1	1	930	1	11655	5016520
GO:0015234	thiamine transmembrane transporter activity	molecular_function	0.089558	1	1	930	1	11655	5022245
GO:0015888	thiamine transport	biological_process	0.089558	1	1	930	1	11655	5022245
GO:0045117	azole transport	biological_process	0.089558	1	1	930	1	11655	5022245
GO:0045118	azole transporter activity	molecular_function	0.089558	1	1	930	1	11655	5022245
GO:0090482	vitamin transmembrane transporter activity	molecular_function	0.089558	1	1	930	1	11655	5022245
GO:1901474	azole transmembrane transporter activity	molecular_function	0.089558	1	1	930	1	11655	5022245
GO:0000444	MIS12/MIND type complex	cellular_component	0.089558	1	1	930	1	11655	5037515
GO:0008813	chorismate lyase activity	molecular_function	0.089558	1	1	930	1	11655	5035521
GO:0004568	chitinase activity	molecular_function	0.089558	1	1	930	1	11655	5043171
GO:0016052	carbohydrate catabolic process	biological_process	0.089753	1	5	930	30	11655	5022637/5024950/5035322/5029869/5030167
GO:0006418	tRNA aminoacylation for protein translation	biological_process	0.090038	1	10	930	76	11655	5011943/5021297/5022608/5016647/5031221/5037978/5028267/5034444/5018059/5029989
GO:0051179	localization	biological_process	0.090479	1	161	930	1794	11655	5035246/5043747/5041629/5031786/5037014/5037007/5037620/5009537/5043678/5035634/5027994/5039116/5036776/5023176/5019874/5043180/5035255/5011632/5031294/5022978/5028731/5039957/5044216/5011202/5008832/5031780/5012267/5022694/5012114/5026272/5048113/5028451/5013653/5047837/5042199/5016987/5032876/5044387/5030836/5031017/5023386/5020599/5017275/5022245/5038919/5010925/5047545/5029869/5035828/5013956…
GO:0008443	phosphofructokinase activity	molecular_function	0.090606	1	4	930	23	11655	5040601/5030167/5024950/5047837
GO:0031988	membrane-bounded vesicle	cellular_component	0.091412	1	7	930	47	11655	5044822/5009618/5028451/5026743/5035255/5029334/5011632
GO:0006664	glycolipid metabolic process	biological_process	0.091837	1	9	930	68	11655	5041665/5027459/5020916/5044726/5041901/5042211/5041201/5047709/5016522
GO:0006351	transcription/ DNA-templated	biological_process	0.093657	1	62	930	658	11655	5025778/5028727/5036290/5033176/5034991/5033341/5020208/5026751/5042999/5032786/5020492/5013481/5014018/5041246/5030209/5019599/5009618/5042211/5011683/5017802/5034983/5014452/5030606/5028708/5026743/5034919/5011417/5040779/5010858/5041724/5024804/5030605/5024846/5033813/5022022/5035149/5023891/5035268/5018831/5026037/5010702/5026297/5045608/5011138/5014988/5030817/5037582/5015080/5039578/5032769…
GO:0097659	nucleic acid-templated transcription	biological_process	0.093657	1	62	930	658	11655	5020208/5033341/5042999/5026751/5036290/5033176/5025778/5028727/5034991/5013481/5014018/5041246/5030209/5032786/5020492/5026743/5011417/5034919/5011683/5042211/5017802/5009618/5019599/5028708/5030606/5014452/5034983/5024804/5041724/5010858/5040779/5035149/5033813/5022022/5018831/5035268/5023891/5030605/5024846/5026297/5010702/5026037/5012728/5039578/5015080/5032769/5030666/5040775/5045608/5014988…
GO:0017038	protein import	biological_process	0.09421	1	6	930	39	11655	5044994/5010245/5016600/5021505/5042403/5048113
GO:0006497	protein lipidation	biological_process	0.09475	1	6	930	40	11655	5047709/5044726/5041201/5020916/5041665/5016522
GO:0006506	GPI anchor biosynthetic process	biological_process	0.09475	1	6	930	40	11655	5016522/5041201/5044726/5047709/5020916/5041665
GO:0006661	phosphatidylinositol biosynthetic process	biological_process	0.09475	1	6	930	40	11655	5041201/5047709/5044726/5041665/5020916/5016522
GO:0016646	oxidoreductase activity/ acting on the CH-NH group of donors/ NAD or NADP as acceptor	molecular_function	0.096096	1	2	930	7	11655	5039462/5041086
GO:0016830	carbon-carbon lyase activity	molecular_function	0.096232	1	10	930	78	11655	5023217/5018179/5020304/5032494/5042357/5037014/5030610/5039991/5020692/5035521
GO:0051234	establishment of localization	biological_process	0.096745	1	158	930	1763	11655	5011706/5016600/5019419/5014096/5045321/5044752/5029053/5025891/5044799/5039849/5022881/5009483/5045438/5016744/5032869/5044388/5026037/5042302/5035504/5023838/5041471/5042805/5028959/5032364/5021505/5022336/5034675/5028666/5021066/5010245/5030215/5039137/5041582/5035411/5012866/5030455/5038115/5020652/5018174/5009069/5029334/5030139/5044994/5039964/5042649/5017464/5040722/5034757/5009618/5031746…
GO:0008194	UDP-glycosyltransferase activity	molecular_function	0.096768	1	5	930	30	11655	5042211/5024435/5041901/5035149/5018252
GO:0000723	telomere maintenance	biological_process	0.096847	1	3	930	14	11655	5034983/5022022/5025172
GO:0032200	telomere organization	biological_process	0.096847	1	3	930	14	11655	5034983/5022022/5025172
GO:0060249	anatomical structure homeostasis	biological_process	0.096847	1	3	930	14	11655	5034983/5025172/5022022
GO:0009084	glutamine family amino acid biosynthetic process	biological_process	0.09697	1	2	930	7	11655	5043877/5040387
GO:0042558	pteridine-containing compound metabolic process	biological_process	0.097136	1	3	930	16	11655	5039537/5042286/5041086
GO:0042559	pteridine-containing compound biosynthetic process	biological_process	0.097136	1	3	930	16	11655	5042286/5041086/5039537
GO:0016070	RNA metabolic process	biological_process	0.097506	1	90	930	987	11655	5022022/5042400/5018831/5031221/5047941/5024257/5010220/5026297/5010702/5026037/5023948/5012728/5015080/5032769/5029065/5040775/5030666/5014988/5009252/5014991/5046916/5009345/5042395/5037978/5037515/5048103/5019815/5021297/5036290/5025778/5028727/5034991/5041246/5018114/5014018/5032786/5026743/5034919/5011683/5042211/5017860/5028708/5030606/5014452/5034444/5041724/5040779/5035149/5033813/5035268…
GO:0006508	proteolysis	biological_process	0.097549	1	45	930	455	11655	5034478/5029507/5026923/5029015/5041560/5016159/5031233/5042011/5019126/5021057/5042805/5022022/5045603/5017529/5041238/5045499/5010657/5035505/5032937/5029601/5047112/5027653/5024063/5012728/5009291/5011340/5024351/5033420/5022053/5041731/5032886/5025262/5017090/5017823/5044350/5018682/5034389/5028431/5011400/5019599/5042774/5011016/5039898/5014879/5037444
GO:0009108	coenzyme biosynthetic process	biological_process	0.098843	1	9	930	71	11655	5039537/5042286/5011414/5016829/5028731/5041086/5037141/5024950/5035521
GO:0015144	carbohydrate transmembrane transporter activity	molecular_function	0.098882	1	4	930	22	11655	5042894/5038814/5015633/5031746
GO:1901476	carbohydrate transporter activity	molecular_function	0.098882	1	4	930	22	11655	5015633/5031746/5042894/5038814
GO:1903509	liposaccharide metabolic process	biological_process	0.099513	1	10	930	79	11655	5016522/5041201/5047709/5013845/5042211/5041901/5044726/5027459/5041665/5020916
GO:0033227	dsRNA transport	biological_process	0.099662	1	3	930	14	11655	5011706/5014096/5045321
GO:0051032	nucleic acid transmembrane transporter activity	molecular_function	0.099662	1	3	930	14	11655	5014096/5045321/5011706
GO:0051033	RNA transmembrane transporter activity	molecular_function	0.099662	1	3	930	14	11655	5045321/5014096/5011706
GO:0001653	peptide receptor activity	molecular_function	0.10189	1	2	930	7	11655	5037945/5016025
GO:0008528	G-protein coupled peptide receptor activity	molecular_function	0.10189	1	2	930	7	11655	5037945/5016025
GO:0019200	carbohydrate kinase activity	molecular_function	0.10205	1	4	930	24	11655	5024950/5040601/5030167/5047837
GO:0042176	regulation of protein catabolic process	biological_process	0.10243	1	3	930	14	11655	5011016/5045499/5042881
GO:0016482	cytoplasmic transport	biological_process	0.10249	1	14	930	119	11655	5039957/5021505/5042403/5035043/5030836/5044387/5035255/5011632/5026743/5023386/5043678/5048113/5009618/5028451
GO:0016891	endoribonuclease activity/ producing 5'-phosphomonoesters	molecular_function	0.10299	1	3	930	14	11655	5025197/5023948/5015015
GO:0005815	microtubule organizing center	cellular_component	0.10337	1	5	930	31	11655	5015654/5044994/5028389/5024388/5024541
GO:0006479	protein methylation	biological_process	0.10352	1	2	930	7	11655	5009618/5026743
GO:0008213	protein alkylation	biological_process	0.10352	1	2	930	7	11655	5009618/5026743
GO:1902578	single-organism localization	biological_process	0.10361	1	126	930	1384	11655	5030215/5015633/5040419/5035411/5047450/5035752/5041582/5021505/5045820/5028666/5013898/5014056/5025417/5010245/5041471/5022245/5042805/5017275/5031017/5020599/5023386/5032364/5030836/5044387/5026896/5013956/5035828/5029869/5047545/5045438/5032869/5038919/5016744/5010925/5023838/5044388/5042302/5035504/5030026/5027922/5025234/5014452/5023454/5026743/5039876/5042403/5021171/5035043/5029053/5044752…
GO:0043038	amino acid activation	biological_process	0.10382	1	11	930	88	11655	5017860/5011943/5021297/5016647/5022608/5031221/5037978/5028267/5034444/5018059/5029989
GO:0043039	tRNA aminoacylation	biological_process	0.10382	1	11	930	88	11655	5037978/5029989/5034444/5018059/5028267/5011943/5017860/5031221/5022608/5016647/5021297
GO:0032182	ubiquitin-like protein binding	molecular_function	0.10384	1	3	930	15	11655	5030373/5035149/5017740
GO:0004812	aminoacyl-tRNA ligase activity	molecular_function	0.10389	1	10	930	78	11655	5027922/5011943/5022608/5016647/5021297/5031221/5037978/5034444/5028267/5018059
GO:0042158	lipoprotein biosynthetic process	biological_process	0.10508	1	6	930	41	11655	5020916/5041665/5041201/5044726/5047709/5016522
GO:0008238	exopeptidase activity	molecular_function	0.10565	1	11	930	89	11655	5029507/5026923/5035505/5016159/5028431/5032937/5042805/5039898/5009291/5037444/5017529
GO:0005102	receptor binding	molecular_function	0.10607	1	16	930	139	11655	5020191/5014287/5012866/5043553/5017679/5014993/5015647/5031252/5045220/5040858/5021066/5034974/5014452/5031028/5027710/5012114
GO:0005576	extracellular region	cellular_component	0.1061	1	35	930	345	11655	5042569/5011632/5017679/5012866/5032245/5014287/5027710/5016129/5012114/5014452/5034974/5045148/5045220/5013123/5025891/5039964/5015647/5023263/5020903/5016843/5043171/5030605/5043553/5016056/5041560/5015775/5020191/5042300/5017740/5031028/5031302/5040858/5021066/5019615/5042226
GO:0006643	membrane lipid metabolic process	biological_process	0.10628	1	9	930	70	11655	5016522/5047709/5041201/5041901/5042211/5020916/5041665/5027459/5044726
GO:0034654	nucleobase-containing compound biosynthetic process	biological_process	0.10647	1	80	930	868	11655	5010858/5024804/5040722/5029989/5016829/5026272/5034983/5017802/5009618/5019599/5011417/5012114/5020492/5030209/5040239/5013481/5020652/5033176/5042999/5026751/5020208/5033341/5017704/5033006/5032253/5040867/5037582/5030817/5045608/5011138/5039578/5011568/5024846/5030605/5035268/5023891/5035149/5033813/5040779/5041724/5028708/5030606/5014452/5042211/5011683/5024950/5034919/5026743/5039462/5032786…
GO:0009132	nucleoside diphosphate metabolic process	biological_process	0.1068	1	5	930	32	11655	5048127/5030167/5011568/5024950/5035322
GO:0018205	peptidyl-lysine modification	biological_process	0.10757	1	3	930	15	11655	5026743/5022587/5009618
GO:0007623	circadian rhythm	biological_process	0.10764	1	2	930	7	11655	5016025/5037945
GO:0098796	membrane protein complex	cellular_component	0.10815	1	42	930	428	11655	5014147/5040722/5013980/5029053/5032876/5021249/5032609/5012114/5026743/5014452/5026272/5048113/5009618/5015838/5028451/5044889/5033420/5017632/5035255/5011632/5029334/5020652/5031294/5009069/5021958/5027146/5034675/5028666/5018331/5021505/5030817/5044822/5035634/5031233/5037620/5036231/5037186/5044387/5035149/5020599/5042805/5041471
GO:0042802	identical protein binding	molecular_function	0.11001	1	3	930	15	11655	5035149/5023712/5014452
GO:0015078	hydrogen ion transmembrane transporter activity	molecular_function	0.11072	1	18	930	164	11655	5043180/5031671/5021958/5031294/5042805/5020652/5012114/5035634/5026272/5025234/5014452/5036776/5045115/5030596/5040722/5014147/5028666/5029053
GO:0032774	RNA biosynthetic process	biological_process	0.11119	1	63	930	677	11655	5011417/5034919/5026743/5028708/5030606/5014452/5034983/5011683/5042211/5017802/5009618/5019599/5024804/5041724/5010858/5040779/5042999/5026751/5033341/5020208/5034991/5036290/5033176/5025778/5028727/5018114/5041246/5030209/5014018/5013481/5020492/5032786/5040775/5030666/5012728/5039578/5032769/5015080/5037582/5030817/5014988/5045608/5011138/5033006/5040867/5009252/5048103/5037515/5017704/5014991…
GO:0098687	chromosomal region	cellular_component	0.11122	1	9	930	70	11655	5044299/5033180/5014131/5025172/5041508/5011202/5048103/5037515/5040713
GO:0032259	methylation	biological_process	0.11125	1	6	930	42	11655	5047941/5021787/5009618/5037427/5026743/5026977
GO:0016054	organic acid catabolic process	biological_process	0.1137	1	4	930	24	11655	5026761/5022109/5029708/5029869
GO:0044282	small molecule catabolic process	biological_process	0.1137	1	4	930	24	11655	5022109/5029708/5029869/5026761
GO:0046395	carboxylic acid catabolic process	biological_process	0.1137	1	4	930	24	11655	5029869/5022109/5029708/5026761
GO:0000096	sulfur amino acid metabolic process	biological_process	0.11445	1	2	930	7	11655	5022109/5045983
GO:0000280	nuclear division	biological_process	0.11459	1	6	930	41	11655	5033180/5017141/5041508/5011016/5045499/5014131
GO:0071941	nitrogen cycle metabolic process	biological_process	0.11527	1	2	930	7	11655	5013839/5046796
GO:0008023	transcription elongation factor complex	cellular_component	0.11754	1	2	930	8	11655	5044680/5045260
GO:1902589	single-organism organelle organization	biological_process	0.11755	1	21	930	197	11655	5009618/5033180/5034983/5026743/5011016/5017141/5021505/5042403/5024541/5028040/5028389/5045499/5041508/5044299/5022022/5042342/5044994/5036868/5040713/5014131/5025172
GO:0016010	dystrophin-associated glycoprotein complex	cellular_component	0.11833	1	3	930	15	11655	5036231/5013980/5027146
GO:0007610	behavior	biological_process	0.11857	1	3	930	15	11655	5037945/5019615/5016025
GO:0048193	Golgi vesicle transport	biological_process	0.11891	1	8	930	62	11655	5035043/5026743/5035255/5011632/5009618/5028451/5013653/5035372
GO:0098588	bounding membrane of organelle	cellular_component	0.11903	1	25	930	245	11655	5026876/5026743/5016129/5009618/5048113/5028451/5044822/5015633/5047709/5021505/5016522/5021744/5035149/5035255/5029334/5011632/5045321/5044387/5030440/5009021/5041201/5044388/5031233/5021509/5033420
GO:0051382	kinetochore assembly	biological_process	0.11926	1	2	930	8	11655	5017141/5011202
GO:0051383	kinetochore organization	biological_process	0.11926	1	2	930	8	11655	5017141/5011202
GO:0016645	oxidoreductase activity/ acting on the CH-NH group of donors	molecular_function	0.11927	1	2	930	8	11655	5041086/5039462
GO:1902582	single-organism intracellular transport	biological_process	0.12033	1	20	930	191	11655	5027994/5035043/5042403/5021505/5026743/5009618/5048113/5028451/5013653/5035372/5043678/5039957/5011202/5011632/5023386/5035255/5035149/5030836/5044387/5042342
GO:0045017	glycerolipid biosynthetic process	biological_process	0.12278	1	6	930	43	11655	5016522/5020916/5041665/5041201/5047709/5044726
GO:0046474	glycerophospholipid biosynthetic process	biological_process	0.12278	1	6	930	43	11655	5016522/5041201/5047709/5044726/5041665/5020916
GO:0015743	malate transport	biological_process	0.12286	1	3	930	15	11655	5014452/5019874/5017586
GO:0004197	cysteine-type endopeptidase activity	molecular_function	0.1229	1	7	930	50	11655	5041560/5021057/5047112/5017090/5022053/5024351/5011340
GO:0046983	protein dimerization activity	molecular_function	0.12374	1	8	930	63	11655	5014018/5023712/5037515/5035149/5033775/5016396/5016227/5014452
GO:0043233	organelle lumen	cellular_component	0.12383	1	15	930	135	11655	5040713/5045260/5022000/5025172/5014131/5014452/5018157/5024846/5044680/5009618/5021293/5044299/5036290/5018831/5040419
GO:0070013	intracellular organelle lumen	cellular_component	0.12383	1	15	930	135	11655	5040713/5045260/5014131/5025172/5022000/5036290/5044299/5021293/5009618/5044680/5024846/5018157/5014452/5040419/5018831
GO:0019637	organophosphate metabolic process	biological_process	0.12442	1	39	930	393	11655	5041665/5044726/5030963/5032253/5042805/5030167/5041901/5017275/5041471/5030958/5020916/5038484/5011568/5023551/5039127/5011414/5034304/5048127/5026272/5042211/5024950/5012114/5039462/5016522/5016987/5040722/5029989/5047709/5016829/5039753/5020652/5045868/5021958/5027459/5035322/5044889/5041201/5042357/5028731
GO:0009123	nucleoside monophosphate metabolic process	biological_process	0.12445	1	15	930	133	11655	5032253/5040722/5035322/5016987/5012114/5039462/5038484/5041471/5021958/5024950/5042805/5030167/5026272/5017275/5020652
GO:0006081	cellular aldehyde metabolic process	biological_process	0.12763	1	2	930	8	11655	5028941/5039753
GO:0009452	7-methylguanosine RNA capping	biological_process	0.12764	1	2	930	8	11655	5047941/5037434
GO:0036260	RNA capping	biological_process	0.12764	1	2	930	8	11655	5037434/5047941
GO:0006073	cellular glucan metabolic process	biological_process	0.12969	1	2	930	8	11655	5032245/5035149
GO:0044042	glucan metabolic process	biological_process	0.12969	1	2	930	8	11655	5035149/5032245
GO:0044765	single-organism transport	biological_process	0.12973	1	123	930	1363	11655	5030215/5015633/5040419/5041582/5035411/5047450/5045820/5021505/5028666/5013898/5025417/5014056/5010245/5022245/5041471/5017275/5042805/5031017/5020599/5023386/5030836/5044387/5032364/5035828/5013956/5026896/5045438/5047545/5029869/5038919/5032869/5010925/5016744/5044388/5042302/5035504/5023838/5030026/5027922/5014452/5023454/5025234/5026743/5042403/5035043/5021171/5029053/5044752/5030267/5030596…
GO:0031974	membrane-enclosed lumen	cellular_component	0.13012	1	15	930	136	11655	5045260/5040713/5022000/5025172/5014131/5018157/5014452/5044680/5024846/5009618/5021293/5036290/5044299/5018831/5040419
GO:0016469	proton-transporting two-sector ATPase complex	cellular_component	0.13187	1	14	930	127	11655	5012114/5014452/5020652/5042805/5026272/5031294/5021958/5041471/5035634/5014147/5040722/5029053/5028666/5032876
GO:0006733	oxidoreduction coenzyme metabolic process	biological_process	0.13197	1	5	930	34	11655	5039753/5035521/5035322/5024950/5030167
GO:0006979	response to oxidative stress	biological_process	0.13219	1	3	930	16	11655	5021744/5044388/5045321
GO:0015298	solute:cation antiporter activity	molecular_function	0.13287	1	4	930	23	11655	5031671/5025234/5043180/5030596
GO:0015299	solute:proton antiporter activity	molecular_function	0.13287	1	4	930	23	11655	5025234/5031671/5030596/5043180
GO:0098805	whole membrane	cellular_component	0.13325	1	11	930	94	11655	5021505/5029334/5035255/5035149/5011632/5026743/5016129/5044822/5009618/5048113/5028451
GO:0006614	SRP-dependent cotranslational protein targeting to membrane	biological_process	0.13347	1	5	930	33	11655	5023386/5039957/5030836/5044387/5043678
GO:0045047	protein targeting to ER	biological_process	0.13347	1	5	930	33	11655	5039957/5023386/5030836/5044387/5043678
GO:0072599	establishment of protein localization to endoplasmic reticulum	biological_process	0.13347	1	5	930	33	11655	5043678/5023386/5039957/5030836/5044387
GO:0019693	ribose phosphate metabolic process	biological_process	0.13399	1	17	930	157	11655	5032253/5040722/5039753/5016829/5016987/5012114/5026272/5024950/5011568/5035322/5038484/5030167/5042805/5017275/5020652/5041471/5021958
GO:0006568	tryptophan metabolic process	biological_process	0.13465	1	1	930	2	11655	5045566
GO:0006586	indolalkylamine metabolic process	biological_process	0.13465	1	1	930	2	11655	5045566
GO:0042430	indole-containing compound metabolic process	biological_process	0.13465	1	1	930	2	11655	5045566
GO:0044427	chromosomal part	cellular_component	0.13469	1	11	930	93	11655	5009618/5044299/5033180/5020294/5011202/5040713/5037515/5048103/5041508/5025172/5014131
GO:0048511	rhythmic process	biological_process	0.13506	1	2	930	8	11655	5016025/5037945
GO:0008914	leucyltransferase activity	molecular_function	0.136	1	1	930	2	11655	5029000
GO:0072594	establishment of protein localization to organelle	biological_process	0.13629	1	9	930	72	11655	5043678/5048113/5009618/5030836/5044387/5023386/5042403/5021505/5039957
GO:0003995	acyl-CoA dehydrogenase activity	molecular_function	0.13657	1	3	930	16	11655	5032346/5010212/5039712
GO:0019042	viral latency	biological_process	0.13689	1	1	930	2	11655	5042575
GO:0044425	membrane part	cellular_component	0.13722	1	153	930	1753	11655	5019391/5039578/5033775/5008916/5040195/5017586/5029000/5017408/5030817/5027146/5025974/5035149/5040085/5010183/5017821/5031671/5019857/5024846/5028267/5042295/5030885/5010823/5017064/5022041/5032609/5008850/5021249/5009618/5031746/5040722/5019530/5029334/5030139/5030455/5018174/5009021/5009069/5020652/5012866/5031270/5017632/5033420/5044726/5041582/5021066/5021505/5028666/5034675/5021744/5032364…
GO:0051220	cytoplasmic sequestering of protein	biological_process	0.13731	1	2	930	9	11655	5012743/5039876
GO:0004525	ribonuclease III activity	molecular_function	0.13858	1	2	930	8	11655	5025197/5023948
GO:0032296	double-stranded RNA-specific ribonuclease activity	molecular_function	0.13858	1	2	930	8	11655	5025197/5023948
GO:0008757	S-adenosylmethionine-dependent methyltransferase activity	molecular_function	0.13865	1	6	930	45	11655	5026977/5026743/5041537/5040350/5009618/5037434
GO:0016886	ligase activity/ forming phosphoric ester bonds	molecular_function	0.13946	1	3	930	17	11655	5045391/5047541/5043467
GO:0015740	C4-dicarboxylate transport	biological_process	0.13977	1	3	930	16	11655	5019874/5014452/5017586
GO:0009507	chloroplast	cellular_component	0.14063	1	1	930	2	11655	5019370
GO:0009536	plastid	cellular_component	0.14063	1	1	930	2	11655	5019370
GO:0006778	porphyrin-containing compound metabolic process	biological_process	0.14272	1	4	930	26	11655	5036981/5020692/5044728/5023217
GO:0005759	mitochondrial matrix	cellular_component	0.14317	1	2	930	9	11655	5022000/5021293
GO:0090407	organophosphate biosynthetic process	biological_process	0.14344	1	28	930	278	11655	5023551/5011568/5028731/5042357/5011414/5041201/5044889/5021958/5041471/5041901/5020652/5042805/5038484/5020916/5030963/5016522/5016829/5047709/5040722/5029989/5032253/5024950/5042211/5026272/5044726/5039462/5012114/5041665
GO:0000103	sulfate assimilation	biological_process	0.14352	1	3	930	16	11655	5034983/5023386/5022022
GO:0004020	adenylylsulfate kinase activity	molecular_function	0.14352	1	3	930	16	11655	5023386/5022022/5034983
GO:0009126	purine nucleoside monophosphate metabolic process	biological_process	0.14368	1	14	930	126	11655	5042805/5030167/5026272/5020652/5017275/5041471/5024950/5021958/5038484/5012114/5016987/5035322/5032253/5040722
GO:0009167	purine ribonucleoside monophosphate metabolic process	biological_process	0.14368	1	14	930	126	11655	5012114/5038484/5041471/5024950/5021958/5030167/5042805/5026272/5020652/5017275/5032253/5040722/5035322/5016987
GO:0043531	ADP binding	molecular_function	0.1443	1	6	930	44	11655	5034983/5022022/5016829/5023386/5044387/5029065
GO:0008484	sulfuric ester hydrolase activity	molecular_function	0.14433	1	1	930	2	11655	5021171
GO:0003924	GTPase activity	molecular_function	0.14469	1	21	930	213	11655	5017799/5030885/5033954/5014329/5028731/5042357/5026297/5015738/5025728/5030836/5044387/5047837/5016829/5024822/5023676/5041926/5040601/5032726/5029863/5039849/5029065
GO:0005126	cytokine receptor binding	molecular_function	0.14477	1	5	930	33	11655	5020191/5034974/5017679/5014993/5027710
GO:0003756	protein disulfide isomerase activity	molecular_function	0.14665	1	1	930	2	11655	5028612
GO:0016864	intramolecular oxidoreductase activity/ transposing S-S bonds	molecular_function	0.14665	1	1	930	2	11655	5028612
GO:0070887	cellular response to chemical stimulus	biological_process	0.14746	1	4	930	25	11655	5030666/5045321/5044388/5021744
GO:0005783	endoplasmic reticulum	cellular_component	0.14776	1	18	930	176	11655	5033420/5021509/5031233/5044388/5041201/5025172/5009021/5028959/5030440/5044387/5045321/5021744/5016522/5047709/5035372/5028612/5026876/5040419
GO:0016836	hydro-lyase activity	molecular_function	0.14819	1	6	930	48	11655	5035322/5039525/5039537/5030107/5012787/5042286
GO:0009539	photosystem II reaction center	cellular_component	0.14908	1	6	930	43	11655	5020599/5044889/5021249/5040722/5018331/5030817
GO:0004751	ribose-5-phosphate isomerase activity	molecular_function	0.14914	1	1	930	2	11655	5039753
GO:0006098	pentose-phosphate shunt	biological_process	0.14914	1	1	930	2	11655	5039753
GO:0009052	pentose-phosphate shunt/ non-oxidative branch	biological_process	0.14914	1	1	930	2	11655	5039753
GO:0019682	glyceraldehyde-3-phosphate metabolic process	biological_process	0.14914	1	1	930	2	11655	5039753
GO:0009161	ribonucleoside monophosphate metabolic process	biological_process	0.14979	1	14	930	127	11655	5016987/5035322/5032253/5040722/5042805/5026272/5030167/5017275/5020652/5041471/5024950/5021958/5038484/5012114
GO:0016831	carboxy-lyase activity	molecular_function	0.15093	1	8	930	65	11655	5037014/5030610/5039991/5020692/5018179/5023217/5032494/5042357
GO:0009245	lipid A biosynthetic process	biological_process	0.15191	1	2	930	9	11655	5042211/5041901
GO:0046493	lipid A metabolic process	biological_process	0.15191	1	2	930	9	11655	5042211/5041901
GO:1901269	lipooligosaccharide metabolic process	biological_process	0.15191	1	2	930	9	11655	5042211/5041901
GO:1901271	lipooligosaccharide biosynthetic process	biological_process	0.15191	1	2	930	9	11655	5042211/5041901
GO:0015988	energy coupled proton transmembrane transport/ against electrochemical gradient	biological_process	0.1521	1	7	930	57	11655	5014147/5031294/5028666/5029053/5014452/5035634/5032876
GO:0015991	ATP hydrolysis coupled proton transport	biological_process	0.1521	1	7	930	57	11655	5014452/5029053/5031294/5028666/5032876/5035634/5014147
GO:0009186	deoxyribonucleoside diphosphate metabolic process	biological_process	0.15264	1	1	930	2	11655	5048127
GO:1902600	hydrogen ion transmembrane transport	biological_process	0.15324	1	14	930	131	11655	5032876/5028666/5029053/5014147/5040722/5041471/5035634/5021958/5042805/5031294/5026272/5014452/5020652/5012114
GO:0006063	uronic acid metabolic process	biological_process	0.15335	1	1	930	2	11655	5029869
GO:0006064	glucuronate catabolic process	biological_process	0.15335	1	1	930	2	11655	5029869
GO:0019585	glucuronate metabolic process	biological_process	0.15335	1	1	930	2	11655	5029869
GO:0009312	oligosaccharide biosynthetic process	biological_process	0.15349	1	3	930	17	11655	5041901/5042211/5037422
GO:0006898	receptor-mediated endocytosis	biological_process	0.15354	1	1	930	2	11655	5035592
GO:0017069	snRNA binding	molecular_function	0.15451	1	2	930	9	11655	5019815/5009344
GO:0000278	mitotic cell cycle	biological_process	0.15469	1	7	930	56	11655	5017141/5041508/5045499/5014131/5011016/5040713/5033180
GO:1903047	mitotic cell cycle process	biological_process	0.15469	1	7	930	56	11655	5040713/5033180/5041508/5014131/5045499/5011016/5017141
GO:0008320	protein transmembrane transporter activity	molecular_function	0.15531	1	1	930	2	11655	5031786
GO:0015450	P-P-bond-hydrolysis-driven protein transmembrane transporter activity	molecular_function	0.15531	1	1	930	2	11655	5031786
GO:0006753	nucleoside phosphate metabolic process	biological_process	0.15556	1	25	930	244	11655	5011568/5035322/5023551/5044889/5034304/5048127/5020652/5017275/5042805/5030167/5021958/5045868/5041471/5038484/5030958/5016987/5029989/5040722/5032253/5039753/5016829/5026272/5024950/5039462/5012114
GO:0000413	protein peptidyl-prolyl isomerization	biological_process	0.15654	1	3	930	19	11655	5031053/5034947/5030338
GO:0003755	peptidyl-prolyl cis-trans isomerase activity	molecular_function	0.15654	1	3	930	19	11655	5034947/5030338/5031053
GO:0016859	cis-trans isomerase activity	molecular_function	0.15654	1	3	930	19	11655	5031053/5034947/5030338
GO:0018208	peptidyl-proline modification	biological_process	0.15654	1	3	930	19	11655	5031053/5034947/5030338
GO:0019049	evasion or tolerance of host defenses by virus	biological_process	0.15669	1	2	930	9	11655	5036096/5034788
GO:0044413	avoidance of host defenses	biological_process	0.15669	1	2	930	9	11655	5034788/5036096
GO:0044415	evasion or tolerance of host defenses	biological_process	0.15669	1	2	930	9	11655	5034788/5036096
GO:0051832	avoidance of defenses of other organism involved in symbiotic interaction	biological_process	0.15669	1	2	930	9	11655	5036096/5034788
GO:0051834	evasion or tolerance of defenses of other organism involved in symbiotic interaction	biological_process	0.15669	1	2	930	9	11655	5036096/5034788
GO:0052173	response to defenses of other organism involved in symbiotic interaction	biological_process	0.15669	1	2	930	9	11655	5034788/5036096
GO:0052200	response to host defenses	biological_process	0.15669	1	2	930	9	11655	5034788/5036096
GO:0075136	response to host	biological_process	0.15669	1	2	930	9	11655	5034788/5036096
GO:0004096	catalase activity	molecular_function	0.15677	1	1	930	2	11655	5036081
GO:0000002	mitochondrial genome maintenance	biological_process	0.15731	1	1	930	2	11655	5022000
GO:0008360	regulation of cell shape	biological_process	0.15731	1	1	930	2	11655	5046916
GO:0022604	regulation of cell morphogenesis	biological_process	0.15731	1	1	930	2	11655	5046916
GO:0006729	tetrahydrobiopterin biosynthetic process	biological_process	0.15757	1	2	930	11	11655	5042286/5039537
GO:0008124	4-alpha-hydroxytetrahydrobiopterin dehydratase activity	molecular_function	0.15757	1	2	930	11	11655	5039537/5042286
GO:0046146	tetrahydrobiopterin metabolic process	biological_process	0.15757	1	2	930	11	11655	5042286/5039537
GO:0031554	regulation of DNA-templated transcription/ termination	biological_process	0.15833	1	2	930	9	11655	5033006/5035268
GO:0031555	transcriptional attenuation	biological_process	0.15833	1	2	930	9	11655	5033006/5035268
GO:0031556	transcriptional attenuation by ribosome	biological_process	0.15833	1	2	930	9	11655	5035268/5033006
GO:0015932	nucleobase-containing compound transmembrane transporter activity	molecular_function	0.15854	1	4	930	27	11655	5014096/5045321/5011706/5025974
GO:0006071	glycerol metabolic process	biological_process	0.15902	1	1	930	2	11655	5025222
GO:0019400	alditol metabolic process	biological_process	0.15902	1	1	930	2	11655	5025222
GO:0009317	acetyl-CoA carboxylase complex	cellular_component	0.15915	1	1	930	2	11655	5014452
GO:0007213	G-protein coupled acetylcholine receptor signaling pathway	biological_process	0.15931	1	1	930	2	11655	5035752
GO:0043113	receptor clustering	biological_process	0.15931	1	1	930	2	11655	5035752
GO:0043236	laminin binding	molecular_function	0.15931	1	1	930	2	11655	5035752
GO:0050840	extracellular matrix binding	molecular_function	0.15931	1	1	930	2	11655	5035752
GO:0009233	menaquinone metabolic process	biological_process	0.15951	1	1	930	2	11655	5037141
GO:0009234	menaquinone biosynthetic process	biological_process	0.15951	1	1	930	2	11655	5037141
GO:0030246	carbohydrate binding	molecular_function	0.16006	1	7	930	57	11655	5038053/5045833/5034370/5026807/5023327/5014518/5041560
GO:0008134	transcription factor binding	molecular_function	0.16008	1	7	930	55	11655	5026037/5026297/5022022/5034983/5023712/5019599/5033176
GO:0005905	coated pit	cellular_component	0.16037	1	2	930	9	11655	5029334/5044822
GO:0012510	trans-Golgi network transport vesicle membrane	cellular_component	0.16037	1	2	930	9	11655	5044822/5029334
GO:0030125	clathrin vesicle coat	cellular_component	0.16037	1	2	930	9	11655	5029334/5044822
GO:0030130	clathrin coat of trans-Golgi network vesicle	cellular_component	0.16037	1	2	930	9	11655	5029334/5044822
GO:0030132	clathrin coat of coated pit	cellular_component	0.16037	1	2	930	9	11655	5044822/5029334
GO:0030136	clathrin-coated vesicle	cellular_component	0.16037	1	2	930	9	11655	5044822/5029334
GO:0030140	trans-Golgi network transport vesicle	cellular_component	0.16037	1	2	930	9	11655	5044822/5029334
GO:0030665	clathrin-coated vesicle membrane	cellular_component	0.16037	1	2	930	9	11655	5029334/5044822
GO:0008705	methionine synthase activity	molecular_function	0.16073	1	1	930	2	11655	5045983
GO:0042084	5-methyltetrahydrofolate-dependent methyltransferase activity	molecular_function	0.16073	1	1	930	2	11655	5045983
GO:0010277	chlorophyllide a oxygenase [overall] activity	molecular_function	0.16137	1	1	930	2	11655	5021073
GO:0016703	oxidoreductase activity/ acting on single donors with incorporation of molecular oxygen/ incorporation of one atom of oxygen (internal monooxygenases or internal mixed function oxidases)	molecular_function	0.16137	1	1	930	2	11655	5021073
GO:0001076	transcription factor activity/ RNA polymerase II transcription factor binding	molecular_function	0.16287	1	4	930	27	11655	5024846/5014452/5036290/5018831
GO:0001104	RNA polymerase II transcription cofactor activity	molecular_function	0.16287	1	4	930	27	11655	5014452/5024846/5036290/5018831
GO:0004176	ATP-dependent peptidase activity	molecular_function	0.16375	1	2	930	9	11655	5022022/5017823
GO:0019321	pentose metabolic process	biological_process	0.16476	1	1	930	2	11655	5016493
GO:0019566	arabinose metabolic process	biological_process	0.16476	1	1	930	2	11655	5016493
GO:0046373	L-arabinose metabolic process	biological_process	0.16476	1	1	930	2	11655	5016493
GO:0046556	alpha-L-arabinofuranosidase activity	molecular_function	0.16476	1	1	930	2	11655	5016493
GO:0043234	protein complex	cellular_component	0.16503	1	79	930	884	11655	5012114/5022694/5032609/5021249/5048113/5028451/5009618/5036096/5044680/5026272/5040722/5032876/5011632/5029334/5035255/5043180/5031294/5009069/5020652/5014055/5011202/5017632/5024532/5033420/5035634/5045608/5030817/5027146/5018331/5028040/5035149/5031671/5018749/5024846/5037620/5040713/5045260/5026743/5011016/5021169/5015838/5033180/5014452/5013980/5022587/5028320/5014147/5021171/5029053/5042881…
GO:0051641	cellular localization	biological_process	0.16512	1	38	930	401	11655	5044822/5030215/5043678/5035372/5040419/5035752/5021505/5034675/5022336/5027994/5028959/5035149/5023386/5031786/5042342/5030836/5044387/5013653/5048113/5028451/5009618/5014452/5026743/5039876/5022694/5016129/5042403/5035043/5042199/5009069/5011632/5029334/5035255/5027459/5045126/5011202/5039957/5012743
GO:0000070	mitotic sister chromatid segregation	biological_process	0.16574	1	2	930	9	11655	5011016/5045499
GO:0000819	sister chromatid segregation	biological_process	0.16574	1	2	930	9	11655	5045499/5011016
GO:0007088	regulation of mitotic nuclear division	biological_process	0.16574	1	2	930	9	11655	5011016/5045499
GO:0007091	metaphase/anaphase transition of mitotic cell cycle	biological_process	0.16574	1	2	930	9	11655	5045499/5011016
GO:0010965	regulation of mitotic sister chromatid separation	biological_process	0.16574	1	2	930	9	11655	5045499/5011016
GO:0030071	regulation of mitotic metaphase/anaphase transition	biological_process	0.16574	1	2	930	9	11655	5045499/5011016
GO:0031145	anaphase-promoting complex-dependent proteasomal ubiquitin-dependent protein catabolic process	biological_process	0.16574	1	2	930	9	11655	5045499/5011016
GO:0032434	regulation of proteasomal ubiquitin-dependent protein catabolic process	biological_process	0.16574	1	2	930	9	11655	5045499/5011016
GO:0033044	regulation of chromosome organization	biological_process	0.16574	1	2	930	9	11655	5011016/5045499
GO:0033045	regulation of sister chromatid segregation	biological_process	0.16574	1	2	930	9	11655	5011016/5045499
GO:0033047	regulation of mitotic sister chromatid segregation	biological_process	0.16574	1	2	930	9	11655	5011016/5045499
GO:0044770	cell cycle phase transition	biological_process	0.16574	1	2	930	9	11655	5045499/5011016
GO:0044772	mitotic cell cycle phase transition	biological_process	0.16574	1	2	930	9	11655	5011016/5045499
GO:0044784	metaphase/anaphase transition of cell cycle	biological_process	0.16574	1	2	930	9	11655	5011016/5045499
GO:0051304	chromosome separation	biological_process	0.16574	1	2	930	9	11655	5045499/5011016
GO:0051306	mitotic sister chromatid separation	biological_process	0.16574	1	2	930	9	11655	5011016/5045499
GO:0051983	regulation of chromosome segregation	biological_process	0.16574	1	2	930	9	11655	5045499/5011016
GO:0061136	regulation of proteasomal protein catabolic process	biological_process	0.16574	1	2	930	9	11655	5011016/5045499
GO:1901987	regulation of cell cycle phase transition	biological_process	0.16574	1	2	930	9	11655	5045499/5011016
GO:1901990	regulation of mitotic cell cycle phase transition	biological_process	0.16574	1	2	930	9	11655	5045499/5011016
GO:1902099	regulation of metaphase/anaphase transition of cell cycle	biological_process	0.16574	1	2	930	9	11655	5011016/5045499
GO:1903050	regulation of proteolysis involved in cellular protein catabolic process	biological_process	0.16574	1	2	930	9	11655	5011016/5045499
GO:1903362	regulation of cellular protein catabolic process	biological_process	0.16574	1	2	930	9	11655	5011016/5045499
GO:0005985	sucrose metabolic process	biological_process	0.16621	1	1	930	2	11655	5024435
GO:0015066	alpha-amylase inhibitor activity	molecular_function	0.16791	1	1	930	2	11655	5037663
GO:0015129	lactate transmembrane transporter activity	molecular_function	0.16819	1	1	930	2	11655	5024846
GO:0015727	lactate transport	biological_process	0.16819	1	1	930	2	11655	5024846
GO:0016709	oxidoreductase activity/ acting on paired donors/ with incorporation or reduction of molecular oxygen/ NAD(P)H as one donor/ and incorporation of one atom of oxygen	molecular_function	0.1683	1	1	930	2	11655	5016520
GO:0000776	kinetochore	cellular_component	0.1688	1	6	930	46	11655	5040713/5033180/5037515/5011202/5044299/5014131
GO:0019385	methanogenesis/ from acetate	biological_process	0.16938	1	1	930	2	11655	5023891
GO:0003922	GMP synthase (glutamine-hydrolyzing) activity	molecular_function	0.17003	1	1	930	2	11655	5038484
GO:0006177	GMP biosynthetic process	biological_process	0.17003	1	1	930	2	11655	5038484
GO:0046037	GMP metabolic process	biological_process	0.17003	1	1	930	2	11655	5038484
GO:0006357	regulation of transcription from RNA polymerase II promoter	biological_process	0.17017	1	4	930	27	11655	5014452/5024846/5036290/5018831
GO:0005993	trehalose catabolic process	biological_process	0.17019	1	1	930	2	11655	5022637
GO:0009313	oligosaccharide catabolic process	biological_process	0.17019	1	1	930	2	11655	5022637
GO:0046352	disaccharide catabolic process	biological_process	0.17019	1	1	930	2	11655	5022637
GO:0005816	spindle pole body	cellular_component	0.17024	1	1	930	2	11655	5028389
GO:0005823	central plaque of spindle pole body	cellular_component	0.17024	1	1	930	2	11655	5028389
GO:0030474	spindle pole body duplication	biological_process	0.17024	1	1	930	2	11655	5028389
GO:0044450	microtubule organizing center part	cellular_component	0.17024	1	1	930	2	11655	5028389
GO:0051300	spindle pole body organization	biological_process	0.17024	1	1	930	2	11655	5028389
GO:0042151	nematocyst	cellular_component	0.17097	1	1	930	2	11655	5024269
GO:0016762	xyloglucan:xyloglucosyl transferase activity	molecular_function	0.17097	1	1	930	2	11655	5032245
GO:0048046	apoplast	cellular_component	0.17097	1	1	930	2	11655	5032245
GO:0035306	positive regulation of dephosphorylation	biological_process	0.1711	1	1	930	2	11655	5037186
GO:0035307	positive regulation of protein dephosphorylation	biological_process	0.1711	1	1	930	2	11655	5037186
GO:0071595	Nem1-Spo7 phosphatase complex	cellular_component	0.1711	1	1	930	2	11655	5037186
GO:0000098	sulfur amino acid catabolic process	biological_process	0.1711	1	1	930	2	11655	5022109
GO:0030328	prenylcysteine catabolic process	biological_process	0.1711	1	1	930	2	11655	5022109
GO:0030329	prenylcysteine metabolic process	biological_process	0.1711	1	1	930	2	11655	5022109
GO:0042219	cellular modified amino acid catabolic process	biological_process	0.1711	1	1	930	2	11655	5022109
GO:0044273	sulfur compound catabolic process	biological_process	0.1711	1	1	930	2	11655	5022109
GO:0004181	metallocarboxypeptidase activity	molecular_function	0.17124	1	4	930	26	11655	5035505/5016159/5042805/5032937
GO:0008235	metalloexopeptidase activity	molecular_function	0.17124	1	4	930	26	11655	5035505/5016159/5042805/5032937
GO:0016884	carbon-nitrogen ligase activity/ with glutamine as amido-N-donor	molecular_function	0.17169	1	2	930	9	11655	5036508/5038484
GO:0009124	nucleoside monophosphate biosynthetic process	biological_process	0.17207	1	10	930	88	11655	5020652/5042805/5026272/5021958/5041471/5038484/5039462/5012114/5040722/5032253
GO:0005984	disaccharide metabolic process	biological_process	0.17381	1	2	930	9	11655	5024435/5022637
GO:0016592	mediator complex	cellular_component	0.18092	1	4	930	28	11655	5018831/5036290/5014452/5024846
GO:0009150	purine ribonucleotide metabolic process	biological_process	0.18271	1	16	930	154	11655	5011568/5035322/5038484/5030167/5042805/5020652/5017275/5041471/5021958/5032253/5040722/5016829/5016987/5012114/5026272/5024950
GO:0004659	prenyltransferase activity	molecular_function	0.18286	1	4	930	28	11655	5039041/5024886/5042316/5018525
GO:0003910	DNA ligase (ATP) activity	molecular_function	0.18313	1	2	930	10	11655	5047541/5045391
GO:0008026	ATP-dependent helicase activity	molecular_function	0.18364	1	3	930	17	11655	5031017/5030267/5030215
GO:0070035	purine NTP-dependent helicase activity	molecular_function	0.18364	1	3	930	17	11655	5030267/5031017/5030215
GO:0009119	ribonucleoside metabolic process	biological_process	0.18527	1	16	930	155	11655	5024950/5026272/5012114/5016987/5016829/5040722/5041471/5021958/5042805/5030167/5017275/5020652/5038484/5035322/5011568/5040239
GO:0004198	calcium-dependent cysteine-type endopeptidase activity	molecular_function	0.18655	1	3	930	17	11655	5011340/5024351/5047112
GO:0042181	ketone biosynthetic process	biological_process	0.1869	1	2	930	10	11655	5037141/5035521
GO:1901661	quinone metabolic process	biological_process	0.1869	1	2	930	10	11655	5037141/5035521
GO:1901663	quinone biosynthetic process	biological_process	0.1869	1	2	930	10	11655	5037141/5035521
GO:0019362	pyridine nucleotide metabolic process	biological_process	0.18698	1	4	930	28	11655	5039753/5024950/5035322/5030167
GO:0046496	nicotinamide nucleotide metabolic process	biological_process	0.18698	1	4	930	28	11655	5024950/5035322/5030167/5039753
GO:0016670	oxidoreductase activity/ acting on a sulfur group of donors/ oxygen as acceptor	molecular_function	0.18706	1	3	930	19	11655	5031156/5028219/5022109
GO:0044432	endoplasmic reticulum part	cellular_component	0.1873	1	14	930	137	11655	5009021/5030440/5026876/5040419/5021744/5044387/5045321/5033420/5016522/5041201/5047709/5031233/5021509/5044388
GO:0006812	cation transport	biological_process	0.18842	1	44	930	477	11655	5010925/5038919/5042302/5045438/5040085/5020599/5015015/5034985/5041629/5041471/5031671/5037014/5042805/5017275/5036776/5014056/5025417/5045820/5028666/5022850/5035411/5035634/5012866/5043180/5022978/5021958/5031294/5020652/5030267/5014147/5040722/5030596/5032876/5021171/5016987/5029053/5012114/5017064/5032609/5027922/5025234/5026272/5023454/5014452
GO:0016833	oxo-acid-lyase activity	molecular_function	0.18868	1	2	930	10	11655	5020304/5035521
GO:0009259	ribonucleotide metabolic process	biological_process	0.18909	1	16	930	155	11655	5024950/5026272/5012114/5016987/5016829/5040722/5032253/5021958/5041471/5020652/5017275/5030167/5042805/5038484/5035322/5011568
GO:0006163	purine nucleotide metabolic process	biological_process	0.18936	1	16	930	155	11655	5011568/5035322/5020652/5017275/5030167/5042805/5021958/5041471/5038484/5016987/5040722/5032253/5016829/5026272/5024950/5012114
GO:0055086	nucleobase-containing small molecule metabolic process	biological_process	0.19278	1	26	930	263	11655	5030958/5038484/5042805/5030167/5017275/5020652/5041471/5021958/5045868/5044889/5040239/5048127/5034304/5011568/5023551/5035322/5012114/5039462/5026272/5024950/5032253/5040722/5029989/5039753/5016829/5016987
GO:0016627	oxidoreductase activity/ acting on the CH-CH group of donors	molecular_function	0.19296	1	6	930	49	11655	5032346/5026761/5039712/5029708/5010212/5044728
GO:1902580	single-organism cellular localization	biological_process	0.19375	1	11	930	101	11655	5042403/5021505/5039957/5009618/5048113/5014452/5043678/5023386/5044387/5035752/5030836
GO:0006505	GPI anchor metabolic process	biological_process	0.19384	1	7	930	59	11655	5020916/5041665/5027459/5044726/5047709/5041201/5016522
GO:0034357	photosynthetic membrane	cellular_component	0.19565	1	10	930	89	11655	5018331/5037620/5017632/5044889/5040722/5015838/5030817/5020599/5008750/5021249
GO:0016410	N-acyltransferase activity	molecular_function	0.19634	1	5	930	41	11655	5016779/5022587/5011523/5031350/5043110
GO:0042175	nuclear outer membrane-endoplasmic reticulum membrane network	cellular_component	0.19728	1	14	930	138	11655	5033420/5016522/5037186/5021509/5031233/5044388/5041201/5047709/5009021/5030440/5045321/5044387/5021744/5026876
GO:0032507	maintenance of protein location in cell	biological_process	0.198	1	2	930	11	11655	5039876/5012743
GO:0045185	maintenance of protein location	biological_process	0.198	1	2	930	11	11655	5012743/5039876
GO:0051651	maintenance of location in cell	biological_process	0.198	1	2	930	11	11655	5039876/5012743
GO:0009127	purine nucleoside monophosphate biosynthetic process	biological_process	0.20163	1	9	930	81	11655	5040722/5032253/5012114/5038484/5021958/5041471/5020652/5042805/5026272
GO:0009168	purine ribonucleoside monophosphate biosynthetic process	biological_process	0.20163	1	9	930	81	11655	5020652/5026272/5042805/5021958/5041471/5038484/5012114/5040722/5032253
GO:0008150	biological_process	biological_process	0.2017	1	677	930	8312	11655	5034338/5039957/5028731/5031780/5017308/5014153/5031294/5041731/5039878/5041325/5008899/5047837/5022675/5021899/5011417/5028941/5022694/5021787/5011414/5048127/5028243/5014919/5044330/5043747/5041629/5032253/5043292/5040867/5019874/5023349/5025197/5018331/5017141/5039064/5022608/5009537/5028410/5029863/5029601/5037663/5014018/5024398/5009551/5010323/5021958/5010598/5022587/5041456/5040779/5042403…
GO:0045892	negative regulation of transcription/ DNA-templated	biological_process	0.20238	1	2	930	10	11655	5017704/5010858
GO:0051253	negative regulation of RNA metabolic process	biological_process	0.20238	1	2	930	10	11655	5017704/5010858
GO:1902679	negative regulation of RNA biosynthetic process	biological_process	0.20238	1	2	930	10	11655	5010858/5017704
GO:1903507	negative regulation of nucleic acid-templated transcription	biological_process	0.20238	1	2	930	10	11655	5017704/5010858
GO:0003911	DNA ligase (NAD+) activity	molecular_function	0.20307	1	1	930	3	11655	5043467
GO:1901068	guanosine-containing compound metabolic process	biological_process	0.2036	1	2	930	11	11655	5038484/5011568
GO:1901070	guanosine-containing compound biosynthetic process	biological_process	0.2036	1	2	930	11	11655	5011568/5038484
GO:0009117	nucleotide metabolic process	biological_process	0.20365	1	24	930	242	11655	5034304/5044889/5023551/5035322/5011568/5030958/5038484/5041471/5021958/5045868/5030167/5042805/5017275/5020652/5039753/5016829/5032253/5040722/5029989/5016987/5012114/5039462/5024950/5026272
GO:0005044	scavenger receptor activity	molecular_function	0.20412	1	1	930	3	11655	5035592
GO:0038024	cargo receptor activity	molecular_function	0.20412	1	1	930	3	11655	5035592
GO:0046527	glucosyltransferase activity	molecular_function	0.20531	1	2	930	10	11655	5024435/5035149
GO:0006541	glutamine metabolic process	biological_process	0.20915	1	2	930	11	11655	5043877/5040387
GO:0015711	organic anion transport	biological_process	0.21012	1	7	930	60	11655	5032738/5017586/5027994/5033775/5014452/5024846/5019874
GO:0015849	organic acid transport	biological_process	0.21012	1	7	930	60	11655	5019874/5014452/5024846/5027994/5032738/5017586/5033775
GO:0046942	carboxylic acid transport	biological_process	0.21012	1	7	930	60	11655	5027994/5032738/5017586/5033775/5014452/5024846/5019874
GO:0006269	DNA replication/ synthesis of RNA primer	biological_process	0.2105	1	1	930	3	11655	5018114
GO:0051156	glucose 6-phosphate metabolic process	biological_process	0.21066	1	1	930	3	11655	5039753
GO:0009156	ribonucleoside monophosphate biosynthetic process	biological_process	0.21112	1	9	930	82	11655	5032253/5040722/5012114/5038484/5041471/5021958/5042805/5026272/5020652
GO:0003847	1-alkyl-2-acetylglycerophosphocholine esterase activity	molecular_function	0.21179	1	1	930	3	11655	5036981
GO:0046365	monosaccharide catabolic process	biological_process	0.21277	1	1	930	3	11655	5029869
GO:0006165	nucleoside diphosphate phosphorylation	biological_process	0.21361	1	4	930	30	11655	5035322/5024950/5030167/5011568
GO:0046939	nucleotide phosphorylation	biological_process	0.21361	1	4	930	30	11655	5011568/5030167/5024950/5035322
GO:0004521	endoribonuclease activity	molecular_function	0.21377	1	3	930	20	11655	5025197/5023948/5015015
GO:0009378	four-way junction helicase activity	molecular_function	0.21392	1	5	930	39	11655	5011979/5019599/5034983/5013898/5022022
GO:0004488	methylenetetrahydrofolate dehydrogenase (NADP+) activity	molecular_function	0.21418	1	1	930	3	11655	5041086
GO:0043565	sequence-specific DNA binding	molecular_function	0.21434	1	14	930	144	11655	5014991/5024804/5040867/5013481/5037582/5028708/5034991/5022451/5011138/5014988/5040775/5035149/5015080/5033813
GO:0044264	cellular polysaccharide metabolic process	biological_process	0.21468	1	3	930	20	11655	5013845/5035149/5032245
GO:0001514	selenocysteine incorporation	biological_process	0.21512	1	1	930	3	11655	5036762
GO:0006451	translational readthrough	biological_process	0.21512	1	1	930	3	11655	5036762
GO:0072657	protein localization to membrane	biological_process	0.21564	1	8	930	71	11655	5043678/5014452/5023386/5044387/5035752/5030836/5021505/5039957
GO:0004820	glycine-tRNA ligase activity	molecular_function	0.21574	1	1	930	3	11655	5028267
GO:0006426	glycyl-tRNA aminoacylation	biological_process	0.21574	1	1	930	3	11655	5028267
GO:0016787	hydrolase activity	molecular_function	0.2176	1	163	930	1894	11655	5011340/5017740/5047112/5043143/5035469/5029413/5041023/5041593/5035711/5017988/5045820/5042395/5013898/5031017/5023386/5022022/5030958/5017529/5044387/5030836/5021057/5043171/5034304/5026923/5041560/5029015/5032385/5047374/5017913/5042774/5040601/5042419/5023454/5014452/5036981/5034389/5030267/5028320/5021171/5042881/5025262/5027459/5014329/5042357/5041152/5014018/5039064/5031584/5029601/5037663…
GO:0009116	nucleoside metabolic process	biological_process	0.21915	1	16	930	160	11655	5040722/5016829/5016987/5012114/5026272/5024950/5040239/5011568/5035322/5038484/5030167/5042805/5020652/5017275/5041471/5021958
GO:0000030	mannosyltransferase activity	molecular_function	0.2195	1	1	930	3	11655	5020916
GO:0048285	organelle fission	biological_process	0.22004	1	6	930	51	11655	5017141/5041508/5045499/5014131/5011016/5033180
GO:0044275	cellular carbohydrate catabolic process	biological_process	0.22027	1	1	930	3	11655	5022637
GO:0009894	regulation of catabolic process	biological_process	0.22029	1	3	930	20	11655	5045499/5011016/5042881
GO:0006576	cellular biogenic amine metabolic process	biological_process	0.22148	1	6	930	54	11655	5047837/5023386/5030836/5024822/5045566/5011979
GO:0044106	cellular amine metabolic process	biological_process	0.22148	1	6	930	54	11655	5011979/5045566/5047837/5023386/5030836/5024822
GO:0008080	N-acetyltransferase activity	molecular_function	0.22205	1	4	930	32	11655	5022587/5031350/5043110/5016779
GO:0016413	O-acetyltransferase activity	molecular_function	0.22226	1	1	930	3	11655	5009755
GO:0051246	regulation of protein metabolic process	biological_process	0.22275	1	6	930	53	11655	5036762/5015745/5011016/5045499/5042881/5037186
GO:0015996	chlorophyll catabolic process	biological_process	0.22301	1	1	930	3	11655	5036981
GO:0047746	chlorophyllase activity	molecular_function	0.22301	1	1	930	3	11655	5036981
GO:0042278	purine nucleoside metabolic process	biological_process	0.22326	1	15	930	149	11655	5040722/5016829/5011568/5016987/5035322/5038484/5012114/5017275/5020652/5042805/5026272/5030167/5024950/5021958/5041471
GO:0046128	purine ribonucleoside metabolic process	biological_process	0.22326	1	15	930	149	11655	5020652/5017275/5026272/5042805/5030167/5024950/5021958/5041471/5038484/5012114/5011568/5016987/5035322/5040722/5016829
GO:0016624	oxidoreductase activity/ acting on the aldehyde or oxo group of donors/ disulfide as acceptor	molecular_function	0.2234	1	2	930	11	11655	5033270/5035172
GO:0005654	nucleoplasm	cellular_component	0.22372	1	6	930	52	11655	5018831/5044680/5024846/5045260/5014452/5036290
GO:0044451	nucleoplasm part	cellular_component	0.22372	1	6	930	52	11655	5018831/5036290/5045260/5014452/5024846/5044680
GO:0033179	proton-transporting V-type ATPase/ V0 domain	cellular_component	0.2246	1	4	930	30	11655	5035634/5031294/5029053/5014452
GO:0008479	queuine tRNA-ribosyltransferase activity	molecular_function	0.22472	1	1	930	3	11655	5040239
GO:0016929	SUMO-specific protease activity	molecular_function	0.22678	1	1	930	3	11655	5017740
GO:0032183	SUMO binding	molecular_function	0.22678	1	1	930	3	11655	5017740
GO:0070122	isopeptidase activity	molecular_function	0.22678	1	1	930	3	11655	5017740
GO:0070138	ubiquitin-like protein-specific isopeptidase activity	molecular_function	0.22678	1	1	930	3	11655	5017740
GO:0070140	SUMO-specific isopeptidase activity	molecular_function	0.22678	1	1	930	3	11655	5017740
GO:0009152	purine ribonucleotide biosynthetic process	biological_process	0.22711	1	11	930	106	11655	5021958/5041471/5020652/5042805/5026272/5012114/5038484/5011568/5016829/5040722/5032253
GO:1901657	glycosyl compound metabolic process	biological_process	0.22726	1	16	930	161	11655	5040722/5016829/5016987/5012114/5026272/5024950/5040239/5011568/5035322/5038484/5020652/5017275/5042805/5030167/5021958/5041471
GO:0004474	malate synthase activity	molecular_function	0.22849	1	1	930	3	11655	5028941
GO:0006097	glyoxylate cycle	biological_process	0.22849	1	1	930	3	11655	5028941
GO:0046487	glyoxylate metabolic process	biological_process	0.22849	1	1	930	3	11655	5028941
GO:1901681	sulfur compound binding	molecular_function	0.22855	1	2	930	11	11655	5016129/5028133
GO:0009496	plastoquinol--plastocyanin reductase activity	molecular_function	0.22889	1	1	930	3	11655	5008750
GO:0052880	oxidoreductase activity/ acting on diphenols and related substances as donors/ with copper protein as acceptor	molecular_function	0.22889	1	1	930	3	11655	5008750
GO:1901564	organonitrogen compound metabolic process	biological_process	0.22894	1	75	930	898	11655	5023217/5031233/5034304/5017275/5042805/5011979/5041471/5043171/5038484/5031221/5030836/5030958/5015745/5023386/5036508/5030622/5019815/5037978/5009345/5024822/5016644/5039537/5036676/5035322/5021958/5015221/5021297/5032557/5036981/5034444/5019370/5045566/5024950/5043877/5017860/5009696/5039462/5011568/5012404/5028267/5011414/5030167/5022109/5021293/5036762/5025533/5042286/5032253/5018059/5044728…
GO:0008013	beta-catenin binding	molecular_function	0.22986	1	2	930	11	11655	5021826/5012367
GO:0043130	ubiquitin binding	molecular_function	0.22988	1	2	930	12	11655	5035149/5030373
GO:0006835	dicarboxylic acid transport	biological_process	0.23012	1	3	930	20	11655	5019874/5014452/5017586
GO:0042221	response to chemical	biological_process	0.23017	1	11	930	104	11655	5022537/5027822/5044388/5022978/5031724/5037582/5043110/5021744/5047450/5045321/5030666
GO:0051183	vitamin transporter activity	molecular_function	0.23054	1	1	930	3	11655	5022245
GO:0009163	nucleoside biosynthetic process	biological_process	0.23063	1	11	930	107	11655	5038484/5012114/5026272/5042805/5020652/5041471/5021958/5040722/5040239/5016829/5011568
GO:0042455	ribonucleoside biosynthetic process	biological_process	0.23063	1	11	930	107	11655	5012114/5038484/5021958/5041471/5020652/5042805/5026272/5016829/5040239/5040722/5011568
GO:0009521	photosystem	cellular_component	0.23072	1	9	930	82	11655	5020599/5021249/5015838/5030817/5044889/5040722/5018331/5017632/5037620
GO:0016568	chromatin modification	biological_process	0.23092	1	3	930	21	11655	5018157/5009618/5026743
GO:0005212	structural constituent of eye lens	molecular_function	0.23138	1	1	930	3	11655	5031083
GO:0006370	7-methylguanosine mRNA capping	biological_process	0.23153	1	1	930	3	11655	5037434
GO:0006779	porphyrin-containing compound biosynthetic process	biological_process	0.23168	1	3	930	21	11655	5023217/5044728/5020692
GO:0072521	purine-containing compound metabolic process	biological_process	0.23189	1	16	930	161	11655	5041471/5021958/5042805/5030167/5020652/5017275/5038484/5035322/5011568/5024950/5026272/5012114/5016987/5016829/5032253/5040722
GO:0006083	acetate metabolic process	biological_process	0.23241	1	1	930	3	11655	5023891
GO:0003989	acetyl-CoA carboxylase activity	molecular_function	0.23446	1	1	930	3	11655	5014452
GO:0016421	CoA carboxylase activity	molecular_function	0.23446	1	1	930	3	11655	5014452
GO:0016885	ligase activity/ forming carbon-carbon bonds	molecular_function	0.23446	1	1	930	3	11655	5014452
GO:0034508	centromere complex assembly	biological_process	0.23479	1	2	930	12	11655	5017141/5011202
GO:0016538	cyclin-dependent protein serine/threonine kinase regulator activity	molecular_function	0.23484	1	2	930	14	11655	5015702/5024756
GO:0005996	monosaccharide metabolic process	biological_process	0.23557	1	6	930	53	11655	5040601/5029869/5016493/5025222/5026798/5047837
GO:0009260	ribonucleotide biosynthetic process	biological_process	0.23589	1	11	930	107	11655	5020652/5042805/5026272/5021958/5041471/5038484/5012114/5011568/5040722/5032253/5016829
GO:0046390	ribose phosphate biosynthetic process	biological_process	0.23589	1	11	930	107	11655	5011568/5040722/5032253/5016829/5020652/5026272/5042805/5021958/5041471/5038484/5012114
GO:0006164	purine nucleotide biosynthetic process	biological_process	0.23626	1	11	930	107	11655	5016829/5040722/5032253/5011568/5012114/5038484/5021958/5041471/5020652/5026272/5042805
GO:0004100	chitin synthase activity	molecular_function	0.23631	1	1	930	3	11655	5018252
GO:0008488	gamma-glutamyl carboxylase activity	molecular_function	0.23743	1	1	930	3	11655	5030610
GO:0017187	peptidyl-glutamic acid carboxylation	biological_process	0.23743	1	1	930	3	11655	5030610
GO:0018200	peptidyl-glutamic acid modification	biological_process	0.23743	1	1	930	3	11655	5030610
GO:0018214	protein carboxylation	biological_process	0.23743	1	1	930	3	11655	5030610
GO:0006544	glycine metabolic process	biological_process	0.23788	1	1	930	3	11655	5039462
GO:0004482	mRNA (guanine-N7-)-methyltransferase activity	molecular_function	0.23841	1	1	930	3	11655	5037434
GO:0008174	mRNA methyltransferase activity	molecular_function	0.23841	1	1	930	3	11655	5037434
GO:0006417	regulation of translation	biological_process	0.2396	1	2	930	12	11655	5036762/5015745
GO:0010608	posttranscriptional regulation of gene expression	biological_process	0.2396	1	2	930	12	11655	5015745/5036762
GO:0034248	regulation of cellular amide metabolic process	biological_process	0.2396	1	2	930	12	11655	5015745/5036762
GO:0006032	chitin catabolic process	biological_process	0.23998	1	1	930	3	11655	5043171
GO:0046348	amino sugar catabolic process	biological_process	0.23998	1	1	930	3	11655	5043171
GO:1901072	glucosamine-containing compound catabolic process	biological_process	0.23998	1	1	930	3	11655	5043171
GO:0009081	branched-chain amino acid metabolic process	biological_process	0.24002	1	2	930	11	11655	5034118/5015221
GO:0009082	branched-chain amino acid biosynthetic process	biological_process	0.24002	1	2	930	11	11655	5034118/5015221
GO:0009144	purine nucleoside triphosphate metabolic process	biological_process	0.2403	1	13	930	129	11655	5016987/5011568/5035322/5040722/5042805/5026272/5030167/5020652/5017275/5041471/5024950/5021958/5012114
GO:0009199	ribonucleoside triphosphate metabolic process	biological_process	0.2403	1	13	930	129	11655	5035322/5016987/5011568/5040722/5041471/5024950/5021958/5042805/5030167/5026272/5020652/5017275/5012114
GO:0009205	purine ribonucleoside triphosphate metabolic process	biological_process	0.2403	1	13	930	129	11655	5012114/5020652/5017275/5030167/5042805/5026272/5024950/5021958/5041471/5040722/5011568/5016987/5035322
GO:1901659	glycosyl compound biosynthetic process	biological_process	0.24096	1	11	930	108	11655	5012114/5038484/5021958/5041471/5020652/5026272/5042805/5016829/5040239/5040722/5011568
GO:0009523	photosystem II	cellular_component	0.24125	1	8	930	72	11655	5020599/5021249/5015838/5030817/5040722/5044889/5018331/5017632
GO:0004674	protein serine/threonine kinase activity	molecular_function	0.24184	1	7	930	61	11655	5022694/5032557/5014452/5031679/5037566/5033472/5022675
GO:0004523	RNA-DNA hybrid ribonuclease activity	molecular_function	0.24288	1	1	930	3	11655	5015015
GO:0042180	cellular ketone metabolic process	biological_process	0.24361	1	2	930	12	11655	5035521/5037141
GO:0008374	O-acyltransferase activity	molecular_function	0.24383	1	3	930	21	11655	5030755/5009755/5027459
GO:0010562	positive regulation of phosphorus metabolic process	biological_process	0.24535	1	1	930	3	11655	5037186
GO:0031401	positive regulation of protein modification process	biological_process	0.24535	1	1	930	3	11655	5037186
GO:0045937	positive regulation of phosphate metabolic process	biological_process	0.24535	1	1	930	3	11655	5037186
GO:0000151	ubiquitin ligase complex	cellular_component	0.24601	1	6	930	54	11655	5045499/5011016/5029015/5013697/5024532/5018749
GO:0006090	pyruvate metabolic process	biological_process	0.24648	1	3	930	21	11655	5035322/5024950/5030167
GO:0006096	glycolytic process	biological_process	0.24648	1	3	930	21	11655	5030167/5035322/5024950
GO:0006757	ATP generation from ADP	biological_process	0.24648	1	3	930	21	11655	5024950/5035322/5030167
GO:0009135	purine nucleoside diphosphate metabolic process	biological_process	0.24648	1	3	930	21	11655	5030167/5035322/5024950
GO:0009179	purine ribonucleoside diphosphate metabolic process	biological_process	0.24648	1	3	930	21	11655	5024950/5035322/5030167
GO:0009185	ribonucleoside diphosphate metabolic process	biological_process	0.24648	1	3	930	21	11655	5030167/5035322/5024950
GO:0046031	ADP metabolic process	biological_process	0.24648	1	3	930	21	11655	5030167/5024950/5035322
GO:0000160	phosphorelay signal transduction system	biological_process	0.24685	1	13	930	125	11655	5019874/5017281/5038725/5019655/5026297/5044939/5030610/5010323/5045608/5043023/5011319/5028001/5014572
GO:0008318	protein prenyltransferase activity	molecular_function	0.24835	1	2	930	12	11655	5024886/5042316
GO:0018342	protein prenylation	biological_process	0.24835	1	2	930	12	11655	5042316/5024886
GO:0097354	prenylation	biological_process	0.24835	1	2	930	12	11655	5024886/5042316
GO:0015718	monocarboxylic acid transport	biological_process	0.25051	1	3	930	22	11655	5033775/5027994/5024846
GO:0003688	DNA replication origin binding	molecular_function	0.25136	1	1	930	4	11655	5022451
GO:0016872	intramolecular lyase activity	molecular_function	0.25233	1	2	930	12	11655	5025808/5046265
GO:0071949	FAD binding	molecular_function	0.25367	1	2	930	12	11655	5012787/5024257
GO:0004222	metalloendopeptidase activity	molecular_function	0.25405	1	9	930	84	11655	5017618/5044350/5032494/5045820/5032197/5019599/5025262/5045603/5012728
GO:0000988	transcription factor activity/ protein binding	molecular_function	0.25524	1	7	930	65	11655	5018831/5014452/5024846/5046916/5028727/5036290/5042211
GO:0072524	pyridine-containing compound metabolic process	biological_process	0.25642	1	4	930	32	11655	5030167/5024950/5035322/5039753
GO:0010498	proteasomal protein catabolic process	biological_process	0.25685	1	2	930	12	11655	5045499/5011016
GO:0043161	proteasome-mediated ubiquitin-dependent protein catabolic process	biological_process	0.25685	1	2	930	12	11655	5045499/5011016
GO:0006265	DNA topological change	biological_process	0.25855	1	3	930	21	11655	5037422/5019560/5035460
GO:0043414	macromolecule methylation	biological_process	0.25869	1	4	930	33	11655	5026743/5047941/5021787/5009618
GO:0006261	DNA-dependent DNA replication	biological_process	0.26003	1	3	930	22	11655	5017586/5018114/5034739
GO:0030117	membrane coat	cellular_component	0.26046	1	9	930	84	11655	5034675/5044822/5028451/5009618/5009069/5035255/5026743/5029334/5011632
GO:0048475	coated membrane	cellular_component	0.26046	1	9	930	84	11655	5034675/5029334/5035255/5026743/5011632/5044822/5009618/5028451/5009069
GO:0000777	condensed chromosome kinetochore	cellular_component	0.26121	1	5	930	42	11655	5014131/5040713/5037515/5033180/5044299
GO:0000779	condensed chromosome/ centromeric region	cellular_component	0.26121	1	5	930	42	11655	5014131/5040713/5033180/5037515/5044299
GO:0006399	tRNA metabolic process	biological_process	0.26149	1	20	930	211	11655	5012787/5031221/5022022/5016647/5021297/5011943/5045983/5028731/5028267/5040239/5024257/5029065/5022608/5034983/5017860/5029989/5016829/5034444/5018059/5037978
GO:0006996	organelle organization	biological_process	0.26404	1	32	930	353	11655	5026743/5011016/5017064/5033180/5034983/5048113/5009618/5041508/5024541/5042403/5044994/5018157/5044299/5035460/5022000/5014131/5025172/5038258/5038903/5011202/5017141/5021264/5045499/5037422/5028040/5028389/5021505/5042342/5019560/5022022/5036868/5040713
GO:0006397	mRNA processing	biological_process	0.26435	1	5	930	44	11655	5042400/5037434/5019815/5028502/5009345
GO:0009308	amine metabolic process	biological_process	0.26436	1	6	930	57	11655	5011979/5045566/5047837/5023386/5024822/5030836
GO:0000087	mitotic M phase	biological_process	0.26447	1	1	930	4	11655	5033180
GO:0000090	mitotic anaphase	biological_process	0.26447	1	1	930	4	11655	5033180
GO:0000279	M phase	biological_process	0.26447	1	1	930	4	11655	5033180
GO:0022403	cell cycle phase	biological_process	0.26447	1	1	930	4	11655	5033180
GO:0044848	biological phase	biological_process	0.26447	1	1	930	4	11655	5033180
GO:0051322	anaphase	biological_process	0.26447	1	1	930	4	11655	5033180
GO:0098763	mitotic cell cycle phase	biological_process	0.26447	1	1	930	4	11655	5033180
GO:0032266	phosphatidylinositol-3-phosphate binding	molecular_function	0.26571	1	1	930	4	11655	5030373
GO:0009056	catabolic process	biological_process	0.26615	1	21	930	229	11655	5043171/5022109/5030167/5034991/5011632/5014937/5035322/5029869/5029015/5038026/5022637/5029708/5024950/5029000/5014452/5011016/5042881/5045499/5036981/5026761/5010657
GO:0007034	vacuolar transport	biological_process	0.26629	1	1	930	4	11655	5011202
GO:0008168	methyltransferase activity	molecular_function	0.26671	1	15	930	157	11655	5037434/5043288/5045983/5015552/5011319/5009618/5021787/5047941/5040350/5044732/5037427/5041537/5039462/5026743/5026977
GO:0000377	RNA splicing/ via transesterification reactions with bulged adenosine as nucleophile	biological_process	0.2673	1	3	930	23	11655	5042400/5009345/5019815
GO:0000398	mRNA splicing/ via spliceosome	biological_process	0.2673	1	3	930	23	11655	5019815/5009345/5042400
GO:0046034	ATP metabolic process	biological_process	0.26735	1	12	930	120	11655	5024950/5021958/5041471/5020652/5017275/5030167/5042805/5026272/5012114/5035322/5016987/5040722
GO:0003678	DNA helicase activity	molecular_function	0.26747	1	7	930	63	11655	5041152/5022022/5030267/5034983/5013898/5011979/5019599
GO:0019069	viral capsid assembly	biological_process	0.26758	1	2	930	13	11655	5036113/5034611
GO:0006109	regulation of carbohydrate metabolic process	biological_process	0.26886	1	2	930	14	11655	5026297/5028001
GO:0006787	porphyrin-containing compound catabolic process	biological_process	0.27042	1	1	930	4	11655	5036981
GO:0033015	tetrapyrrole catabolic process	biological_process	0.27042	1	1	930	4	11655	5036981
GO:0046149	pigment catabolic process	biological_process	0.27042	1	1	930	4	11655	5036981
GO:0051187	cofactor catabolic process	biological_process	0.27042	1	1	930	4	11655	5036981
GO:0005789	endoplasmic reticulum membrane	cellular_component	0.27093	1	13	930	136	11655	5016522/5033420/5041201/5047709/5031233/5021509/5044388/5009021/5030440/5026876/5021744/5044387/5045321
GO:0006221	pyrimidine nucleotide biosynthetic process	biological_process	0.27222	1	3	930	23	11655	5029989/5039462/5011568
GO:0004109	coproporphyrinogen oxidase activity	molecular_function	0.27255	1	1	930	4	11655	5044728
GO:0098589	membrane region	cellular_component	0.2729	1	2	930	13	11655	5044822/5029334
GO:0071554	cell wall organization or biogenesis	biological_process	0.27392	1	2	930	13	11655	5043171/5014937
GO:0003951	NAD+ kinase activity	molecular_function	0.27613	1	1	930	4	11655	5024950
GO:0006741	NADP biosynthetic process	biological_process	0.27613	1	1	930	4	11655	5024950
GO:0045263	proton-transporting ATP synthase complex/ coupling factor F(o)	cellular_component	0.27624	1	6	930	54	11655	5012114/5040722/5021958/5020652/5042805/5026272
GO:0005525	GTP binding	molecular_function	0.27655	1	31	930	369	11655	5029863/5039849/5043558/5032726/5040601/5028451/5023676/5029065/5018682/5047574/5024822/5010598/5047837/5030267/5016829/5028001/5015738/5039878/5044387/5044330/5030836/5036762/5040085/5023386/5025728/5033954/5030885/5017799/5026297/5042357/5028731
GO:1901575	organic substance catabolic process	biological_process	0.27693	1	19	930	207	11655	5042881/5045499/5036981/5026761/5010657/5029000/5029708/5024950/5011016/5029869/5029015/5038026/5035322/5022637/5030167/5034991/5043171/5022109/5011632
GO:0031090	organelle membrane	cellular_component	0.27738	1	32	930	358	11655	5033420/5041201/5021958/5009021/5030440/5020652/5011632/5035255/5029334/5045321/5016522/5047709/5040722/5028451/5009618/5048113/5026272/5026743/5016129/5031233/5021509/5044388/5042805/5035149/5015745/5021744/5044387/5021505/5027994/5044822/5015633/5026876
GO:0006310	DNA recombination	biological_process	0.27793	1	10	930	99	11655	5022022/5011979/5019599/5047541/5044299/5034983/5046826/5045391/5019869/5013898
GO:0007586	digestion	biological_process	0.2786	1	1	930	4	11655	5011632
GO:0015097	mercury ion transmembrane transporter activity	molecular_function	0.28003	1	1	930	4	11655	5022978
GO:0015694	mercury ion transport	biological_process	0.28003	1	1	930	4	11655	5022978
GO:0046689	response to mercury ion	biological_process	0.28003	1	1	930	4	11655	5022978
GO:0050787	detoxification of mercury ion	biological_process	0.28003	1	1	930	4	11655	5022978
GO:0061687	detoxification of inorganic compound	biological_process	0.28003	1	1	930	4	11655	5022978
GO:0098754	detoxification	biological_process	0.28003	1	1	930	4	11655	5022978
GO:1990267	response to transition metal nanoparticle	biological_process	0.28003	1	1	930	4	11655	5022978
GO:0005874	microtubule	cellular_component	0.28123	1	2	930	14	11655	5022587/5033180
GO:0003916	DNA topoisomerase activity	molecular_function	0.28148	1	3	930	22	11655	5037422/5035460/5019560
GO:0044003	modification by symbiont of host morphology or physiology	biological_process	0.28177	1	7	930	65	11655	5019530/5033775/5023263/5028084/5016843/5036096/5034788
GO:0051817	modification of morphology or physiology of other organism involved in symbiotic interaction	biological_process	0.28177	1	7	930	65	11655	5036096/5034788/5016843/5023263/5033775/5028084/5019530
GO:0051274	beta-glucan biosynthetic process	biological_process	0.28249	1	1	930	4	11655	5035149
GO:0005798	Golgi-associated vesicle	cellular_component	0.28325	1	2	930	13	11655	5029334/5044822
GO:0030660	Golgi-associated vesicle membrane	cellular_component	0.28325	1	2	930	13	11655	5044822/5029334
GO:0042451	purine nucleoside biosynthetic process	biological_process	0.28335	1	10	930	101	11655	5012114/5038484/5021958/5041471/5020652/5026272/5042805/5016829/5040722/5011568
GO:0046129	purine ribonucleoside biosynthetic process	biological_process	0.28335	1	10	930	101	11655	5038484/5012114/5026272/5042805/5020652/5041471/5021958/5040722/5016829/5011568
GO:0002949	tRNA threonylcarbamoyladenosine modification	biological_process	0.28473	1	5	930	43	11655	5034983/5016829/5028731/5022022/5029065
GO:0070525	tRNA threonylcarbamoyladenosine metabolic process	biological_process	0.28473	1	5	930	43	11655	5034983/5022022/5028731/5016829/5029065
GO:0006954	inflammatory response	biological_process	0.28528	1	1	930	4	11655	5014287
GO:0001558	regulation of cell growth	biological_process	0.2859	1	1	930	4	11655	5017740
GO:0005520	insulin-like growth factor binding	molecular_function	0.2859	1	1	930	4	11655	5017740
GO:0016049	cell growth	biological_process	0.2859	1	1	930	4	11655	5017740
GO:0019838	growth factor binding	molecular_function	0.2859	1	1	930	4	11655	5017740
GO:0032561	guanyl ribonucleotide binding	molecular_function	0.28671	1	31	930	371	11655	5028451/5023676/5032726/5043558/5040601/5039849/5029863/5029065/5018682/5047574/5047837/5030267/5016829/5010598/5024822/5039878/5015738/5028001/5023386/5040085/5025728/5044387/5044330/5030836/5036762/5017799/5030885/5033954/5028731/5042357/5026297
GO:0000105	histidine biosynthetic process	biological_process	0.28769	1	1	930	4	11655	5030622
GO:0016108	tetraterpenoid metabolic process	biological_process	0.28852	1	1	930	4	11655	5012787
GO:0016109	tetraterpenoid biosynthetic process	biological_process	0.28852	1	1	930	4	11655	5012787
GO:0016116	carotenoid metabolic process	biological_process	0.28852	1	1	930	4	11655	5012787
GO:0016117	carotenoid biosynthetic process	biological_process	0.28852	1	1	930	4	11655	5012787
GO:0060590	ATPase regulator activity	molecular_function	0.2887	1	4	930	34	11655	5014452/5038919/5020599/5035149
GO:0051649	establishment of localization in cell	biological_process	0.28882	1	34	930	380	11655	5021505/5034675/5022336/5027994/5030215/5044822/5043678/5035372/5040419/5028959/5035149/5023386/5031786/5042342/5044387/5030836/5042403/5035043/5042199/5013653/5009618/5048113/5028451/5026743/5022694/5016129/5011202/5039957/5009069/5035255/5029334/5011632/5027459/5045126
GO:0015297	antiporter activity	molecular_function	0.2889	1	5	930	43	11655	5025234/5031671/5030596/5047450/5043180
GO:0004018	N6-(1/2-dicarboxyethyl)AMP AMP-lyase (fumarate-forming) activity	molecular_function	0.28909	1	1	930	4	11655	5032253
GO:0006188	IMP biosynthetic process	biological_process	0.28909	1	1	930	4	11655	5032253
GO:0016842	amidine-lyase activity	molecular_function	0.28909	1	1	930	4	11655	5032253
GO:0046040	IMP metabolic process	biological_process	0.28909	1	1	930	4	11655	5032253
GO:0019887	protein kinase regulator activity	molecular_function	0.28943	1	3	930	27	11655	5015702/5024756/5029453
GO:0003899	DNA-directed RNA polymerase activity	molecular_function	0.28992	1	8	930	79	11655	5034338/5030209/5018114/5032786/5020492/5034919/5026751/5017802
GO:0000097	sulfur amino acid biosynthetic process	biological_process	0.29046	1	1	930	4	11655	5045983
GO:0009086	methionine biosynthetic process	biological_process	0.29046	1	1	930	4	11655	5045983
GO:0008380	RNA splicing	biological_process	0.29083	1	4	930	35	11655	5010220/5042400/5019815/5009345
GO:0006897	endocytosis	biological_process	0.29227	1	2	930	13	11655	5035592/5030215
GO:0019001	guanyl nucleotide binding	molecular_function	0.29242	1	31	930	372	11655	5040085/5025728/5023386/5044330/5044387/5036762/5030836/5039878/5015738/5028001/5042357/5028731/5026297/5017799/5030885/5033954/5029065/5028451/5023676/5040601/5043558/5032726/5039849/5029863/5047837/5030267/5016829/5010598/5024822/5018682/5047574
GO:0010970	microtubule-based transport	biological_process	0.29245	1	1	930	5	11655	5042342
GO:0030705	cytoskeleton-dependent intracellular transport	biological_process	0.29245	1	1	930	5	11655	5042342
GO:0042073	intraciliary transport	biological_process	0.29245	1	1	930	5	11655	5042342
GO:0006900	membrane budding	biological_process	0.29307	1	1	930	4	11655	5017064
GO:0006901	vesicle coating	biological_process	0.29307	1	1	930	4	11655	5017064
GO:0007212	dopamine receptor signaling pathway	biological_process	0.29307	1	1	930	4	11655	5017064
GO:0030276	clathrin binding	molecular_function	0.29307	1	1	930	4	11655	5017064
GO:0032051	clathrin light chain binding	molecular_function	0.29307	1	1	930	4	11655	5017064
GO:0048268	clathrin coat assembly	biological_process	0.29307	1	1	930	4	11655	5017064
GO:0004312	fatty acid synthase activity	molecular_function	0.29327	1	1	930	4	11655	5038162
GO:0004315	3-oxoacyl-[acyl-carrier-protein] synthase activity	molecular_function	0.29327	1	1	930	4	11655	5038162
GO:1901565	organonitrogen compound catabolic process	biological_process	0.29338	1	3	930	24	11655	5022109/5043171/5036981
GO:0000990	transcription factor activity/ core RNA polymerase binding	molecular_function	0.29369	1	3	930	24	11655	5042211/5046916/5028727
GO:0000996	core DNA-dependent RNA polymerase binding promoter specificity activity	molecular_function	0.29369	1	3	930	24	11655	5042211/5046916/5028727
GO:0016987	sigma factor activity	molecular_function	0.29369	1	3	930	24	11655	5028727/5046916/5042211
GO:0072522	purine-containing compound biosynthetic process	biological_process	0.29421	1	11	930	113	11655	5011568/5040722/5032253/5016829/5020652/5026272/5042805/5021958/5041471/5038484/5012114
GO:0006790	sulfur compound metabolic process	biological_process	0.29434	1	5	930	44	11655	5034983/5022109/5045983/5023386/5022022
GO:0016879	ligase activity/ forming carbon-nitrogen bonds	molecular_function	0.29445	1	7	930	66	11655	5038484/5025533/5043877/5023349/5040387/5036508/5033417
GO:0005890	sodium:potassium-exchanging ATPase complex	cellular_component	0.29451	1	1	930	4	11655	5032609
GO:0090533	cation-transporting ATPase complex	cellular_component	0.29451	1	1	930	4	11655	5032609
GO:0098533	ATPase dependent transmembrane transport complex	cellular_component	0.29451	1	1	930	4	11655	5032609
GO:1904564	Nbp35-Cfd1 ATPase complex	cellular_component	0.29451	1	1	930	4	11655	5032609
GO:0000159	protein phosphatase type 2A complex	cellular_component	0.29534	1	1	930	4	11655	5021169
GO:0008601	protein phosphatase type 2A regulator activity	molecular_function	0.29534	1	1	930	4	11655	5021169
GO:0019208	phosphatase regulator activity	molecular_function	0.29534	1	1	930	4	11655	5021169
GO:0019888	protein phosphatase regulator activity	molecular_function	0.29534	1	1	930	4	11655	5021169
GO:0004540	ribonuclease activity	molecular_function	0.29547	1	4	930	36	11655	5025197/5023948/5034991/5015015
GO:0035821	modification of morphology or physiology of other organism	biological_process	0.29552	1	7	930	66	11655	5036096/5034788/5016843/5023263/5033775/5028084/5019530
GO:0007346	regulation of mitotic cell cycle	biological_process	0.29639	1	2	930	13	11655	5045499/5011016
GO:0019012	virion	cellular_component	0.29767	1	23	930	245	11655	5011589/5036776/5030267/5028389/5039926/5036096/5008811/5031842/5020039/5014452/5043569/5012743/5047359/5044576/5024818/5009483/5018145/5025533/5040043/5028959/5009021/5046722/5046439
GO:0016741	transferase activity/ transferring one-carbon groups	molecular_function	0.29834	1	15	930	161	11655	5037434/5043288/5015552/5045983/5009618/5021787/5047941/5011319/5039462/5026977/5026743/5040350/5044732/5041537/5037427
GO:0051180	vitamin transport	biological_process	0.29947	1	1	930	4	11655	5022245
GO:0046907	intracellular transport	biological_process	0.29992	1	29	930	324	11655	5042342/5027459/5030836/5044387/5035255/5011632/5035149/5023386/5029334/5009069/5028959/5039957/5011202/5016129/5026743/5043678/5035372/5013653/5044822/5009618/5048113/5028451/5027994/5042199/5034675/5022336/5021505/5042403/5035043
GO:0004555	alpha/alpha-trehalase activity	molecular_function	0.30004	1	1	930	4	11655	5022637
GO:0015927	trehalase activity	molecular_function	0.30004	1	1	930	4	11655	5022637
GO:0003917	DNA topoisomerase type I activity	molecular_function	0.30061	1	1	930	4	11655	5019560
GO:0051783	regulation of nuclear division	biological_process	0.30094	1	2	930	13	11655	5011016/5045499
GO:0000042	protein targeting to Golgi	biological_process	0.30175	1	1	930	4	11655	5009618
GO:0000301	retrograde transport/ vesicle recycling within Golgi	biological_process	0.30175	1	1	930	4	11655	5009618
GO:0034067	protein localization to Golgi apparatus	biological_process	0.30175	1	1	930	4	11655	5009618
GO:0072600	establishment of protein localization to Golgi	biological_process	0.30175	1	1	930	4	11655	5009618
GO:0048037	cofactor binding	molecular_function	0.30184	1	13	930	137	11655	5020962/5018179/5045983/5024257/5016520/5039712/5039991/5029058/5010212/5012787/5016129/5032346/5038184
GO:0005185	neurohypophyseal hormone activity	molecular_function	0.30194	1	1	930	4	11655	5021066
GO:0005976	polysaccharide metabolic process	biological_process	0.3022	1	3	930	24	11655	5032245/5035149/5013845
GO:0008028	monocarboxylic acid transmembrane transporter activity	molecular_function	0.30369	1	1	930	4	11655	5024846
GO:0001765	membrane raft assembly	biological_process	0.30402	1	1	930	4	11655	5017308
GO:0031579	membrane raft organization	biological_process	0.30402	1	1	930	4	11655	5017308
GO:0044091	membrane biogenesis	biological_process	0.30402	1	1	930	4	11655	5017308
GO:0044854	plasma membrane raft assembly	biological_process	0.30402	1	1	930	4	11655	5017308
GO:0044857	plasma membrane raft organization	biological_process	0.30402	1	1	930	4	11655	5017308
GO:0070836	caveola assembly	biological_process	0.30402	1	1	930	4	11655	5017308
GO:0071709	membrane assembly	biological_process	0.30402	1	1	930	4	11655	5017308
GO:0006613	cotranslational protein targeting to membrane	biological_process	0.30405	1	5	930	45	11655	5030836/5044387/5039957/5023386/5043678
GO:0015672	monovalent inorganic cation transport	biological_process	0.30426	1	25	930	274	11655	5035634/5026272/5014452/5012114/5032609/5035411/5032876/5021171/5016987/5028666/5022850/5029053/5036776/5014056/5040722/5014147/5041471/5037014/5021958/5042805/5031294/5020652/5017275/5034985/5045438
GO:0005882	intermediate filament	cellular_component	0.30441	1	1	930	4	11655	5014055
GO:0045111	intermediate filament cytoskeleton	cellular_component	0.30441	1	1	930	4	11655	5014055
GO:0034613	cellular protein localization	biological_process	0.30562	1	26	930	285	11655	5014452/5043678/5028451/5048113/5009618/5044822/5035752/5016129/5039876/5026743/5022336/5034675/5042403/5021505/5042199/5028959/5009069/5044387/5030836/5027459/5035255/5011632/5023386/5029334/5012743/5039957
GO:0070727	cellular macromolecule localization	biological_process	0.30562	1	26	930	285	11655	5022336/5034675/5042403/5021505/5042199/5014452/5043678/5009618/5048113/5028451/5044822/5035752/5016129/5039876/5026743/5012743/5039957/5028959/5009069/5044387/5030836/5027459/5035255/5029334/5023386/5011632
GO:0032268	regulation of cellular protein metabolic process	biological_process	0.30573	1	5	930	48	11655	5037186/5036762/5011016/5045499/5015745
GO:0009069	serine family amino acid metabolic process	biological_process	0.30615	1	1	930	4	11655	5039462
GO:0006026	aminoglycan catabolic process	biological_process	0.30637	1	1	930	4	11655	5043171
GO:0031981	nuclear lumen	cellular_component	0.30836	1	12	930	125	11655	5044680/5024846/5014452/5018157/5036290/5044299/5009618/5018831/5045260/5040713/5014131/5025172
GO:0008289	lipid binding	molecular_function	0.30977	1	8	930	83	11655	5027447/5016843/5030373/5030861/5025425/5025693/5037566/5039964
GO:0019865	immunoglobulin binding	molecular_function	0.31019	1	1	930	4	11655	5047374
GO:0006839	mitochondrial transport	biological_process	0.3104	1	3	930	25	11655	5048113/5021505/5027994
GO:0008234	cysteine-type peptidase activity	molecular_function	0.31161	1	10	930	99	11655	5022053/5041560/5017090/5024450/5024351/5017740/5014879/5011340/5047112/5021057
GO:0050662	coenzyme binding	molecular_function	0.31246	1	10	930	103	11655	5045983/5016520/5024257/5020962/5012787/5016129/5032346/5038184/5039712/5010212
GO:0034450	ubiquitin-ubiquitin ligase activity	molecular_function	0.31253	1	1	930	4	11655	5029015
GO:0035303	regulation of dephosphorylation	biological_process	0.3129	1	1	930	4	11655	5037186
GO:0035304	regulation of protein dephosphorylation	biological_process	0.3129	1	1	930	4	11655	5037186
GO:0016765	transferase activity/ transferring alkyl or aryl (other than methyl) groups	molecular_function	0.31312	1	5	930	46	11655	5042316/5018525/5039041/5024886/5031843
GO:0006270	DNA replication initiation	biological_process	0.31418	1	2	930	14	11655	5034739/5017586
GO:0005681	spliceosomal complex	cellular_component	0.31565	1	2	930	15	11655	5010220/5042400
GO:0044403	symbiosis/ encompassing mutualism through parasitism	biological_process	0.31911	1	27	930	299	11655	5034983/5014452/5034611/5008811/5036096/5012773/5033775/5032769/5025709/5009953/5037422/5016843/5019126/5028084/5023263/5022022/5020208/5031017/5019530/5034788/5038026/5012404/5046796/5026037/5036113/5017795/5042575
GO:0009067	aspartate family amino acid biosynthetic process	biological_process	0.32038	1	2	930	14	11655	5036508/5045983
GO:0005768	endosome	cellular_component	0.32137	1	1	930	5	11655	5035149
GO:0010008	endosome membrane	cellular_component	0.32137	1	1	930	5	11655	5035149
GO:0044440	endosomal part	cellular_component	0.32137	1	1	930	5	11655	5035149
GO:0006605	protein targeting	biological_process	0.32145	1	9	930	91	11655	5039957/5042403/5021505/5044387/5030836/5023386/5043678/5009618/5048113
GO:0044782	cilium organization	biological_process	0.32158	1	2	930	15	11655	5042342/5028040
GO:0006612	protein targeting to membrane	biological_process	0.32165	1	5	930	46	11655	5043678/5044387/5030836/5023386/5039957
GO:0005876	spindle microtubule	cellular_component	0.32187	1	1	930	5	11655	5033180
GO:0015979	photosynthesis	biological_process	0.32341	1	10	930	102	11655	5020599/5021249/5032364/5015838/5030817/5040722/5044889/5018331/5017632/5037620
GO:0090150	establishment of protein localization to membrane	biological_process	0.32516	1	7	930	69	11655	5021505/5043678/5014452/5023386/5039957/5030836/5044387
GO:0051273	beta-glucan metabolic process	biological_process	0.3258	1	1	930	5	11655	5035149
GO:0003779	actin binding	molecular_function	0.32645	1	2	930	15	11655	5021248/5036868
GO:0004609	phosphatidylserine decarboxylase activity	molecular_function	0.32768	1	1	930	5	11655	5042357
GO:0000793	condensed chromosome	cellular_component	0.32918	1	5	930	46	11655	5014131/5044299/5040713/5033180/5037515
GO:0006848	pyruvate transport	biological_process	0.33081	1	1	930	6	11655	5027994
GO:0006850	mitochondrial pyruvate transport	biological_process	0.33081	1	1	930	6	11655	5027994
GO:0005515	protein binding	molecular_function	0.33082	1	159	930	1893	11655	5012030/5046005/5038467/5046785/5047627/5024404/5013277/5014919/5016501/5017648/5014993/5021248/5034772/5012189/5016517/5039428/5022048/5019599/5019593/5032193/5029235/5012114/5028941/5024541/5031252/5009743/5011167/5045220/5038399/5047837/5035943/5033176/5016396/5026807/5025562/5037297/5017740/5035752/5025665/5020907/5037515/5034299/5041593/5014056/5009953/5035927/5023026/5043171/5045226/5022245…
GO:0009401	phosphoenolpyruvate-dependent sugar phosphotransferase system	biological_process	0.33156	1	2	930	15	11655	5031746/5047545
GO:0008270	zinc ion binding	molecular_function	0.33206	1	48	930	567	11655	5042805/5015738/5035994/5018749/5043171/5023891/5044604/5013143/5018740/5016159/5047451/5027865/5037582/5032937/5035411/5029064/5026047/5020907/5029292/5012938/5042395/5044020/5035505/5023953/5021189/5013697/5041731/5044349/5011971/5042999/5044994/5035255/5024532/5044853/5019384/5034338/5026344/5042419/5019599/5024961/5021169/5017064/5039190/5042881/5012388/5033067/5039457/5009283
GO:0005351	sugar:proton symporter activity	molecular_function	0.33221	1	1	930	5	11655	5015633
GO:0015295	solute:proton symporter activity	molecular_function	0.33221	1	1	930	5	11655	5015633
GO:0007049	cell cycle	biological_process	0.33269	1	17	930	190	11655	5044299/5013481/5014131/5040713/5028243/5015702/5017141/5011016/5028708/5033180/5039914/5029989/5041508/5009252/5045499/5028389/5024756
GO:0044419	interspecies interaction between organisms	biological_process	0.33314	1	27	930	301	11655	5036096/5008811/5012773/5034983/5034611/5014452/5032769/5033775/5025709/5037422/5009953/5016843/5019126/5031017/5020208/5019530/5022022/5023263/5028084/5046796/5012404/5034788/5038026/5042575/5017795/5036113/5026037
GO:0030077	plasma membrane light-harvesting complex	cellular_component	0.33318	1	1	930	5	11655	5032364
GO:0042716	plasma membrane-derived chromatophore	cellular_component	0.33318	1	1	930	5	11655	5032364
GO:0044423	virion part	cellular_component	0.33349	1	20	930	215	11655	5046439/5046722/5009021/5028959/5040043/5009483/5024818/5018145/5044576/5047359/5012743/5043569/5014452/5031842/5008811/5028389/5039926/5030267/5036776/5011589
GO:0000226	microtubule cytoskeleton organization	biological_process	0.33392	1	6	930	58	11655	5024541/5033180/5028389/5040713/5044299/5044994
GO:0044743	intracellular protein transmembrane import	biological_process	0.33413	1	3	930	25	11655	5021505/5042403/5048113
GO:0065002	intracellular protein transmembrane transport	biological_process	0.33413	1	3	930	25	11655	5048113/5042403/5021505
GO:0051537	2 iron/ 2 sulfur cluster binding	molecular_function	0.33425	1	2	930	15	11655	5008750/5046796
GO:0097034	mitochondrial respiratory chain complex IV biogenesis	biological_process	0.33554	1	2	930	15	11655	5015745/5021264
GO:0045156	electron transporter/ transferring electrons within the cyclic electron transport pathway of photosynthesis activity	molecular_function	0.33577	1	1	930	5	11655	5032364
GO:0051128	regulation of cellular component organization	biological_process	0.33655	1	7	930	71	11655	5046916/5033180/5011016/5045499/5035268/5033006/5017740
GO:0008593	regulation of Notch signaling pathway	biological_process	0.33668	1	1	930	5	11655	5029989
GO:0045747	positive regulation of Notch signaling pathway	biological_process	0.33668	1	1	930	5	11655	5029989
GO:0005272	sodium channel activity	molecular_function	0.33793	1	1	930	5	11655	5022850
GO:0015850	organic hydroxy compound transport	biological_process	0.3389	1	2	930	14	11655	5024846/5033775
GO:0040008	regulation of growth	biological_process	0.3391	1	1	930	5	11655	5017740
GO:0000375	RNA splicing/ via transesterification reactions	biological_process	0.33911	1	3	930	26	11655	5019815/5009345/5042400
GO:0016755	transferase activity/ transferring amino-acyl groups	molecular_function	0.33931	1	2	930	15	11655	5029000/5043381
GO:0000785	chromatin	cellular_component	0.33981	1	1	930	5	11655	5020294
GO:0000786	nucleosome	cellular_component	0.33981	1	1	930	5	11655	5020294
GO:0044815	DNA packaging complex	cellular_component	0.33981	1	1	930	5	11655	5020294
GO:0031224	intrinsic component of membrane	cellular_component	0.34	1	117	930	1401	11655	5028452/5021698/5018525/5044292/5037945/5039876/5025234/5031842/5014452/5023454/5017913/5011400/5030026/5030596/5047709/5030267/5042403/5011641/5021171/5014096/5045321/5011575/5028947/5030440/5016743/5031807/5012743/5025693/5011706/5027281/5041665/5041582/5044726/5015633/5016025/5041023/5014056/5021066/5013898/5038149/5046916/5045820/5017988/5032364/5031017/5028959/5031233/5044388/5016028/5023838…
GO:0016021	integral component of membrane	cellular_component	0.34064	1	116	930	1389	11655	5030026/5017913/5011400/5031842/5023454/5014452/5025234/5039876/5044292/5037945/5021698/5018525/5028452/5021171/5042403/5011641/5047709/5030267/5030596/5030440/5011575/5014096/5045321/5027281/5025693/5011706/5012743/5031807/5016743/5016025/5015633/5044726/5041582/5041665/5045820/5046916/5017988/5038149/5013898/5021066/5014056/5041023/5028959/5031017/5032364/5036231/5026896/5013956/5029869/5047545…
GO:0009250	glucan biosynthetic process	biological_process	0.34122	1	1	930	5	11655	5035149
GO:0050151	oleate hydratase activity	molecular_function	0.3417	1	1	930	5	11655	5012787
GO:0045502	dynein binding	molecular_function	0.34179	1	1	930	5	11655	5023712
GO:0003978	UDP-glucose 4-epimerase activity	molecular_function	0.34193	1	1	930	5	11655	5013845
GO:0000152	nuclear ubiquitin ligase complex	cellular_component	0.34487	1	5	930	50	11655	5018749/5024532/5013697/5011016/5045499
GO:0005680	anaphase-promoting complex	cellular_component	0.34487	1	5	930	50	11655	5013697/5024532/5018749/5011016/5045499
GO:0031461	cullin-RING ubiquitin ligase complex	cellular_component	0.34487	1	5	930	50	11655	5045499/5011016/5024532/5013697/5018749
GO:0006760	folic acid-containing compound metabolic process	biological_process	0.34515	1	1	930	5	11655	5041086
GO:0009396	folic acid-containing compound biosynthetic process	biological_process	0.34515	1	1	930	5	11655	5041086
GO:0030162	regulation of proteolysis	biological_process	0.34686	1	2	930	15	11655	5045499/5011016
GO:0044271	cellular nitrogen compound biosynthetic process	biological_process	0.34696	1	111	930	1367	11655	5013481/5040239/5030209/5020492/5016647/5033341/5020208/5026751/5042999/5033176/5020652/5011943/5019953/5009069/5041086/5016829/5040722/5029989/5024804/5010858/5012114/5011417/5020692/5009618/5019599/5017802/5034983/5026272/5028267/5012404/5011568/5033813/5035149/5023891/5036762/5025533/5035268/5021293/5030605/5024846/5018059/5040867/5042286/5032253/5033006/5017704/5039578/5022608/5045608/5011138…
GO:0031329	regulation of cellular catabolic process	biological_process	0.34749	1	2	930	15	11655	5011016/5045499
GO:0006644	phospholipid metabolic process	biological_process	0.34891	1	12	930	128	11655	5044726/5041665/5027459/5020916/5042211/5041901/5042357/5047709/5041201/5039127/5030963/5016522
GO:0043087	regulation of GTPase activity	biological_process	0.34936	1	2	930	14	11655	5017802/5012114
GO:0009142	nucleoside triphosphate biosynthetic process	biological_process	0.35004	1	8	930	84	11655	5011568/5040722/5021958/5041471/5020652/5026272/5042805/5012114
GO:0009145	purine nucleoside triphosphate biosynthetic process	biological_process	0.35004	1	8	930	84	11655	5040722/5011568/5012114/5041471/5021958/5042805/5026272/5020652
GO:0009201	ribonucleoside triphosphate biosynthetic process	biological_process	0.35004	1	8	930	84	11655	5040722/5011568/5012114/5041471/5021958/5042805/5026272/5020652
GO:0009206	purine ribonucleoside triphosphate biosynthetic process	biological_process	0.35004	1	8	930	84	11655	5012114/5041471/5021958/5042805/5026272/5020652/5040722/5011568
GO:0006547	histidine metabolic process	biological_process	0.35042	1	1	930	5	11655	5030622
GO:0052803	imidazole-containing compound metabolic process	biological_process	0.35042	1	1	930	5	11655	5030622
GO:0006555	methionine metabolic process	biological_process	0.35364	1	1	930	5	11655	5045983
GO:0033176	proton-transporting V-type ATPase complex	cellular_component	0.35398	1	4	930	37	11655	5031294/5014452/5029053/5035634
GO:0000015	phosphopyruvate hydratase complex	cellular_component	0.35399	1	1	930	5	11655	5035322
GO:0004634	phosphopyruvate hydratase activity	molecular_function	0.35399	1	1	930	5	11655	5035322
GO:0016999	antibiotic metabolic process	biological_process	0.35713	1	1	930	5	11655	5011589
GO:0017000	antibiotic biosynthetic process	biological_process	0.35713	1	1	930	5	11655	5011589
GO:0017144	drug metabolic process	biological_process	0.35713	1	1	930	5	11655	5011589
GO:1901618	organic hydroxy compound transmembrane transporter activity	molecular_function	0.3581	1	1	930	5	11655	5024846
GO:0045934	negative regulation of nucleobase-containing compound metabolic process	biological_process	0.35877	1	2	930	15	11655	5017704/5010858
GO:1901136	carbohydrate derivative catabolic process	biological_process	0.35882	1	1	930	5	11655	5043171
GO:0007059	chromosome segregation	biological_process	0.35908	1	5	930	48	11655	5044299/5037515/5033180/5011016/5045499
GO:0070588	calcium ion transmembrane transport	biological_process	0.35929	1	1	930	5	11655	5010925
GO:0008537	proteasome activator complex	cellular_component	0.35934	1	1	930	5	11655	5011294
GO:0022624	proteasome accessory complex	cellular_component	0.35934	1	1	930	5	11655	5011294
GO:0000981	RNA polymerase II transcription factor activity/ sequence-specific DNA binding	molecular_function	0.3616	1	1	930	6	11655	5042999
GO:0008144	drug binding	molecular_function	0.36198	1	1	930	5	11655	5028133
GO:0004797	thymidine kinase activity	molecular_function	0.36288	1	1	930	6	11655	5022451
GO:0019136	deoxynucleoside kinase activity	molecular_function	0.36288	1	1	930	6	11655	5022451
GO:0019206	nucleoside kinase activity	molecular_function	0.36288	1	1	930	6	11655	5022451
GO:0009372	quorum sensing	biological_process	0.36396	1	1	930	6	11655	5044292
GO:0048872	homeostasis of number of cells	biological_process	0.36396	1	1	930	6	11655	5044292
GO:0048874	homeostasis of number of cells in a free-living population	biological_process	0.36396	1	1	930	6	11655	5044292
GO:0040007	growth	biological_process	0.36478	1	2	930	16	11655	5019245/5017740
GO:0016763	transferase activity/ transferring pentosyl groups	molecular_function	0.36519	1	4	930	39	11655	5028410/5036096/5042357/5040239
GO:0005819	spindle	cellular_component	0.36559	1	5	930	48	11655	5014131/5044299/5028389/5040713/5033180
GO:0004799	thymidylate synthase activity	molecular_function	0.36646	1	1	930	5	11655	5039462
GO:0005777	peroxisome	cellular_component	0.36768	1	3	930	28	11655	5026761/5042403/5029708
GO:0042579	microbody	cellular_component	0.36768	1	3	930	28	11655	5042403/5029708/5026761
GO:0009877	nodulation	biological_process	0.36869	1	3	930	26	11655	5012404/5046796/5037422
GO:0016071	mRNA metabolic process	biological_process	0.36949	1	6	930	63	11655	5028502/5009345/5037434/5034991/5019815/5042400
GO:0000276	mitochondrial proton-transporting ATP synthase complex/ coupling factor F(o)	cellular_component	0.37061	1	5	930	49	11655	5040722/5021958/5020652/5026272/5042805
GO:0004127	cytidylate kinase activity	molecular_function	0.37124	1	3	930	25	11655	5030836/5022022/5034983
GO:0015291	secondary active transmembrane transporter activity	molecular_function	0.37165	1	7	930	71	11655	5043180/5047450/5030596/5041582/5025234/5015633/5031671
GO:0005664	nuclear origin of replication recognition complex	cellular_component	0.37193	1	1	930	5	11655	5009618
GO:0044802	single-organism membrane organization	biological_process	0.37306	1	10	930	107	11655	5014452/5043678/5030215/5030836/5044387/5035752/5017308/5023386/5021505/5039957
GO:0006551	leucine metabolic process	biological_process	0.37344	1	1	930	5	11655	5015221
GO:0009098	leucine biosynthetic process	biological_process	0.37344	1	1	930	5	11655	5015221
GO:0015630	microtubule cytoskeleton	cellular_component	0.37516	1	13	930	142	11655	5033180/5024388/5044299/5045608/5044994/5024541/5028389/5040713/5024822/5028320/5022587/5014131/5015654
GO:0098660	inorganic ion transmembrane transport	biological_process	0.37529	1	16	930	183	11655	5012114/5014452/5026272/5035634/5014147/5040722/5029053/5028666/5032876/5020652/5031294/5042805/5021958/5037014/5041471/5010925
GO:0098662	inorganic cation transmembrane transport	biological_process	0.37529	1	16	930	183	11655	5021958/5037014/5041471/5020652/5031294/5042805/5010925/5012114/5035634/5014452/5026272/5040722/5014147/5032876/5029053/5028666
GO:0044448	cell cortex part	cellular_component	0.37576	1	2	930	15	11655	5024269/5022694
GO:0009297	pilus assembly	biological_process	0.37629	1	3	930	26	11655	5042403/5026896/5009551
GO:0043711	pilus organization	biological_process	0.37629	1	3	930	26	11655	5026896/5042403/5009551
GO:0016051	carbohydrate biosynthetic process	biological_process	0.37781	1	6	930	61	11655	5013845/5025222/5037422/5035149/5041901/5042211
GO:0016835	carbon-oxygen lyase activity	molecular_function	0.37781	1	6	930	65	11655	5039525/5039537/5035322/5012787/5042286/5030107
GO:0006743	ubiquinone metabolic process	biological_process	0.37854	1	1	930	6	11655	5035521
GO:0006744	ubiquinone biosynthetic process	biological_process	0.37854	1	1	930	6	11655	5035521
GO:0004451	isocitrate lyase activity	molecular_function	0.37897	1	1	930	6	11655	5020304
GO:0043244	regulation of protein complex disassembly	biological_process	0.37921	1	2	930	17	11655	5035268/5033006
GO:0006777	Mo-molybdopterin cofactor biosynthetic process	biological_process	0.37937	1	2	930	16	11655	5028731/5011414
GO:0019720	Mo-molybdopterin cofactor metabolic process	biological_process	0.37937	1	2	930	16	11655	5011414/5028731
GO:0015985	energy coupled proton transport/ down electrochemical gradient	biological_process	0.38132	1	7	930	74	11655	5012114/5040722/5021958/5041471/5020652/5042805/5026272
GO:0015986	ATP synthesis coupled proton transport	biological_process	0.38132	1	7	930	74	11655	5026272/5042805/5020652/5041471/5021958/5040722/5012114
GO:0019207	kinase regulator activity	molecular_function	0.38182	1	3	930	31	11655	5015702/5029453/5024756
GO:0010629	negative regulation of gene expression	biological_process	0.38193	1	2	930	16	11655	5010858/5017704
GO:0009066	aspartate family amino acid metabolic process	biological_process	0.38218	1	2	930	16	11655	5036508/5045983
GO:0044428	nuclear part	cellular_component	0.38308	1	19	930	219	11655	5036290/5044299/5018749/5013697/5024846/5018157/5042400/5018831/5024532/5045260/5040713/5014131/5025172/5010220/5009618/5044680/5014452/5011016/5045499
GO:0007264	small GTPase mediated signal transduction	biological_process	0.38364	1	19	930	243	11655	5033954/5026297/5028001/5039878/5044330/5030836/5014649/5025728/5023386/5040085/5018682/5047574/5024822/5010598/5047837/5039849/5029863/5040601/5023676
GO:0098655	cation transmembrane transport	biological_process	0.38366	1	16	930	184	11655	5028666/5029053/5032876/5014147/5040722/5026272/5014452/5035634/5012114/5010925/5031294/5042805/5020652/5037014/5041471/5021958
GO:0071806	protein transmembrane transport	biological_process	0.38374	1	3	930	27	11655	5048113/5042403/5021505
GO:0019359	nicotinamide nucleotide biosynthetic process	biological_process	0.38488	1	1	930	6	11655	5024950
GO:0019363	pyridine nucleotide biosynthetic process	biological_process	0.38488	1	1	930	6	11655	5024950
GO:0000313	organellar ribosome	cellular_component	0.38649	1	1	930	6	11655	5021293
GO:0005761	mitochondrial ribosome	cellular_component	0.38649	1	1	930	6	11655	5021293
GO:0030258	lipid modification	biological_process	0.38688	1	2	930	16	11655	5026761/5029708
GO:0016972	thiol oxidase activity	molecular_function	0.38722	1	2	930	17	11655	5031156/5028219
GO:0008616	queuosine biosynthetic process	biological_process	0.38755	1	1	930	6	11655	5040239
GO:0046116	queuosine metabolic process	biological_process	0.38755	1	1	930	6	11655	5040239
GO:0072528	pyrimidine-containing compound biosynthetic process	biological_process	0.3885	1	3	930	28	11655	5011568/5029989/5039462
GO:0005402	cation:sugar symporter activity	molecular_function	0.38983	1	1	930	6	11655	5015633
GO:0030170	pyridoxal phosphate binding	molecular_function	0.38991	1	3	930	28	11655	5018179/5039991/5029058
GO:0016558	protein import into peroxisome matrix	biological_process	0.39083	1	1	930	6	11655	5042403
GO:0016560	protein import into peroxisome matrix/ docking	biological_process	0.39083	1	1	930	6	11655	5042403
GO:0022615	protein to membrane docking	biological_process	0.39083	1	1	930	6	11655	5042403
GO:0009064	glutamine family amino acid metabolic process	biological_process	0.39267	1	2	930	18	11655	5040387/5043877
GO:0016810	hydrolase activity/ acting on carbon-nitrogen (but not peptide) bonds	molecular_function	0.39307	1	2	930	16	11655	5031584/5036508
GO:0003712	transcription cofactor activity	molecular_function	0.39374	1	4	930	40	11655	5036290/5014452/5024846/5018831
GO:0006325	chromatin organization	biological_process	0.39476	1	4	930	41	11655	5009618/5018157/5026743/5038258
GO:0006754	ATP biosynthetic process	biological_process	0.39484	1	7	930	75	11655	5021958/5041471/5020652/5042805/5026272/5012114/5040722
GO:0005326	neurotransmitter transporter activity	molecular_function	0.39498	1	1	930	6	11655	5041582
GO:0005328	neurotransmitter:sodium symporter activity	molecular_function	0.39498	1	1	930	6	11655	5041582
GO:0045259	proton-transporting ATP synthase complex	cellular_component	0.39767	1	6	930	63	11655	5020652/5026272/5042805/5021958/5040722/5012114
GO:0004814	arginine-tRNA ligase activity	molecular_function	0.39801	1	1	930	6	11655	5022608
GO:0006420	arginyl-tRNA aminoacylation	biological_process	0.39801	1	1	930	6	11655	5022608
GO:0009360	DNA polymerase III complex	cellular_component	0.39894	1	1	930	6	11655	5036096
GO:0042575	DNA polymerase complex	cellular_component	0.39894	1	1	930	6	11655	5036096
GO:0006099	tricarboxylic acid cycle	biological_process	0.39955	1	1	930	6	11655	5032494
GO:0006101	citrate metabolic process	biological_process	0.39955	1	1	930	6	11655	5032494
GO:0030054	cell junction	cellular_component	0.40013	1	1	930	6	11655	5036868
GO:0004565	beta-galactosidase activity	molecular_function	0.40057	1	1	930	6	11655	5026798
GO:0006012	galactose metabolic process	biological_process	0.40057	1	1	930	6	11655	5026798
GO:1901566	organonitrogen compound biosynthetic process	biological_process	0.40319	1	56	930	709	11655	5015745/5031221/5038484/5036762/5025533/5021293/5041471/5042805/5028267/5011414/5023217/5012404/5011568/5016644/5022608/5044728/5018059/5024822/5042286/5032253/5037978/5009345/5036508/5030622/5019815/5016647/5032557/5021297/5026751/5040387/5021958/5015221/5020652/5011943/5019953/5009069/5028731/5040239/5045983/5030209/5039537/5036676/5039462/5012114/5034118/5009696/5020692/5024950/5043877/5019370…
GO:0033692	cellular polysaccharide biosynthetic process	biological_process	0.40345	1	2	930	17	11655	5035149/5013845
GO:0016668	oxidoreductase activity/ acting on a sulfur group of donors/ NAD(P) as acceptor	molecular_function	0.40385	1	1	930	7	11655	5029292
GO:0047134	protein-disulfide reductase activity	molecular_function	0.40385	1	1	930	7	11655	5029292
GO:0032324	molybdopterin cofactor biosynthetic process	biological_process	0.40593	1	2	930	17	11655	5011414/5028731
GO:0043545	molybdopterin cofactor metabolic process	biological_process	0.40593	1	2	930	17	11655	5011414/5028731
GO:0019205	nucleobase-containing compound kinase activity	molecular_function	0.40632	1	5	930	52	11655	5030836/5022022/5022451/5011568/5034983
GO:0006030	chitin metabolic process	biological_process	0.40645	1	1	930	6	11655	5043171
GO:1901071	glucosamine-containing compound metabolic process	biological_process	0.40645	1	1	930	6	11655	5043171
GO:0030976	thiamine pyrophosphate binding	molecular_function	0.40922	1	1	930	6	11655	5016129
GO:0050909	sensory perception of taste	biological_process	0.40956	1	1	930	6	11655	5042295
GO:0009755	hormone-mediated signaling pathway	biological_process	0.41083	1	1	930	6	11655	5030666
GO:0032870	cellular response to hormone stimulus	biological_process	0.41083	1	1	930	6	11655	5030666
GO:0033993	response to lipid	biological_process	0.41083	1	1	930	6	11655	5030666
GO:0043401	steroid hormone mediated signaling pathway	biological_process	0.41083	1	1	930	6	11655	5030666
GO:0048545	response to steroid hormone	biological_process	0.41083	1	1	930	6	11655	5030666
GO:0071383	cellular response to steroid hormone stimulus	biological_process	0.41083	1	1	930	6	11655	5030666
GO:0071396	cellular response to lipid	biological_process	0.41083	1	1	930	6	11655	5030666
GO:0071407	cellular response to organic cyclic compound	biological_process	0.41083	1	1	930	6	11655	5030666
GO:0000989	transcription factor activity/ transcription factor binding	molecular_function	0.41348	1	4	930	41	11655	5036290/5024846/5014452/5018831
GO:0016050	vesicle organization	biological_process	0.41382	1	1	930	6	11655	5017064
GO:0004066	asparagine synthase (glutamine-hydrolyzing) activity	molecular_function	0.41431	1	1	930	6	11655	5036508
GO:0016055	Wnt signaling pathway	biological_process	0.41532	1	2	930	17	11655	5012367/5021826
GO:0016485	protein processing	biological_process	0.41544	1	4	930	42	11655	5011400/5018682/5033420/5031233
GO:0051604	protein maturation	biological_process	0.41544	1	4	930	42	11655	5018682/5033420/5011400/5031233
GO:1901682	sulfur compound transmembrane transporter activity	molecular_function	0.41627	1	1	930	6	11655	5022245
GO:0019031	viral envelope	cellular_component	0.42274	1	11	930	119	11655	5012743/5011589/5039926/5046722/5046439/5043569/5009021/5028959/5008811/5014452/5031842
GO:0036338	viral membrane	cellular_component	0.42274	1	11	930	119	11655	5046439/5043569/5046722/5014452/5031842/5028959/5009021/5008811/5012743/5011589/5039926
GO:0030908	protein splicing	biological_process	0.42314	1	1	930	7	11655	5018682
GO:0006231	dTMP biosynthetic process	biological_process	0.42321	1	1	930	6	11655	5039462
GO:0042083	5/10-methylenetetrahydrofolate-dependent methyltransferase activity	molecular_function	0.42321	1	1	930	6	11655	5039462
GO:0046073	dTMP metabolic process	biological_process	0.42321	1	1	930	6	11655	5039462
GO:0016701	oxidoreductase activity/ acting on single donors with incorporation of molecular oxygen	molecular_function	0.42325	1	2	930	19	11655	5025197/5021073
GO:0005753	mitochondrial proton-transporting ATP synthase complex	cellular_component	0.42352	1	5	930	52	11655	5040722/5020652/5026272/5042805/5021958
GO:0010035	response to inorganic substance	biological_process	0.42607	1	1	930	7	11655	5022978
GO:0010038	response to metal ion	biological_process	0.42607	1	1	930	7	11655	5022978
GO:0009617	response to bacterium	biological_process	0.42649	1	2	930	18	11655	5037444/5031302
GO:0042742	defense response to bacterium	biological_process	0.42649	1	2	930	18	11655	5037444/5031302
GO:0019013	viral nucleocapsid	cellular_component	0.42712	1	2	930	18	11655	5030267/5018145
GO:0044877	macromolecular complex binding	molecular_function	0.43037	1	16	930	184	11655	5023391/5039957/5044387/5014919/5047627/5047837/5041593/5031252/5048103/5047374/5011138/5023247/5039849/5033180/5043678/5040601
GO:0006816	calcium ion transport	biological_process	0.43095	1	3	930	29	11655	5010925/5038919/5020599
GO:0003682	chromatin binding	molecular_function	0.43095	1	1	930	7	11655	5048103
GO:0070851	growth factor receptor binding	molecular_function	0.43123	1	2	930	17	11655	5017679/5034974
GO:0005938	cell cortex	cellular_component	0.43206	1	2	930	17	11655	5022694/5024269
GO:0019028	viral capsid	cellular_component	0.43234	1	8	930	88	11655	5047359/5028389/5044576/5018145/5009483/5024818/5030267/5040043
GO:0004379	glycylpeptide N-tetradecanoyltransferase activity	molecular_function	0.4332	1	1	930	7	11655	5011523
GO:0019107	myristoyltransferase activity	molecular_function	0.4332	1	1	930	7	11655	5011523
GO:0016903	oxidoreductase activity/ acting on the aldehyde or oxo group of donors	molecular_function	0.43321	1	2	930	18	11655	5035172/5033270
GO:0022406	membrane docking	biological_process	0.43445	1	3	930	29	11655	5042403/5022694/5045126
GO:0000139	Golgi membrane	cellular_component	0.43448	1	3	930	29	11655	5029334/5015633/5044822
GO:0016857	racemase and epimerase activity/ acting on carbohydrates and derivatives	molecular_function	0.43537	1	1	930	7	11655	5013845
GO:0000271	polysaccharide biosynthetic process	biological_process	0.43546	1	2	930	18	11655	5013845/5035149
GO:0016192	vesicle-mediated transport	biological_process	0.43549	1	18	930	210	11655	5026743/5022694/5017064/5035372/5044822/5030215/5013653/5028451/5009618/5035592/5034675/5022336/5035043/5045126/5029334/5011632/5035255/5009069
GO:0042132	fructose 1/6-bisphosphate 1-phosphatase activity	molecular_function	0.43558	1	1	930	7	11655	5025222
GO:0061024	membrane organization	biological_process	0.43578	1	11	930	125	11655	5021505/5039957/5014452/5043678/5030215/5044387/5035752/5030836/5017308/5017064/5023386
GO:0010467	gene expression	biological_process	0.43586	1	106	930	1340	11655	5012404/5028267/5024846/5030605/5021293/5035268/5012787/5036762/5023891/5025533/5035149/5033813/5017704/5025197/5028502/5033006/5018059/5040867/5037582/5030817/5045608/5011138/5039578/5022608/5020492/5033420/5030209/5045983/5040239/5028731/5013481/5009069/5011943/5019953/5033176/5042999/5026751/5020208/5033341/5016647/5037434/5010858/5024804/5029989/5016829/5034983/5017802/5019599/5009618/5021787…
GO:0009306	protein secretion	biological_process	0.43693	1	2	930	18	11655	5040419/5031786
GO:0051189	prosthetic group metabolic process	biological_process	0.43706	1	2	930	18	11655	5028731/5011414
GO:0000940	condensed chromosome outer kinetochore	cellular_component	0.43752	1	4	930	41	11655	5014131/5044299/5040713/5033180
GO:0061630	ubiquitin protein ligase activity	molecular_function	0.43793	1	2	930	18	11655	5013697/5029015
GO:0061659	ubiquitin-like protein ligase activity	molecular_function	0.43793	1	2	930	18	11655	5013697/5029015
GO:0031406	carboxylic acid binding	molecular_function	0.43922	1	1	930	7	11655	5028133
GO:0043177	organic acid binding	molecular_function	0.43922	1	1	930	7	11655	5028133
GO:0044444	cytoplasmic part	cellular_component	0.43989	1	70	930	892	11655	5044388/5031233/5028959/5042805/5044387/5031221/5032364/5021744/5015745/5028389/5019815/5034675/5009345/5021505/5024822/5028775/5015633/5044822/5040419/5016644/5021264/5036676/5035322/5041201/5030440/5021958/5045321/5032557/5042403/5047709/5019370/5028612/5014452/5016129/5009696/5021169/5026743/5012404/5021509/5021293/5024269/5035149/5027994/5043292/5038053/5035372/5043678/5029708/5026876/5033420…
GO:0034660	ncRNA metabolic process	biological_process	0.44012	1	20	930	236	11655	5045983/5024257/5040239/5028267/5028731/5012787/5031221/5021297/5022022/5016647/5011943/5029989/5034444/5018059/5016829/5037978/5029065/5022608/5034983/5017860
GO:0016671	oxidoreductase activity/ acting on a sulfur group of donors/ disulfide as acceptor	molecular_function	0.44047	1	1	930	8	11655	5028612
GO:1990542	mitochondrial transmembrane transport	biological_process	0.44106	1	2	930	18	11655	5048113/5021505
GO:0044248	cellular catabolic process	biological_process	0.44111	1	15	930	180	11655	5036981/5045499/5022637/5010657/5026761/5029869/5029015/5038026/5011016/5014937/5029708/5043171/5022109/5034991/5014452
GO:0003873	6-phosphofructo-2-kinase activity	molecular_function	0.44135	1	2	930	20	11655	5047837/5040601
GO:0006000	fructose metabolic process	biological_process	0.44135	1	2	930	20	11655	5047837/5040601
GO:0050661	NADP binding	molecular_function	0.44145	1	1	930	7	11655	5016520
GO:0050790	regulation of catalytic activity	biological_process	0.44155	1	5	930	56	11655	5012114/5041560/5011400/5017802/5017090
GO:0007219	Notch signaling pathway	biological_process	0.44201	1	1	930	7	11655	5029989
GO:0034062	RNA polymerase activity	molecular_function	0.44301	1	10	930	114	11655	5032786/5040779/5020492/5034338/5033280/5018114/5030209/5017802/5026751/5034919
GO:0004140	dephospho-CoA kinase activity	molecular_function	0.44348	1	1	930	7	11655	5016829
GO:0006625	protein targeting to peroxisome	biological_process	0.44398	1	1	930	7	11655	5042403
GO:0043574	peroxisomal transport	biological_process	0.44398	1	1	930	7	11655	5042403
GO:0072662	protein localization to peroxisome	biological_process	0.44398	1	1	930	7	11655	5042403
GO:0072663	establishment of protein localization to peroxisome	biological_process	0.44398	1	1	930	7	11655	5042403
GO:0070070	proton-transporting V-type ATPase complex assembly	biological_process	0.44402	1	1	930	7	11655	5008770
GO:0070072	vacuolar proton-transporting V-type ATPase complex assembly	biological_process	0.44402	1	1	930	7	11655	5008770
GO:0008643	carbohydrate transport	biological_process	0.44445	1	3	930	30	11655	5015633/5047545/5031746
GO:0005623	cell	cellular_component	0.44566	1	179	930	2257	11655	5015838/5028612/5014452/5020039/5019370/5026743/5009696/5021169/5016129/5008750/5042403/5035043/5021171/5042881/5047709/5028320/5022587/5021958/5013697/5030440/5032557/5045126/5035322/5018145/5014131/5016743/5044822/5047112/5015633/5033417/5043143/5021264/5015080/5040419/5011340/5040775/5042395/5048103/5037515/5019815/5010599/5015654/5022245/5020599/5042400/5018831/5031221/5044387/5029453/5036231…
GO:0044464	cell part	cellular_component	0.44566	1	179	930	2257	11655	5037515/5048103/5019815/5042395/5010599/5015654/5033417/5015633/5043143/5044822/5047112/5040775/5021264/5040419/5015080/5011340/5029015/5029453/5036231/5010220/5022245/5018831/5031221/5044387/5020599/5042400/5042881/5042403/5021171/5035043/5022587/5028320/5047709/5028612/5020039/5019370/5014452/5015838/5009696/5021169/5008750/5016129/5026743/5018145/5035322/5016743/5014131/5013697/5030440/5021958…
GO:0009890	negative regulation of biosynthetic process	biological_process	0.44622	1	2	930	18	11655	5010858/5017704
GO:0010558	negative regulation of macromolecule biosynthetic process	biological_process	0.44622	1	2	930	18	11655	5017704/5010858
GO:0031327	negative regulation of cellular biosynthetic process	biological_process	0.44622	1	2	930	18	11655	5010858/5017704
GO:0051172	negative regulation of nitrogen compound metabolic process	biological_process	0.44622	1	2	930	18	11655	5017704/5010858
GO:2000113	negative regulation of cellular macromolecule biosynthetic process	biological_process	0.44622	1	2	930	18	11655	5010858/5017704
GO:0031023	microtubule organizing center organization	biological_process	0.44872	1	1	930	7	11655	5028389
GO:0051235	maintenance of location	biological_process	0.44979	1	2	930	19	11655	5039876/5012743
GO:0009967	positive regulation of signal transduction	biological_process	0.44981	1	1	930	7	11655	5029989
GO:0010647	positive regulation of cell communication	biological_process	0.44981	1	1	930	7	11655	5029989
GO:0023056	positive regulation of signaling	biological_process	0.44981	1	1	930	7	11655	5029989
GO:0003690	double-stranded DNA binding	molecular_function	0.4501	1	3	930	30	11655	5025805/5011599/5041325
GO:0018106	peptidyl-histidine phosphorylation	biological_process	0.45136	1	1	930	7	11655	5019874
GO:0018202	peptidyl-histidine modification	biological_process	0.45136	1	1	930	7	11655	5019874
GO:0004190	aspartic-type endopeptidase activity	molecular_function	0.45139	1	9	930	102	11655	5041238/5034389/5018059/5042011/5037014/5024063/5027653/5042774/5017586
GO:0070001	aspartic-type peptidase activity	molecular_function	0.45139	1	9	930	102	11655	5037014/5027653/5024063/5042774/5017586/5041238/5018059/5034389/5042011
GO:0006040	amino sugar metabolic process	biological_process	0.45166	1	1	930	7	11655	5043171
GO:0032270	positive regulation of cellular protein metabolic process	biological_process	0.45198	1	1	930	7	11655	5037186
GO:0051247	positive regulation of protein metabolic process	biological_process	0.45198	1	1	930	7	11655	5037186
GO:0006528	asparagine metabolic process	biological_process	0.45232	1	1	930	7	11655	5036508
GO:0006529	asparagine biosynthetic process	biological_process	0.45232	1	1	930	7	11655	5036508
GO:0016567	protein ubiquitination	biological_process	0.45282	1	2	930	18	11655	5013697/5029015
GO:0000228	nuclear chromosome	cellular_component	0.45293	1	6	930	65	11655	5025172/5014131/5009618/5044299/5040713/5018157
GO:0007052	mitotic spindle organization	biological_process	0.4551	1	1	930	7	11655	5040713
GO:0030472	mitotic spindle organization in nucleus	biological_process	0.4551	1	1	930	7	11655	5040713
GO:0019079	viral genome replication	biological_process	0.45568	1	3	930	31	11655	5034983/5031017/5022022
GO:0005543	phospholipid binding	molecular_function	0.45639	1	5	930	57	11655	5027447/5030861/5025693/5037566/5030373
GO:0014070	response to organic cyclic compound	biological_process	0.45711	1	1	930	7	11655	5030666
GO:0006396	RNA processing	biological_process	0.45925	1	19	930	228	11655	5010220/5045983/5024257/5040239/5028731/5023948/5012787/5042400/5022022/5047941/5016829/5009252/5019815/5037434/5025197/5028502/5009345/5029065/5034983
GO:0007218	neuropeptide signaling pathway	biological_process	0.45951	1	1	930	7	11655	5042300
GO:0005991	trehalose metabolic process	biological_process	0.45977	1	1	930	7	11655	5022637
GO:0006305	DNA alkylation	biological_process	0.46069	1	1	930	8	11655	5021787
GO:0006306	DNA methylation	biological_process	0.46069	1	1	930	8	11655	5021787
GO:0040029	regulation of gene expression/ epigenetic	biological_process	0.46069	1	1	930	8	11655	5021787
GO:0044728	DNA methylation or demethylation	biological_process	0.46069	1	1	930	8	11655	5021787
GO:0009725	response to hormone	biological_process	0.46238	1	1	930	7	11655	5030666
GO:0004129	cytochrome-c oxidase activity	molecular_function	0.46332	1	2	930	19	11655	5025234/5045115
GO:0016675	oxidoreductase activity/ acting on a heme group of donors	molecular_function	0.46332	1	2	930	19	11655	5045115/5025234
GO:0016676	oxidoreductase activity/ acting on a heme group of donors/ oxygen as acceptor	molecular_function	0.46332	1	2	930	19	11655	5025234/5045115
GO:0071495	cellular response to endogenous stimulus	biological_process	0.46363	1	1	930	7	11655	5030666
GO:0071103	DNA conformation change	biological_process	0.46634	1	4	930	42	11655	5038903/5037422/5035460/5019560
GO:0009129	pyrimidine nucleoside monophosphate metabolic process	biological_process	0.46742	1	1	930	7	11655	5039462
GO:0009130	pyrimidine nucleoside monophosphate biosynthetic process	biological_process	0.46742	1	1	930	7	11655	5039462
GO:0009157	deoxyribonucleoside monophosphate biosynthetic process	biological_process	0.46742	1	1	930	7	11655	5039462
GO:0009162	deoxyribonucleoside monophosphate metabolic process	biological_process	0.46742	1	1	930	7	11655	5039462
GO:0009176	pyrimidine deoxyribonucleoside monophosphate metabolic process	biological_process	0.46742	1	1	930	7	11655	5039462
GO:0009177	pyrimidine deoxyribonucleoside monophosphate biosynthetic process	biological_process	0.46742	1	1	930	7	11655	5039462
GO:0009221	pyrimidine deoxyribonucleotide biosynthetic process	biological_process	0.46742	1	1	930	7	11655	5039462
GO:0009263	deoxyribonucleotide biosynthetic process	biological_process	0.46742	1	1	930	7	11655	5039462
GO:0009265	2'-deoxyribonucleotide biosynthetic process	biological_process	0.46742	1	1	930	7	11655	5039462
GO:0046385	deoxyribose phosphate biosynthetic process	biological_process	0.46742	1	1	930	7	11655	5039462
GO:0015293	symporter activity	molecular_function	0.46846	1	2	930	19	11655	5015633/5041582
GO:0015294	solute:cation symporter activity	molecular_function	0.46846	1	2	930	19	11655	5015633/5041582
GO:0030031	cell projection assembly	biological_process	0.47082	1	4	930	42	11655	5009551/5042403/5026896/5028040
GO:0000922	spindle pole	cellular_component	0.47084	1	1	930	7	11655	5028389
GO:0006626	protein targeting to mitochondrion	biological_process	0.47197	1	2	930	19	11655	5021505/5048113
GO:0060589	nucleoside-triphosphatase regulator activity	molecular_function	0.47213	1	5	930	56	11655	5014452/5035521/5020599/5038919/5035149
GO:0005856	cytoskeleton	cellular_component	0.47323	1	16	930	189	11655	5012232/5040713/5014131/5014055/5044299/5024388/5044994/5024541/5028389/5015654/5028320/5022587/5024822/5045608/5046784/5033180
GO:0019220	regulation of phosphate metabolic process	biological_process	0.47713	1	2	930	22	11655	5037186/5043208
GO:0051174	regulation of phosphorus metabolic process	biological_process	0.47713	1	2	930	22	11655	5037186/5043208
GO:0032991	macromolecular complex	cellular_component	0.47764	1	96	930	1222	11655	5032557/5020294/5021958/5044299/5036290/5013697/5014131/5044889/5035322/5018145/5012232/5036676/5011016/5026743/5009696/5021169/5015838/5019370/5014452/5033180/5013980/5028320/5022587/5014147/5021171/5042881/5029053/5042400/5020599/5031221/5044387/5018831/5032364/5041471/5042805/5011294/5031233/5010220/5036231/5037186/5029453/5029015/5016644/5044822/5045499/5024822/5009345/5021505/5037515/5034675…
GO:0005086	ARF guanyl-nucleotide exchange factor activity	molecular_function	0.47906	1	1	930	7	11655	5014649
GO:0032011	ARF protein signal transduction	biological_process	0.47906	1	1	930	7	11655	5014649
GO:0032012	regulation of ARF protein signal transduction	biological_process	0.47906	1	1	930	7	11655	5014649
GO:0008152	metabolic process	biological_process	0.4803	1	452	930	5641	11655	5037620/5021509/5021293/5013277/5039991/5026059/5044607/5023891/5038938/5035246/5041238/5033270/5045391/5018059/5044930/5034352/5013845/5027865/5026876/5031584/5019565/5032245/5031963/5023014/5030151/5025172/5042591/5030209/5045868/5028001/5009688/5032886/5011632/5020026/5044901/5012714/5031252/5016987/5046826/5025150/5041086/5039753/5016829/5013123/5019599/5048113/5039525/5026272/5012114/5019593…
GO:0051701	interaction with host	biological_process	0.48067	1	9	930	104	11655	5016843/5014452/5036096/5019530/5028084/5033775/5023263/5034788/5017795
GO:0016854	racemase and epimerase activity	molecular_function	0.4811	1	1	930	8	11655	5013845
GO:0032446	protein modification by small protein conjugation	biological_process	0.4812	1	2	930	19	11655	5029015/5013697
GO:0004826	phenylalanine-tRNA ligase activity	molecular_function	0.48144	1	1	930	8	11655	5027922
GO:0016043	cellular component organization	biological_process	0.48221	1	51	930	625	11655	5021505/5046916/5008770/5028040/5028389/5045499/5037422/5033006/5030215/5043678/5034611/5021264/5017141/5017740/5035752/5026896/5036868/5040713/5036113/5023386/5022022/5042342/5035268/5044387/5030836/5019560/5042403/5024541/5041508/5009618/5048113/5033180/5034983/5014452/5011016/5026743/5017064/5038903/5011202/5029743/5014131/5039957/5025172/5038258/5035460/5022000/5044299/5018157/5009551/5017308…
GO:0009165	nucleotide biosynthetic process	biological_process	0.4825	1	16	930	187	11655	5040722/5029989/5032253/5016829/5026272/5024950/5039462/5012114/5011568/5023551/5044889/5020652/5042805/5021958/5041471/5038484
GO:1901293	nucleoside phosphate biosynthetic process	biological_process	0.4825	1	16	930	187	11655	5044889/5011568/5023551/5038484/5020652/5042805/5021958/5041471/5029989/5040722/5032253/5016829/5039462/5012114/5026272/5024950
GO:0009060	aerobic respiration	biological_process	0.48327	1	1	930	8	11655	5032494
GO:0019203	carbohydrate phosphatase activity	molecular_function	0.48336	1	1	930	8	11655	5025222
GO:0050308	sugar-phosphatase activity	molecular_function	0.48336	1	1	930	8	11655	5025222
GO:0046914	transition metal ion binding	molecular_function	0.48345	1	51	930	637	11655	5042805/5043171/5035994/5018749/5015738/5023891/5013143/5044604/5018740/5016159/5047451/5027865/5037582/5032937/5035411/5029064/5029292/5026047/5020907/5012938/5042395/5044020/5023953/5035505/5041731/5013697/5038921/5021189/5011971/5044349/5044994/5042999/5035255/5024532/5044853/5019384/5036082/5034338/5042419/5026344/5024961/5019599/5021169/5045500/5017064/5039190/5042881/5033067/5012388/5039457…
GO:0033013	tetrapyrrole metabolic process	biological_process	0.48527	1	4	930	45	11655	5036981/5020692/5023217/5044728
GO:0032984	macromolecular complex disassembly	biological_process	0.48564	1	2	930	21	11655	5035268/5033006
GO:0043241	protein complex disassembly	biological_process	0.48564	1	2	930	21	11655	5035268/5033006
GO:0065009	regulation of molecular function	biological_process	0.4859	1	5	930	59	11655	5041560/5017090/5017802/5011400/5012114
GO:0015238	drug transmembrane transporter activity	molecular_function	0.48624	1	2	930	20	11655	5022245/5047450
GO:0090484	drug transporter activity	molecular_function	0.48624	1	2	930	20	11655	5022245/5047450
GO:0043232	intracellular non-membrane-bounded organelle	cellular_component	0.48757	1	44	930	573	11655	5016644/5033417/5045608/5024822/5037422/5015654/5048103/5019815/5037515/5028389/5009345/5024269/5031221/5019560/5024388/5021293/5040713/5012404/5009696/5026743/5033180/5046784/5019370/5009618/5028320/5022587/5041508/5024541/5044994/5020294/5026751/5032557/5009069/5019953/5018157/5044299/5030209/5014055/5022000/5014131/5025172/5036676/5012232/5011202
GO:0006886	intracellular protein transport	biological_process	0.48799	1	22	930	262	11655	5026743/5016129/5028451/5048113/5009618/5044822/5043678/5042199/5042403/5021505/5022336/5034675/5035255/5023386/5029334/5011632/5044387/5030836/5027459/5028959/5009069/5039957
GO:0098542	defense response to other organism	biological_process	0.48817	1	3	930	33	11655	5036096/5037444/5031302
GO:0005618	cell wall	cellular_component	0.49108	1	1	930	8	11655	5032245
GO:0006820	anion transport	biological_process	0.49173	1	9	930	105	11655	5017586/5033775/5014452/5024846/5042649/5027994/5032738/5026896/5019874
GO:0051119	sugar transmembrane transporter activity	molecular_function	0.49227	1	1	930	8	11655	5015633
GO:0015002	heme-copper terminal oxidase activity	molecular_function	0.49347	1	2	930	20	11655	5045115/5025234
GO:0007008	outer mitochondrial membrane organization	biological_process	0.4935	1	1	930	8	11655	5021505
GO:0045040	protein import into mitochondrial outer membrane	biological_process	0.4935	1	1	930	8	11655	5021505
GO:0090151	establishment of protein localization to mitochondrial membrane	biological_process	0.4935	1	1	930	8	11655	5021505
GO:0046488	phosphatidylinositol metabolic process	biological_process	0.49385	1	8	930	92	11655	5041665/5020916/5027459/5044726/5039127/5047709/5041201/5016522
GO:0002683	negative regulation of immune system process	biological_process	0.49414	1	1	930	8	11655	5036096
GO:0002698	negative regulation of immune effector process	biological_process	0.49414	1	1	930	8	11655	5036096
GO:0002832	negative regulation of response to biotic stimulus	biological_process	0.49414	1	1	930	8	11655	5036096
GO:0020012	evasion or tolerance of host immune response	biological_process	0.49414	1	1	930	8	11655	5036096
GO:0030682	evasion or tolerance of host defense response	biological_process	0.49414	1	1	930	8	11655	5036096
GO:0030683	evasion or tolerance by virus of host immune response	biological_process	0.49414	1	1	930	8	11655	5036096
GO:0031348	negative regulation of defense response	biological_process	0.49414	1	1	930	8	11655	5036096
GO:0032102	negative regulation of response to external stimulus	biological_process	0.49414	1	1	930	8	11655	5036096
GO:0043901	negative regulation of multi-organism process	biological_process	0.49414	1	1	930	8	11655	5036096
GO:0050687	negative regulation of defense response to virus	biological_process	0.49414	1	1	930	8	11655	5036096
GO:0051805	evasion or tolerance of immune response of other organism involved in symbiotic interaction	biological_process	0.49414	1	1	930	8	11655	5036096
GO:0051807	evasion or tolerance of defense response of other organism involved in symbiotic interaction	biological_process	0.49414	1	1	930	8	11655	5036096
GO:0052564	response to immune response of other organism involved in symbiotic interaction	biological_process	0.49414	1	1	930	8	11655	5036096
GO:0052572	response to host immune response	biological_process	0.49414	1	1	930	8	11655	5036096
GO:0042651	thylakoid membrane	cellular_component	0.49503	1	1	930	8	11655	5008750
GO:0007617	mating behavior	biological_process	0.49517	1	1	930	8	11655	5019615
GO:0019098	reproductive behavior	biological_process	0.49517	1	1	930	8	11655	5019615
GO:0044705	multi-organism reproductive behavior	biological_process	0.49517	1	1	930	8	11655	5019615
GO:0022402	cell cycle process	biological_process	0.49548	1	9	930	106	11655	5011016/5017141/5044299/5033180/5041508/5014131/5045499/5040713/5028389
GO:0019842	vitamin binding	molecular_function	0.49657	1	1	930	8	11655	5016129
GO:0005829	cytosol	cellular_component	0.49733	1	1	930	8	11655	5035322
GO:0044445	cytosolic part	cellular_component	0.49733	1	1	930	8	11655	5035322
GO:0006366	transcription from RNA polymerase II promoter	biological_process	0.49758	1	4	930	45	11655	5018831/5014452/5024846/5036290
GO:0004550	nucleoside diphosphate kinase activity	molecular_function	0.49808	1	1	930	9	11655	5011568
GO:0006183	GTP biosynthetic process	biological_process	0.49808	1	1	930	9	11655	5011568
GO:0006228	UTP biosynthetic process	biological_process	0.49808	1	1	930	9	11655	5011568
GO:0006241	CTP biosynthetic process	biological_process	0.49808	1	1	930	9	11655	5011568
GO:0009148	pyrimidine nucleoside triphosphate biosynthetic process	biological_process	0.49808	1	1	930	9	11655	5011568
GO:0009208	pyrimidine ribonucleoside triphosphate metabolic process	biological_process	0.49808	1	1	930	9	11655	5011568
GO:0009209	pyrimidine ribonucleoside triphosphate biosynthetic process	biological_process	0.49808	1	1	930	9	11655	5011568
GO:0046036	CTP metabolic process	biological_process	0.49808	1	1	930	9	11655	5011568
GO:0046039	GTP metabolic process	biological_process	0.49808	1	1	930	9	11655	5011568
GO:0046051	UTP metabolic process	biological_process	0.49808	1	1	930	9	11655	5011568
GO:0046131	pyrimidine ribonucleoside metabolic process	biological_process	0.49808	1	1	930	9	11655	5011568
GO:0046132	pyrimidine ribonucleoside biosynthetic process	biological_process	0.49808	1	1	930	9	11655	5011568
GO:0046134	pyrimidine nucleoside biosynthetic process	biological_process	0.49808	1	1	930	9	11655	5011568
GO:0015925	galactosidase activity	molecular_function	0.49878	1	1	930	8	11655	5026798
GO:1901981	phosphatidylinositol phosphate binding	molecular_function	0.50046	1	1	930	10	11655	5030373
GO:0005737	cytoplasm	cellular_component	0.50048	1	81	930	1046	11655	5021293/5024269/5036762/5035149/5012404/5021509/5028267/5022637/5043678/5035372/5029708/5026876/5028502/5027994/5043292/5038053/5009021/5009069/5019953/5020652/5026751/5029334/5011632/5035255/5016647/5033420/5030209/5022000/5039957/5025172/5026272/5048113/5028451/5009618/5025805/5022694/5016522/5040722/5026761/5028959/5043208/5042805/5032364/5031221/5044387/5015745/5021744/5031233/5044388/5015633…
GO:0010033	response to organic substance	biological_process	0.50078	1	2	930	20	11655	5030666/5027822
GO:0042393	histone binding	molecular_function	0.50186	1	1	930	8	11655	5016129
GO:0019799	tubulin N-acetyltransferase activity	molecular_function	0.50235	1	1	930	9	11655	5022587
GO:0071929	alpha-tubulin acetylation	biological_process	0.50235	1	1	930	9	11655	5022587
GO:0042440	pigment metabolic process	biological_process	0.50506	1	2	930	21	11655	5036981/5012787
GO:0032940	secretion by cell	biological_process	0.5058	1	5	930	57	11655	5030215/5022694/5040419/5031786/5045126
GO:0046903	secretion	biological_process	0.5058	1	5	930	57	11655	5030215/5040419/5031786/5022694/5045126
GO:0019867	outer membrane	cellular_component	0.50592	1	9	930	106	11655	5026896/5021505/5042403/5044020/5009635/5031671/5048113/5016129/5009551
GO:0072348	sulfur compound transport	biological_process	0.5067	1	1	930	8	11655	5022245
GO:0004559	alpha-mannosidase activity	molecular_function	0.50963	1	1	930	8	11655	5039064
GO:0015923	mannosidase activity	molecular_function	0.50963	1	1	930	8	11655	5039064
GO:0008408	3'-5' exonuclease activity	molecular_function	0.50994	1	2	930	22	11655	5034991/5029015
GO:0033644	host cell membrane	cellular_component	0.5101	1	3	930	33	11655	5038026/5042575/5036776
GO:0044218	other organism cell membrane	cellular_component	0.5101	1	3	930	33	11655	5042575/5036776/5038026
GO:0044279	other organism membrane	cellular_component	0.5101	1	3	930	33	11655	5036776/5042575/5038026
GO:0005852	eukaryotic translation initiation factor 3 complex	cellular_component	0.51021	1	1	930	9	11655	5021169
GO:0010564	regulation of cell cycle process	biological_process	0.51203	1	2	930	20	11655	5011016/5045499
GO:0006471	protein ADP-ribosylation	biological_process	0.51277	1	1	930	8	11655	5036096
GO:0019068	virion assembly	biological_process	0.51286	1	2	930	21	11655	5036113/5034611
GO:0002161	aminoacyl-tRNA editing activity	molecular_function	0.51369	1	1	930	8	11655	5023890
GO:0022411	cellular component disassembly	biological_process	0.51496	1	2	930	22	11655	5035268/5033006
GO:0018143	nucleic acid-protein covalent cross-linking	biological_process	0.51522	1	1	930	8	11655	5033280
GO:0018144	RNA-protein covalent cross-linking	biological_process	0.51522	1	1	930	8	11655	5033280
GO:0070925	organelle assembly	biological_process	0.51796	1	3	930	34	11655	5017141/5011202/5028040
GO:0065004	protein-DNA complex assembly	biological_process	0.51939	1	2	930	22	11655	5011202/5017141
GO:0071824	protein-DNA complex subunit organization	biological_process	0.51939	1	2	930	22	11655	5011202/5017141
GO:0043228	non-membrane-bounded organelle	cellular_component	0.52014	1	44	930	579	11655	5040713/5012404/5019560/5031221/5024269/5024388/5021293/5024822/5037422/5015654/5028389/5048103/5037515/5019815/5009345/5016644/5033417/5045608/5014055/5022000/5030209/5025172/5014131/5012232/5036676/5011202/5026751/5044994/5020294/5032557/5018157/5009069/5019953/5044299/5022587/5028320/5041508/5024541/5009696/5026743/5019370/5046784/5033180/5009618
GO:0044430	cytoskeletal part	cellular_component	0.52064	1	15	930	182	11655	5044994/5044299/5045608/5033180/5024388/5014131/5015654/5014055/5028320/5022587/5024822/5024541/5040713/5028389/5012232
GO:0098519	nucleotide phosphatase activity/ acting on free nucleotides	molecular_function	0.5213	1	3	930	33	11655	5034983/5022022/5030836
GO:1990234	transferase complex	cellular_component	0.52186	1	10	930	125	11655	5045499/5031233/5033420/5024532/5029015/5011016/5035149/5018749/5013697/5036096
GO:0000746	conjugation	biological_process	0.52193	1	2	930	20	11655	5031671/5022022
GO:0004576	oligosaccharyl transferase activity	molecular_function	0.52375	1	1	930	9	11655	5025262
GO:0051205	protein insertion into membrane	biological_process	0.5248	1	1	930	9	11655	5014452
GO:0016840	carbon-nitrogen lyase activity	molecular_function	0.52506	1	1	930	9	11655	5032253
GO:0010181	FMN binding	molecular_function	0.52586	1	1	930	9	11655	5038184
GO:0034464	BBSome	cellular_component	0.52742	1	1	930	9	11655	5028040
GO:0016247	channel regulator activity	molecular_function	0.52752	1	4	930	45	11655	5038919/5020599/5017740/5024269
GO:0048584	positive regulation of response to stimulus	biological_process	0.52853	1	1	930	9	11655	5029989
GO:0030118	clathrin coat	cellular_component	0.52889	1	2	930	21	11655	5044822/5029334
GO:0004719	protein-L-isoaspartate (D-aspartate) O-methyltransferase activity	molecular_function	0.52982	1	1	930	10	11655	5026977
GO:0030076	light-harvesting complex	cellular_component	0.53106	1	1	930	9	11655	5032364
GO:0051705	multi-organism behavior	biological_process	0.53126	1	1	930	9	11655	5019615
GO:0005184	neuropeptide hormone activity	molecular_function	0.53282	1	1	930	9	11655	5021066
GO:0019236	response to pheromone	biological_process	0.53302	1	1	930	9	11655	5027822
GO:0005787	signal peptidase complex	cellular_component	0.53319	1	2	930	23	11655	5031233/5033420
GO:0006465	signal peptide processing	biological_process	0.53319	1	2	930	23	11655	5031233/5033420
GO:0019229	regulation of vasoconstriction	biological_process	0.53377	1	1	930	9	11655	5025891
GO:0042310	vasoconstriction	biological_process	0.53377	1	1	930	9	11655	5025891
GO:0035556	intracellular signal transduction	biological_process	0.53433	1	35	930	449	11655	5017281/5024532/5044889/5044939/5039878/5010323/5011319/5028001/5025728/5014572/5038725/5018682/5047574/5047837/5010598/5023676/5040601/5039849/5023551/5033954/5019655/5026297/5030610/5043023/5040085/5023386/5014649/5030836/5044330/5019874/5024822/5045608/5029863/5037297/5029292
GO:0030234	enzyme regulator activity	molecular_function	0.53493	1	12	930	150	11655	5042881/5029453/5024756/5038919/5014452/5037663/5015702/5035521/5021169/5011632/5035149/5020599
GO:0034453	microtubule anchoring	biological_process	0.53556	1	3	930	34	11655	5024541/5044299/5044994
GO:0044764	multi-organism cellular process	biological_process	0.53615	1	26	930	319	11655	5012773/5036096/5008811/5034611/5034983/5014452/5033775/5044292/5032769/5025709/5009953/5019126/5031671/5016843/5023263/5028084/5019530/5020208/5031017/5022022/5038026/5034788/5017795/5036113/5026037/5042575
GO:0051302	regulation of cell division	biological_process	0.53616	1	2	930	21	11655	5045499/5011016
GO:0060478	acrosomal vesicle exocytosis	biological_process	0.53621	1	1	930	9	11655	5030215
GO:0009607	response to biotic stimulus	biological_process	0.53628	1	5	930	61	11655	5036096/5034788/5011683/5037444/5031302
GO:0009218	pyrimidine ribonucleotide metabolic process	biological_process	0.53656	1	1	930	10	11655	5011568
GO:0009220	pyrimidine ribonucleotide biosynthetic process	biological_process	0.53656	1	1	930	10	11655	5011568
GO:0006213	pyrimidine nucleoside metabolic process	biological_process	0.53741	1	1	930	10	11655	5011568
GO:0002697	regulation of immune effector process	biological_process	0.53747	1	1	930	9	11655	5036096
GO:0002831	regulation of response to biotic stimulus	biological_process	0.53747	1	1	930	9	11655	5036096
GO:0031347	regulation of defense response	biological_process	0.53747	1	1	930	9	11655	5036096
GO:0050688	regulation of defense response to virus	biological_process	0.53747	1	1	930	9	11655	5036096
GO:0050690	regulation of defense response to virus by virus	biological_process	0.53747	1	1	930	9	11655	5036096
GO:0016887	ATPase activity	molecular_function	0.53812	1	27	930	331	11655	5029065/5034983/5023454/5014452/5037663/5019599/5023676/5030215/5030267/5047837/5016829/5021171/5017823/5030836/5044387/5022022/5023386/5031017/5025728/5028001/5041471/5033176/5026037/5026297/5028731/5037620/5030885
GO:0005125	cytokine activity	molecular_function	0.53846	1	1	930	9	11655	5014287
GO:0044429	mitochondrial part	cellular_component	0.53849	1	12	930	149	11655	5022000/5040722/5027994/5021505/5016129/5015745/5020652/5026272/5042805/5048113/5021958/5021293
GO:0019898	extrinsic component of membrane	cellular_component	0.5394	1	1	930	9	11655	5014452
GO:0006836	neurotransmitter transport	biological_process	0.53961	1	1	930	9	11655	5041582
GO:0019318	hexose metabolic process	biological_process	0.54114	1	4	930	49	11655	5025222/5026798/5047837/5040601
GO:0071704	organic substance metabolic process	biological_process	0.54129	1	399	930	4998	11655	5012714/5031252/5016987/5046826/5039753/5041086/5016829/5025150/5013123/5019599/5026272/5012114/5019593/5020692/5032245/5023014/5030151/5025172/5042591/5030209/5045868/5028001/5009688/5011632/5032886/5020026/5044901/5041238/5018059/5045391/5044930/5034352/5013845/5027865/5026876/5019565/5021509/5021293/5013277/5039991/5026059/5023891/5038938/5042881/5021682/5047709/5030267/5034444/5036981/5041724…
GO:0005622	intracellular	cellular_component	0.54138	1	162	930	2083	11655	5040713/5045260/5021248/5037620/5021509/5021293/5024388/5024269/5028502/5018331/5040867/5043292/5027994/5043678/5026876/5011202/5030151/5038258/5025172/5039957/5014055/5030209/5016647/5035255/5011632/5026751/5043180/5024541/5016522/5048113/5028451/5026272/5046784/5022694/5012114/5029453/5029015/5010220/5042400/5020599/5044387/5031221/5018831/5042395/5019815/5048103/5037515/5015654/5010599/5047112…
GO:0007051	spindle organization	biological_process	0.54147	1	1	930	9	11655	5040713
GO:0006298	mismatch repair	biological_process	0.542	1	2	930	22	11655	5041325/5011599
GO:0030983	mismatched DNA binding	molecular_function	0.542	1	2	930	22	11655	5011599/5041325
GO:0072350	tricarboxylic acid metabolic process	biological_process	0.54425	1	1	930	9	11655	5032494
GO:0019751	polyol metabolic process	biological_process	0.5446	1	1	930	9	11655	5025222
GO:0003824	catalytic activity	molecular_function	0.54466	1	444	930	5507	11655	5011405/5041731/5040387/5033176/5026751/5016647/5014153/5017799/5028731/5034338/5021787/5024961/5037444/5024450/5022694/5028941/5022675/5022163/5016522/5028219/5021899/5047837/5041901/5016493/5014919/5045603/5019869/5016520/5012460/5029863/5028410/5016240/5044728/5037663/5027653/5026468/5029601/5039064/5022608/5028502/5025197/5023349/5018331/5019874/5043292/5032253/5044372/5011523/5018252/5025034…
GO:0071310	cellular response to organic substance	biological_process	0.54621	1	1	930	9	11655	5030666
GO:0000175	3'-5'-exoribonuclease activity	molecular_function	0.54642	1	1	930	11	11655	5034991
GO:0004532	exoribonuclease activity	molecular_function	0.54642	1	1	930	11	11655	5034991
GO:0004535	poly(A)-specific ribonuclease activity	molecular_function	0.54642	1	1	930	11	11655	5034991
GO:0016896	exoribonuclease activity/ producing 5'-phosphomonoesters	molecular_function	0.54642	1	1	930	11	11655	5034991
GO:0009061	anaerobic respiration	biological_process	0.5485	1	1	930	9	11655	5023891
GO:0015947	methane metabolic process	biological_process	0.5485	1	1	930	9	11655	5023891
GO:0015948	methanogenesis	biological_process	0.5485	1	1	930	9	11655	5023891
GO:0015975	energy derivation by oxidation of reduced inorganic compounds	biological_process	0.5485	1	1	930	9	11655	5023891
GO:0043446	cellular alkane metabolic process	biological_process	0.5485	1	1	930	9	11655	5023891
GO:0043447	alkane biosynthetic process	biological_process	0.5485	1	1	930	9	11655	5023891
GO:0009719	response to endogenous stimulus	biological_process	0.54901	1	1	930	9	11655	5030666
GO:0022804	active transmembrane transporter activity	molecular_function	0.54998	1	16	930	193	11655	5021171/5030596/5014452/5015633/5031746/5025234/5041582/5047450/5037620/5030885/5042894/5038814/5031671/5041471/5043180/5031786
GO:0005742	mitochondrial outer membrane translocase complex	cellular_component	0.5506	1	2	930	22	11655	5021505/5048113
GO:0098799	outer mitochondrial membrane protein complex	cellular_component	0.5506	1	2	930	22	11655	5021505/5048113
GO:0044454	nuclear chromosome part	cellular_component	0.55073	1	5	930	59	11655	5040713/5044299/5009618/5014131/5025172
GO:0008200	ion channel inhibitor activity	molecular_function	0.55106	1	2	930	21	11655	5024269/5017740
GO:0016248	channel inhibitor activity	molecular_function	0.55106	1	2	930	21	11655	5024269/5017740
GO:0015077	monovalent inorganic cation transmembrane transporter activity	molecular_function	0.55326	1	22	930	273	11655	5014452/5026272/5025234/5035634/5041582/5012114/5029053/5028666/5022850/5045115/5014147/5040722/5030596/5036776/5020652/5031294/5042805/5021958/5037014/5031671/5043180/5045438
GO:0070585	protein localization to mitochondrion	biological_process	0.55334	1	2	930	22	11655	5021505/5048113
GO:0072655	establishment of protein localization to mitochondrion	biological_process	0.55334	1	2	930	22	11655	5048113/5021505
GO:0045444	fat cell differentiation	biological_process	0.55399	1	2	930	22	11655	5021982/5032385
GO:0009878	nodule morphogenesis	biological_process	0.55444	1	2	930	22	11655	5046796/5012404
GO:0009886	post-embryonic morphogenesis	biological_process	0.55444	1	2	930	22	11655	5012404/5046796
GO:0044111	development involved in symbiotic interaction	biological_process	0.55444	1	2	930	22	11655	5012404/5046796
GO:0022603	regulation of anatomical structure morphogenesis	biological_process	0.55486	1	1	930	9	11655	5046916
GO:0010604	positive regulation of macromolecule metabolic process	biological_process	0.55546	1	2	930	23	11655	5037186/5032769
GO:0005956	protein kinase CK2 complex	cellular_component	0.55555	1	1	930	11	11655	5029453
GO:0034220	ion transmembrane transport	biological_process	0.55721	1	16	930	204	11655	5012114/5035634/5026272/5014452/5040722/5014147/5032876/5028666/5029053/5041471/5037014/5021958/5031294/5042805/5020652/5010925
GO:0000145	exocyst	cellular_component	0.55809	1	1	930	9	11655	5022694
GO:0004601	peroxidase activity	molecular_function	0.55858	1	1	930	10	11655	5036081
GO:0072525	pyridine-containing compound biosynthetic process	biological_process	0.55886	1	1	930	10	11655	5024950
GO:0009893	positive regulation of metabolic process	biological_process	0.56021	1	3	930	36	11655	5032769/5011400/5037186
GO:0015937	coenzyme A biosynthetic process	biological_process	0.56083	1	1	930	10	11655	5016829
GO:0033866	nucleoside bisphosphate biosynthetic process	biological_process	0.56083	1	1	930	10	11655	5016829
GO:0034030	ribonucleoside bisphosphate biosynthetic process	biological_process	0.56083	1	1	930	10	11655	5016829
GO:0034033	purine nucleoside bisphosphate biosynthetic process	biological_process	0.56083	1	1	930	10	11655	5016829
GO:0000784	nuclear chromosome/ telomeric region	cellular_component	0.56166	1	1	930	10	11655	5025172
GO:0031099	regeneration	biological_process	0.56293	1	1	930	10	11655	5019245
GO:0042246	tissue regeneration	biological_process	0.56293	1	1	930	10	11655	5019245
GO:0048589	developmental growth	biological_process	0.56293	1	1	930	10	11655	5019245
GO:0006650	glycerophospholipid metabolic process	biological_process	0.5638	1	8	930	98	11655	5044726/5020916/5041665/5027459/5047709/5041201/5039127/5016522
GO:0046486	glycerolipid metabolic process	biological_process	0.5638	1	8	930	98	11655	5041665/5027459/5020916/5044726/5016522/5039127/5047709/5041201
GO:0007186	G-protein coupled receptor signaling pathway	biological_process	0.56457	1	10	930	130	11655	5037945/5017064/5042300/5035752/5040601/5016025/5039849/5040247/5047837/5027822
GO:0006721	terpenoid metabolic process	biological_process	0.56555	1	1	930	10	11655	5012787
GO:0016114	terpenoid biosynthetic process	biological_process	0.56555	1	1	930	10	11655	5012787
GO:0031109	microtubule polymerization or depolymerization	biological_process	0.56616	1	1	930	10	11655	5033180
GO:0031110	regulation of microtubule polymerization or depolymerization	biological_process	0.56616	1	1	930	10	11655	5033180
GO:0009522	photosystem I	cellular_component	0.56669	1	1	930	10	11655	5037620
GO:0010941	regulation of cell death	biological_process	0.56862	1	2	930	24	11655	5024878/5026798
GO:0042981	regulation of apoptotic process	biological_process	0.56862	1	2	930	24	11655	5024878/5026798
GO:0043067	regulation of programmed cell death	biological_process	0.56862	1	2	930	24	11655	5024878/5026798
GO:0003746	translation elongation factor activity	molecular_function	0.56867	1	1	930	11	11655	5036762
GO:0010340	carboxyl-O-methyltransferase activity	molecular_function	0.56904	1	1	930	11	11655	5026977
GO:0051998	protein carboxyl O-methyltransferase activity	molecular_function	0.56904	1	1	930	11	11655	5026977
GO:0008641	small protein activating enzyme activity	molecular_function	0.57009	1	2	930	22	11655	5027926/5018331
GO:0042060	wound healing	biological_process	0.57122	1	2	930	23	11655	5014452/5019245
GO:0006352	DNA-templated transcription/ initiation	biological_process	0.57271	1	4	930	53	11655	5042211/5046916/5028727/5030817
GO:0080134	regulation of response to stress	biological_process	0.57307	1	1	930	10	11655	5036096
GO:0010927	cellular component assembly involved in morphogenesis	biological_process	0.57331	1	1	930	10	11655	5028040
GO:0042384	cilium assembly	biological_process	0.57331	1	1	930	10	11655	5028040
GO:0060271	cilium morphogenesis	biological_process	0.57331	1	1	930	10	11655	5028040
GO:0015994	chlorophyll metabolic process	biological_process	0.57494	1	1	930	10	11655	5036981
GO:0000808	origin recognition complex	cellular_component	0.57697	1	1	930	10	11655	5009618
GO:0030150	protein import into mitochondrial matrix	biological_process	0.577	1	1	930	10	11655	5048113
GO:0016705	oxidoreductase activity/ acting on paired donors/ with incorporation or reduction of molecular oxygen	molecular_function	0.57714	1	3	930	36	11655	5011319/5016520/5012787
GO:0003954	NADH dehydrogenase activity	molecular_function	0.57751	1	3	930	38	11655	5032494/5028775/5038053
GO:0005577	fibrinogen complex	cellular_component	0.57768	1	1	930	10	11655	5014452
GO:0030168	platelet activation	biological_process	0.57768	1	1	930	10	11655	5014452
GO:1902494	catalytic complex	cellular_component	0.57769	1	17	930	215	11655	5035149/5018749/5013697/5031233/5035322/5037186/5029015/5024532/5033420/5011016/5032609/5021169/5045608/5014452/5036096/5045499/5028320
GO:0043207	response to external biotic stimulus	biological_process	0.57853	1	4	930	51	11655	5034788/5036096/5031302/5037444
GO:0051707	response to other organism	biological_process	0.57853	1	4	930	51	11655	5036096/5034788/5031302/5037444
GO:0009791	post-embryonic development	biological_process	0.58068	1	2	930	23	11655	5046796/5012404
GO:1902495	transmembrane transporter complex	cellular_component	0.58073	1	1	930	10	11655	5032609
GO:1990351	transporter complex	cellular_component	0.58073	1	1	930	10	11655	5032609
GO:0043085	positive regulation of catalytic activity	biological_process	0.58244	1	1	930	10	11655	5011400
GO:0016893	endonuclease activity/ active with either ribo- or deoxyribonucleic acids and producing 5'-phosphomonoesters	molecular_function	0.58259	1	4	930	49	11655	5032385/5015015/5025197/5023948
GO:0048278	vesicle docking	biological_process	0.58428	1	2	930	23	11655	5022694/5045126
GO:0072686	mitotic spindle	cellular_component	0.5849	1	3	930	36	11655	5040713/5044299/5014131
GO:0006473	protein acetylation	biological_process	0.58516	1	1	930	11	11655	5022587
GO:0006475	internal protein amino acid acetylation	biological_process	0.58516	1	1	930	11	11655	5022587
GO:0018393	internal peptidyl-lysine acetylation	biological_process	0.58516	1	1	930	11	11655	5022587
GO:0018394	peptidyl-lysine acetylation	biological_process	0.58516	1	1	930	11	11655	5022587
GO:0043543	protein acylation	biological_process	0.58516	1	1	930	11	11655	5022587
GO:0005741	mitochondrial outer membrane	cellular_component	0.58563	1	3	930	37	11655	5048113/5021505/5016129
GO:0031968	organelle outer membrane	cellular_component	0.58563	1	3	930	37	11655	5048113/5021505/5016129
GO:0070071	proton-transporting two-sector ATPase complex assembly	biological_process	0.58602	1	1	930	11	11655	5008770
GO:0015721	bile acid and bile salt transport	biological_process	0.58626	1	1	930	10	11655	5033775
GO:0046982	protein heterodimerization activity	molecular_function	0.58626	1	1	930	10	11655	5033775
GO:0009072	aromatic amino acid family metabolic process	biological_process	0.58634	1	1	930	11	11655	5045566
GO:0009611	response to wounding	biological_process	0.58781	1	2	930	24	11655	5014452/5019245
GO:0055036	virion membrane	cellular_component	0.58796	1	1	930	10	11655	5036776
GO:0006303	double-strand break repair via nonhomologous end joining	biological_process	0.58912	1	1	930	10	11655	5019128
GO:0006403	RNA localization	biological_process	0.59008	1	3	930	37	11655	5014096/5045321/5011706
GO:0050657	nucleic acid transport	biological_process	0.59008	1	3	930	37	11655	5011706/5014096/5045321
GO:0050658	RNA transport	biological_process	0.59008	1	3	930	37	11655	5011706/5014096/5045321
GO:0051236	establishment of RNA localization	biological_process	0.59008	1	3	930	37	11655	5045321/5014096/5011706
GO:0008324	cation transmembrane transporter activity	molecular_function	0.59122	1	35	930	448	11655	5045438/5010925/5042302/5037014/5031671/5042805/5041629/5034985/5040085/5045820/5028666/5022850/5036776/5045115/5035634/5015633/5041582/5038026/5012866/5021958/5022978/5020652/5031294/5043180/5029053/5030267/5030596/5014147/5040722/5027922/5014452/5026272/5025234/5017064/5012114
GO:0016032	viral process	biological_process	0.59383	1	21	930	266	11655	5033775/5032769/5036096/5008811/5012773/5034983/5034611/5014452/5009953/5025709/5019530/5020208/5031017/5022022/5019126/5017795/5036113/5026037/5042575/5038026/5034788
GO:0071840	cellular component organization or biogenesis	biological_process	0.59436	1	53	930	677	11655	5036113/5026896/5040713/5036868/5015745/5022022/5023386/5019560/5044387/5030836/5042342/5035268/5037422/5045499/5033006/5008770/5046916/5021505/5028389/5028040/5021264/5035752/5017141/5017740/5030215/5034611/5043678/5025172/5038258/5039957/5014131/5022000/5035460/5038903/5011202/5029743/5009551/5017308/5044994/5044299/5018157/5041508/5042403/5045705/5024541/5017064/5026743/5011016/5009618/5048113…
GO:0044431	Golgi apparatus part	cellular_component	0.59439	1	3	930	37	11655	5015633/5044822/5029334
GO:0009451	RNA modification	biological_process	0.59632	1	7	930	92	11655	5029065/5016829/5028731/5022022/5040239/5034983/5047941
GO:0006950	response to stress	biological_process	0.59735	1	29	930	369	11655	5021744/5022022/5025304/5045321/5046529/5011979/5041325/5047541/5043467/5016056/5044388/5020191/5019245/5014287/5025693/5019128/5032385/5037444/5019593/5019599/5034983/5014452/5030860/5036096/5009953/5045391/5011599/5031302/5013898
GO:0032993	protein-DNA complex	cellular_component	0.59813	1	1	930	11	11655	5020294
GO:0015934	large ribosomal subunit	cellular_component	0.59851	1	1	930	12	11655	5036676
GO:0019064	fusion of virus membrane with host plasma membrane	biological_process	0.59924	1	1	930	11	11655	5014452
GO:0030260	entry into host cell	biological_process	0.59924	1	1	930	11	11655	5014452
GO:0039663	membrane fusion involved in viral entry into host cell	biological_process	0.59924	1	1	930	11	11655	5014452
GO:0044409	entry into host	biological_process	0.59924	1	1	930	11	11655	5014452
GO:0044800	multi-organism membrane fusion	biological_process	0.59924	1	1	930	11	11655	5014452
GO:0044803	multi-organism membrane organization	biological_process	0.59924	1	1	930	11	11655	5014452
GO:0046718	viral entry into host cell	biological_process	0.59924	1	1	930	11	11655	5014452
GO:0051806	entry into cell of other organism involved in symbiotic interaction	biological_process	0.59924	1	1	930	11	11655	5014452
GO:0051828	entry into other organism involved in symbiotic interaction	biological_process	0.59924	1	1	930	11	11655	5014452
GO:0005739	mitochondrion	cellular_component	0.60021	1	16	930	210	11655	5040722/5043292/5027994/5038053/5028775/5021505/5016129/5021264/5026272/5048113/5022000/5015745/5020652/5042805/5021293/5021958
GO:0006869	lipid transport	biological_process	0.60108	1	2	930	25	11655	5039964/5033775
GO:0004649	poly(ADP-ribose) glycohydrolase activity	molecular_function	0.60144	1	1	930	11	11655	5044372
GO:0051607	defense response to virus	biological_process	0.60212	1	1	930	11	11655	5036096
GO:0000778	condensed nuclear chromosome kinetochore	cellular_component	0.60271	1	3	930	37	11655	5014131/5040713/5044299
GO:0000780	condensed nuclear chromosome/ centromeric region	cellular_component	0.60271	1	3	930	37	11655	5014131/5040713/5044299
GO:0000942	condensed nuclear chromosome outer kinetochore	cellular_component	0.60271	1	3	930	37	11655	5014131/5040713/5044299
GO:0042729	DASH complex	cellular_component	0.60271	1	3	930	37	11655	5014131/5040713/5044299
GO:0019201	nucleotide kinase activity	molecular_function	0.60398	1	3	930	37	11655	5030836/5022022/5034983
GO:0006400	tRNA modification	biological_process	0.60436	1	6	930	78	11655	5016829/5028731/5022022/5040239/5029065/5034983
GO:0004386	helicase activity	molecular_function	0.60464	1	11	930	136	11655	5026037/5041152/5030267/5013898/5030836/5022022/5031017/5034983/5011979/5019599/5030215
GO:0008653	lipopolysaccharide metabolic process	biological_process	0.60512	1	1	930	11	11655	5013845
GO:0009103	lipopolysaccharide biosynthetic process	biological_process	0.60512	1	1	930	11	11655	5013845
GO:0016197	endosomal transport	biological_process	0.60518	1	1	930	12	11655	5035149
GO:0007165	signal transduction	biological_process	0.60543	1	61	930	783	11655	5031724/5037297/5029863/5016025/5045608/5042300/5030666/5035752/5029292/5019874/5035711/5024822/5043023/5043171/5030605/5030610/5014649/5030836/5044330/5040085/5023386/5033954/5023551/5026297/5027822/5010702/5040247/5019655/5036070/5040601/5014452/5039849/5034974/5020039/5023676/5034118/5021169/5037945/5017064/5038725/5047574/5018682/5010598/5029989/5047837/5011319/5028001/5039878/5010323/5011216…
GO:0006414	translational elongation	biological_process	0.6059	1	1	930	12	11655	5036762
GO:0007618	mating	biological_process	0.60889	1	1	930	11	11655	5019615
GO:0019825	oxygen binding	molecular_function	0.60912	1	1	930	12	11655	5010836
GO:0006814	sodium ion transport	biological_process	0.6094	1	4	930	51	11655	5035411/5032609/5022850/5037014
GO:0016829	lyase activity	molecular_function	0.61001	1	19	930	244	11655	5032253/5042286/5018179/5035521/5020692/5039525/5030107/5042357/5044889/5032494/5020304/5023217/5035322/5023551/5039537/5012787/5037014/5030610/5039991
GO:0007340	acrosome reaction	biological_process	0.61092	1	1	930	11	11655	5030215
GO:0007342	fusion of sperm to egg plasma membrane	biological_process	0.61092	1	1	930	11	11655	5030215
GO:0017156	calcium ion-dependent exocytosis	biological_process	0.61092	1	1	930	11	11655	5030215
GO:0045026	plasma membrane fusion	biological_process	0.61092	1	1	930	11	11655	5030215
GO:0051301	cell division	biological_process	0.61279	1	4	930	52	11655	5045499/5011016/5037515/5033180
GO:0044093	positive regulation of molecular function	biological_process	0.61316	1	1	930	11	11655	5011400
GO:0003013	circulatory system process	biological_process	0.61346	1	1	930	11	11655	5025891
GO:0003018	vascular process in circulatory system	biological_process	0.61346	1	1	930	11	11655	5025891
GO:0008015	blood circulation	biological_process	0.61346	1	1	930	11	11655	5025891
GO:0035150	regulation of tube size	biological_process	0.61346	1	1	930	11	11655	5025891
GO:0044057	regulation of system process	biological_process	0.61346	1	1	930	11	11655	5025891
GO:0050880	regulation of blood vessel size	biological_process	0.61346	1	1	930	11	11655	5025891
GO:1903522	regulation of blood circulation	biological_process	0.61346	1	1	930	11	11655	5025891
GO:0005794	Golgi apparatus	cellular_component	0.61451	1	3	930	38	11655	5044822/5015633/5029334
GO:0004112	cyclic-nucleotide phosphodiesterase activity	molecular_function	0.61455	1	3	930	36	11655	5044812/5035711/5036070
GO:0004114	3'/5'-cyclic-nucleotide phosphodiesterase activity	molecular_function	0.61455	1	3	930	36	11655	5036070/5035711/5044812
GO:0008047	enzyme activator activity	molecular_function	0.61456	1	2	930	25	11655	5035521/5011632
GO:0033014	tetrapyrrole biosynthetic process	biological_process	0.61469	1	3	930	39	11655	5044728/5023217/5020692
GO:0007596	blood coagulation	biological_process	0.61554	1	1	930	11	11655	5014452
GO:0044238	primary metabolic process	biological_process	0.62046	1	383	930	4830	11655	5028502/5025197/5019874/5042226/5040867/5044372/5032253/5037663/5044728/5027653/5026468/5016240/5029601/5029863/5022608/5039064/5048127/5012460/5011414/5019869/5016493/5041901/5033813/5045603/5035268/5021899/5022675/5022163/5016522/5047837/5029989/5021787/5022694/5028941/5037444/5011417/5019128/5028731/5034338/5040387/5033176/5041325/5011405/5041731/5016647/5026751/5037978/5042395/5014991/5037515…
GO:0031324	negative regulation of cellular metabolic process	biological_process	0.62132	1	2	930	25	11655	5010858/5017704
GO:0008535	respiratory chain complex IV assembly	biological_process	0.62442	1	1	930	12	11655	5021264
GO:0033108	mitochondrial respiratory chain complex assembly	biological_process	0.62442	1	1	930	12	11655	5021264
GO:0033617	mitochondrial respiratory chain complex IV assembly	biological_process	0.62442	1	1	930	12	11655	5021264
GO:0006486	protein glycosylation	biological_process	0.62618	1	2	930	25	11655	5025262/5036096
GO:0043413	macromolecule glycosylation	biological_process	0.62618	1	2	930	25	11655	5025262/5036096
GO:0070085	glycosylation	biological_process	0.62618	1	2	930	25	11655	5036096/5025262
GO:0007283	spermatogenesis	biological_process	0.62688	1	1	930	12	11655	5020294
GO:0048232	male gamete generation	biological_process	0.62688	1	1	930	12	11655	5020294
GO:0052689	carboxylic ester hydrolase activity	molecular_function	0.62707	1	2	930	26	11655	5036981/5023890
GO:0031325	positive regulation of cellular metabolic process	biological_process	0.62768	1	2	930	26	11655	5032769/5037186
GO:0050793	regulation of developmental process	biological_process	0.63022	1	1	930	11	11655	5046916
GO:0043231	intracellular membrane-bounded organelle	cellular_component	0.63113	1	85	930	1110	11655	5018749/5021293/5024846/5035149/5045260/5040713/5021509/5029708/5035372/5026876/5028502/5017704/5038053/5040867/5043292/5027994/5020652/5009021/5029334/5011632/5035255/5042999/5033420/5024532/5030151/5025172/5038258/5022000/5009618/5048113/5028451/5026272/5044680/5014126/5016522/5041508/5026761/5040722/5028959/5042805/5015745/5042400/5021744/5044387/5018831/5046529/5034368/5044388/5010220/5031233…
GO:0000902	cell morphogenesis	biological_process	0.63174	1	3	930	39	11655	5029743/5046916/5028040
GO:0032989	cellular component morphogenesis	biological_process	0.63174	1	3	930	39	11655	5028040/5046916/5029743
GO:0019783	ubiquitin-like protein-specific protease activity	molecular_function	0.63238	1	2	930	25	11655	5017740/5024450
GO:0044391	ribosomal subunit	cellular_component	0.63243	1	1	930	13	11655	5036676
GO:0006887	exocytosis	biological_process	0.63288	1	3	930	39	11655	5030215/5045126/5022694
GO:0016684	oxidoreductase activity/ acting on peroxide as acceptor	molecular_function	0.63417	1	1	930	12	11655	5036081
GO:0098772	molecular function regulator	molecular_function	0.6346	1	15	930	197	11655	5038919/5042881/5024756/5029453/5015702/5035521/5014649/5024269/5021169/5017740/5011632/5035149/5020599/5014452/5037663
GO:0004003	ATP-dependent DNA helicase activity	molecular_function	0.63569	1	1	930	11	11655	5030267
GO:0009966	regulation of signal transduction	biological_process	0.63583	1	3	930	38	11655	5020039/5014649/5029989
GO:0044700	single organism signaling	biological_process	0.63603	1	61	930	790	11655	5025728/5011216/5014572/5014153/5011319/5028001/5039878/5010323/5044889/5044939/5021826/5012367/5024532/5044812/5017281/5024398/5021169/5034118/5037945/5017064/5040601/5039849/5034974/5014452/5020039/5023676/5010598/5029989/5047837/5038725/5018682/5047574/5014649/5044330/5030836/5040085/5023386/5043023/5043171/5030605/5030610/5026297/5027822/5010702/5040247/5036070/5019655/5033954/5023551/5042300…
GO:0098813	nuclear chromosome segregation	biological_process	0.63628	1	3	930	39	11655	5011016/5045499/5044299
GO:0009888	tissue development	biological_process	0.63732	1	1	930	12	11655	5019245
GO:0030030	cell projection organization	biological_process	0.638	1	5	930	66	11655	5009551/5042342/5042403/5026896/5028040
GO:0015074	DNA integration	biological_process	0.63806	1	2	930	26	11655	5021509/5043957
GO:0007009	plasma membrane organization	biological_process	0.63849	1	1	930	12	11655	5017308
GO:0031683	G-protein beta/gamma-subunit complex binding	molecular_function	0.63997	1	3	930	46	11655	5047837/5039849/5040601
GO:0023052	signaling	biological_process	0.64053	1	61	930	791	11655	5044812/5024532/5024398/5017281/5021826/5044939/5044889/5012367/5028001/5011319/5010323/5039878/5014572/5014153/5025728/5011216/5047574/5018682/5038725/5029989/5010598/5047837/5034974/5039849/5020039/5014452/5040601/5023676/5021169/5034118/5017064/5037945/5033954/5023551/5010702/5026297/5027822/5036070/5040247/5019655/5043023/5043171/5030610/5030605/5030836/5044330/5014649/5040085/5023386/5019874…
GO:0043227	membrane-bounded organelle	cellular_component	0.64191	1	85	930	1113	11655	5042999/5011632/5029334/5035255/5020652/5009021/5022000/5025172/5038258/5033420/5024532/5030151/5026272/5044680/5048113/5009618/5028451/5040722/5041508/5026761/5016522/5014126/5035149/5024846/5021293/5018749/5021509/5045260/5040713/5026876/5035372/5029708/5027994/5043292/5038053/5040867/5028502/5017704/5045321/5020294/5032230/5030440/5018157/5013697/5034991/5021958/5036290/5044299/5041246/5014131…
GO:0006091	generation of precursor metabolites and energy	biological_process	0.64246	1	7	930	93	11655	5032494/5024950/5035322/5030167/5032364/5035246/5023891
GO:0032101	regulation of response to external stimulus	biological_process	0.64271	1	1	930	12	11655	5036096
GO:0003008	system process	biological_process	0.6429	1	2	930	27	11655	5025891/5042295
GO:0008172	S-methyltransferase activity	molecular_function	0.6435	1	1	930	12	11655	5045983
GO:0006811	ion transport	biological_process	0.64608	1	66	930	828	11655	5033775/5017586/5035634/5024614/5036776/5040858/5027994/5019874/5023176/5048075/5022850/5040085/5015015/5034985/5041629/5031671/5037014/5024846/5012114/5017064/5012267/5032609/5026272/5017464/5042649/5040722/5032876/5016987/5043180/5038115/5022978/5031294/5020652/5012866/5031780/5035411/5014056/5025417/5045820/5028666/5020599/5041471/5042805/5017275/5038919/5016744/5010925/5035504/5042302/5026896…
GO:0016655	oxidoreductase activity/ acting on NAD(P)H/ quinone or similar compound as acceptor	molecular_function	0.65181	1	3	930	42	11655	5038053/5030836/5032494
GO:0015931	nucleobase-containing compound transport	biological_process	0.65414	1	3	930	41	11655	5045321/5014096/5011706
GO:0005791	rough endoplasmic reticulum	cellular_component	0.65481	1	1	930	13	11655	5044387
GO:0030867	rough endoplasmic reticulum membrane	cellular_component	0.65481	1	1	930	13	11655	5044387
GO:0006575	cellular modified amino acid metabolic process	biological_process	0.65504	1	2	930	27	11655	5041086/5022109
GO:0007005	mitochondrion organization	biological_process	0.65793	1	4	930	55	11655	5022000/5021264/5021505/5048113
GO:0006511	ubiquitin-dependent protein catabolic process	biological_process	0.65793	1	4	930	55	11655	5029015/5045499/5011016/5010657
GO:0019941	modification-dependent protein catabolic process	biological_process	0.65793	1	4	930	55	11655	5010657/5045499/5011016/5029015
GO:0043632	modification-dependent macromolecule catabolic process	biological_process	0.65793	1	4	930	55	11655	5011016/5045499/5010657/5029015
GO:0000781	chromosome/ telomeric region	cellular_component	0.65939	1	1	930	13	11655	5025172
GO:0033554	cellular response to stress	biological_process	0.66017	1	15	930	200	11655	5019128/5013898/5045391/5044388/5011599/5047541/5041325/5011979/5019599/5043467/5034983/5022022/5021744/5046529/5045321
GO:0034637	cellular carbohydrate biosynthetic process	biological_process	0.66219	1	2	930	27	11655	5035149/5013845
GO:0051716	cellular response to stimulus	biological_process	0.66272	1	76	930	986	11655	5024822/5035711/5013898/5030666/5035752/5037297/5016025/5031724/5040247/5019655/5010702/5044388/5026297/5023551/5033954/5022022/5021744/5023386/5030836/5046529/5011979/5043171/5030610/5043467/5043023/5011599/5010598/5018682/5047574/5037945/5021169/5020039/5039849/5034974/5014452/5040601/5012367/5021826/5044939/5044889/5024398/5017281/5025728/5011216/5045321/5010323/5045391/5019874/5029292/5042300…
GO:0051536	iron-sulfur cluster binding	molecular_function	0.66274	1	3	930	43	11655	5046796/5008750/5015029
GO:0051540	metal cluster binding	molecular_function	0.66274	1	3	930	43	11655	5046796/5008750/5015029
GO:0050896	response to stimulus	biological_process	0.66373	1	98	930	1262	11655	5026297/5044388/5010702/5040247/5016056/5019655/5033954/5023551/5046529/5030836/5023386/5022022/5021744/5043467/5043023/5043171/5030610/5011979/5035711/5024822/5031302/5009953/5013898/5047450/5030666/5035752/5031724/5016025/5037297/5044889/5044939/5021826/5012367/5034788/5025693/5017281/5024398/5045321/5025728/5011216/5017679/5010323/5010598/5011599/5047574/5018682/5021169/5027710/5043110/5037945…
GO:0044424	intracellular part	cellular_component	0.66423	1	151	930	1988	11655	5024846/5031671/5018749/5036762/5019560/5035149/5012404/5022637/5028267/5030817/5035372/5029708/5045608/5017704/5038053/5037422/5019953/5009069/5009021/5020652/5044994/5042999/5029334/5024532/5017632/5033420/5022000/5036096/5044680/5009618/5021249/5025805/5014126/5040722/5026761/5041508/5042805/5043208/5028959/5046529/5032364/5021744/5015745/5034368/5011294/5031233/5044388/5035521/5016644/5034675…
GO:0032886	regulation of microtubule-based process	biological_process	0.6646	1	1	930	13	11655	5033180
GO:0070507	regulation of microtubule cytoskeleton organization	biological_process	0.6646	1	1	930	13	11655	5033180
GO:0043933	macromolecular complex subunit organization	biological_process	0.66463	1	14	930	192	11655	5028389/5040713/5011202/5008770/5033006/5038258/5014452/5018157/5009618/5035268/5017141/5021264/5026743/5017064
GO:0006022	aminoglycan metabolic process	biological_process	0.66491	1	1	930	13	11655	5043171
GO:0030163	protein catabolic process	biological_process	0.6651	1	6	930	86	11655	5029000/5042881/5029015/5045499/5011016/5010657
GO:0051336	regulation of hydrolase activity	biological_process	0.66565	1	2	930	27	11655	5012114/5017802
GO:0042030	ATPase inhibitor activity	molecular_function	0.66754	1	2	930	28	11655	5038919/5020599
GO:0015936	coenzyme A metabolic process	biological_process	0.66798	1	1	930	13	11655	5016829
GO:0033865	nucleoside bisphosphate metabolic process	biological_process	0.66798	1	1	930	13	11655	5016829
GO:0033875	ribonucleoside bisphosphate metabolic process	biological_process	0.66798	1	1	930	13	11655	5016829
GO:0034032	purine nucleoside bisphosphate metabolic process	biological_process	0.66798	1	1	930	13	11655	5016829
GO:0006470	protein dephosphorylation	biological_process	0.6692	1	4	930	60	11655	5044901/5037906/5032402/5037186
GO:0030674	protein binding/ bridging	molecular_function	0.67068	1	1	930	13	11655	5014452
GO:0060090	binding/ bridging	molecular_function	0.67068	1	1	930	13	11655	5014452
GO:0003674	molecular_function	molecular_function	0.67135	1	769	930	9665	11655	5026047/5020907/5047450/5029064/5044822/5033417/5031724/5015633/5039712/5043143/5014056/5028326/5046916/5019815/5048103/5010007/5023386/5027447/5023844/5044387/5031221/5030836/5045226/5021057/5043171/5022245/5043007/5023026/5022593/5024257/5016282/5030458/5031627/5040235/5041560/5039462/5026504/5047374/5008750/5017913/5013275/5024950/5042774/5019370/5034235/5021682/5019472/5047574/5021297/5032557…
GO:0007006	mitochondrial membrane organization	biological_process	0.67164	1	1	930	13	11655	5021505
GO:0031966	mitochondrial membrane	cellular_component	0.67229	1	10	930	137	11655	5021958/5048113/5042805/5026272/5020652/5015745/5016129/5021505/5040722/5027994
GO:0005337	nucleoside transmembrane transporter activity	molecular_function	0.67297	1	1	930	14	11655	5025974
GO:0048585	negative regulation of response to stimulus	biological_process	0.6732	1	1	930	13	11655	5036096
GO:0000794	condensed nuclear chromosome	cellular_component	0.67434	1	3	930	41	11655	5014131/5040713/5044299
GO:0022412	cellular process involved in reproduction in multicellular organism	biological_process	0.67619	1	1	930	13	11655	5030215
GO:0006304	DNA modification	biological_process	0.67619	1	3	930	42	11655	5032385/5021787/5035623
GO:0015370	solute:sodium symporter activity	molecular_function	0.67681	1	1	930	13	11655	5041582
GO:0007599	hemostasis	biological_process	0.67806	1	1	930	13	11655	5014452
GO:0050817	coagulation	biological_process	0.67806	1	1	930	13	11655	5014452
GO:0050878	regulation of body fluid levels	biological_process	0.67806	1	1	930	13	11655	5014452
GO:0010605	negative regulation of macromolecule metabolic process	biological_process	0.67927	1	2	930	28	11655	5010858/5017704
GO:0098798	mitochondrial protein complex	cellular_component	0.67931	1	7	930	96	11655	5020652/5042805/5026272/5048113/5021958/5021505/5040722
GO:0007606	sensory perception of chemical stimulus	biological_process	0.67946	1	1	930	14	11655	5042295
GO:0005198	structural molecule activity	molecular_function	0.67957	1	32	930	456	11655	5024822/5019815/5028389/5009345/5016644/5031083/5044822/5033280/5045383/5012404/5009483/5031221/5021293/5041456/5033067/5009696/5019370/5014452/5020039/5030209/5014055/5036676/5047359/5031963/5042755/5026751/5040043/5032557/5029334/5027050/5019953/5009069
GO:0000726	non-recombinational repair	biological_process	0.67957	1	1	930	13	11655	5019128
GO:0045333	cellular respiration	biological_process	0.68073	1	3	930	42	11655	5032494/5023891/5035246
GO:0019048	modulation by virus of host morphology or physiology	biological_process	0.68135	1	4	930	56	11655	5033775/5019530/5036096/5034788
GO:0009100	glycoprotein metabolic process	biological_process	0.68235	1	2	930	28	11655	5025262/5036096
GO:0009101	glycoprotein biosynthetic process	biological_process	0.68235	1	2	930	28	11655	5025262/5036096
GO:0045893	positive regulation of transcription/ DNA-templated	biological_process	0.68264	1	1	930	14	11655	5032769
GO:0045935	positive regulation of nucleobase-containing compound metabolic process	biological_process	0.68264	1	1	930	14	11655	5032769
GO:0051254	positive regulation of RNA metabolic process	biological_process	0.68264	1	1	930	14	11655	5032769
GO:1902680	positive regulation of RNA biosynthetic process	biological_process	0.68264	1	1	930	14	11655	5032769
GO:1903508	positive regulation of nucleic acid-templated transcription	biological_process	0.68264	1	1	930	14	11655	5032769
GO:0002252	immune effector process	biological_process	0.68301	1	1	930	14	11655	5036096
GO:0004611	phosphoenolpyruvate carboxykinase activity	molecular_function	0.68358	1	1	930	14	11655	5032494
GO:0048583	regulation of response to stimulus	biological_process	0.68405	1	4	930	55	11655	5029989/5014649/5020039/5036096
GO:0005743	mitochondrial inner membrane	cellular_component	0.69046	1	7	930	99	11655	5042805/5026272/5020652/5021958/5040722/5027994/5015745
GO:0006720	isoprenoid metabolic process	biological_process	0.6929	1	1	930	14	11655	5012787
GO:0008299	isoprenoid biosynthetic process	biological_process	0.6929	1	1	930	14	11655	5012787
GO:0033043	regulation of organelle organization	biological_process	0.69365	1	3	930	44	11655	5033180/5045499/5011016
GO:0019684	photosynthesis/ light reaction	biological_process	0.6939	1	1	930	14	11655	5032364
GO:0043623	cellular protein complex assembly	biological_process	0.69405	1	6	930	87	11655	5008770/5011202/5014452/5017064/5021264/5017141
GO:0008171	O-methyltransferase activity	molecular_function	0.69427	1	1	930	15	11655	5026977
GO:0009653	anatomical structure morphogenesis	biological_process	0.69516	1	5	930	70	11655	5028040/5029743/5046916/5012404/5046796
GO:0016780	phosphotransferase activity/ for other substituted phosphate groups	molecular_function	0.6952	1	1	930	15	11655	5030963
GO:0005262	calcium channel activity	molecular_function	0.69557	1	1	930	14	11655	5010925
GO:0007010	cytoskeleton organization	biological_process	0.6975	1	7	930	99	11655	5044994/5036868/5024541/5033180/5040713/5028389/5044299
GO:0006915	apoptotic process	biological_process	0.69838	1	2	930	30	11655	5024878/5026798
GO:0012501	programmed cell death	biological_process	0.69838	1	2	930	30	11655	5024878/5026798
GO:0005246	calcium channel regulator activity	molecular_function	0.6994	1	2	930	29	11655	5020599/5038919
GO:0005740	mitochondrial envelope	cellular_component	0.70012	1	10	930	140	11655	5021505/5027994/5040722/5020652/5042805/5026272/5048113/5021958/5016129/5015745
GO:0019866	organelle inner membrane	cellular_component	0.70091	1	7	930	100	11655	5027994/5040722/5015745/5020652/5026272/5042805/5021958
GO:0010646	regulation of cell communication	biological_process	0.70199	1	3	930	42	11655	5020039/5029989/5014649
GO:0007154	cell communication	biological_process	0.7035	1	61	930	807	11655	5012367/5044889/5044939/5021826/5017281/5024398/5024532/5044812/5011216/5025728/5014572/5014153/5039878/5010323/5011319/5028001/5047837/5010598/5029989/5038725/5047574/5018682/5037945/5017064/5034118/5021169/5023676/5040601/5034974/5039849/5020039/5014452/5040247/5036070/5019655/5027822/5026297/5010702/5023551/5033954/5023386/5040085/5014649/5030836/5044330/5030605/5043171/5030610/5043023/5024822…
GO:0006338	chromatin remodeling	biological_process	0.70369	1	1	930	15	11655	5018157
GO:0043900	regulation of multi-organism process	biological_process	0.70499	1	2	930	29	11655	5036096/5025709
GO:0015980	energy derivation by oxidation of organic compounds	biological_process	0.70687	1	3	930	44	11655	5035246/5023891/5032494
GO:0008033	tRNA processing	biological_process	0.70688	1	9	930	128	11655	5034983/5022022/5029065/5012787/5024257/5040239/5016829/5028731/5045983
GO:0006952	defense response	biological_process	0.70844	1	7	930	99	11655	5020191/5014287/5036096/5032385/5016056/5031302/5037444
GO:0043229	intracellular organelle	cellular_component	0.71152	1	117	930	1575	11655	5011202/5030151/5033420/5024532/5025172/5038258/5030209/5022000/5014055/5009021/5019953/5009069/5020652/5011632/5035255/5029334/5042999/5044994/5026751/5014126/5024541/5016522/5026761/5041508/5040722/5028451/5048113/5009618/5026272/5046784/5044680/5012404/5040713/5045260/5021509/5021293/5018749/5024846/5024388/5035149/5024269/5019560/5017704/5028502/5040867/5037422/5038053/5027994/5043292/5029708…
GO:0033643	host cell part	cellular_component	0.71167	1	4	930	60	11655	5042575/5036776/5038026/5030605
GO:0019058	viral life cycle	biological_process	0.71324	1	9	930	127	11655	5038026/5009953/5026037/5036113/5034611/5034983/5014452/5031017/5022022
GO:0004930	G-protein coupled receptor activity	molecular_function	0.71369	1	3	930	45	11655	5016025/5037945/5040247
GO:0004842	ubiquitin-protein transferase activity	molecular_function	0.71545	1	6	930	87	11655	5026372/5024532/5013697/5029015/5024435/5018749
GO:0019787	ubiquitin-like protein transferase activity	molecular_function	0.71545	1	6	930	87	11655	5026372/5018749/5024435/5029015/5024532/5013697
GO:0006891	intra-Golgi vesicle-mediated transport	biological_process	0.71591	1	1	930	14	11655	5009618
GO:0016877	ligase activity/ forming carbon-sulfur bonds	molecular_function	0.71782	1	2	930	29	11655	5027926/5018331
GO:0023051	regulation of signaling	biological_process	0.71796	1	3	930	43	11655	5020039/5029989/5014649
GO:0042325	regulation of phosphorylation	biological_process	0.71904	1	1	930	18	11655	5043208
GO:0016679	oxidoreductase activity/ acting on diphenols and related substances as donors	molecular_function	0.71956	1	1	930	15	11655	5008750
GO:0044455	mitochondrial membrane part	cellular_component	0.72006	1	7	930	100	11655	5040722/5020652/5042805/5026272/5021958/5048113/5021505
GO:0018995	host	cellular_component	0.72113	1	4	930	61	11655	5030605/5038026/5042575/5036776
GO:0043657	host cell	cellular_component	0.72113	1	4	930	61	11655	5038026/5030605/5042575/5036776
GO:0044215	other organism	cellular_component	0.72113	1	4	930	61	11655	5030605/5038026/5042575/5036776
GO:0044216	other organism cell	cellular_component	0.72113	1	4	930	61	11655	5030605/5038026/5036776/5042575
GO:0044217	other organism part	cellular_component	0.72113	1	4	930	61	11655	5042575/5036776/5038026/5030605
GO:0009891	positive regulation of biosynthetic process	biological_process	0.72198	1	1	930	16	11655	5032769
GO:0010557	positive regulation of macromolecule biosynthetic process	biological_process	0.72198	1	1	930	16	11655	5032769
GO:0031328	positive regulation of cellular biosynthetic process	biological_process	0.72198	1	1	930	16	11655	5032769
GO:0051173	positive regulation of nitrogen compound metabolic process	biological_process	0.72198	1	1	930	16	11655	5032769
GO:0007600	sensory perception	biological_process	0.72226	1	1	930	16	11655	5042295
GO:0050877	neurological system process	biological_process	0.72226	1	1	930	16	11655	5042295
GO:0051213	dioxygenase activity	molecular_function	0.72234	1	2	930	32	11655	5025197/5011319
GO:0008138	protein tyrosine/serine/threonine phosphatase activity	molecular_function	0.72551	1	3	930	50	11655	5037906/5044901/5032402
GO:0009063	cellular amino acid catabolic process	biological_process	0.72562	1	1	930	16	11655	5022109
GO:0061025	membrane fusion	biological_process	0.72705	1	2	930	31	11655	5030215/5014452
GO:0016702	oxidoreductase activity/ acting on single donors with incorporation of molecular oxygen/ incorporation of two atoms of oxygen	molecular_function	0.72975	1	1	930	17	11655	5025197
GO:0055085	transmembrane transport	biological_process	0.73183	1	62	930	795	11655	5040858/5039116/5021505/5023176/5048075/5028666/5013898/5035411/5047450/5040195/5035634/5029000/5024614/5015633/5032869/5010925/5028267/5016744/5037007/5044388/5023838/5042302/5035504/5013956/5035828/5029869/5037620/5030885/5031017/5010183/5041629/5035246/5032364/5031671/5041471/5037014/5042805/5017464/5044799/5040722/5030596/5014147/5032876/5042403/5044752/5029053/5012114/5012267/5022041/5030026…
GO:0008135	translation factor activity/ RNA binding	molecular_function	0.73185	1	3	930	50	11655	5036762/5021169/5015745
GO:0043566	structure-specific DNA binding	molecular_function	0.73281	1	3	930	46	11655	5025805/5011599/5041325
GO:0098800	inner mitochondrial membrane protein complex	cellular_component	0.73295	1	5	930	74	11655	5020652/5042805/5026272/5021958/5040722
GO:0050792	regulation of viral process	biological_process	0.73469	1	1	930	15	11655	5025709
GO:0006281	DNA repair	biological_process	0.73528	1	12	930	171	11655	5013898/5019128/5045391/5011599/5041325/5047541/5019599/5011979/5043467/5034983/5022022/5046529
GO:0002682	regulation of immune system process	biological_process	0.73531	1	1	930	16	11655	5036096
GO:0006402	mRNA catabolic process	biological_process	0.7368	1	1	930	17	11655	5034991
GO:0016706	oxidoreductase activity/ acting on paired donors/ with incorporation or reduction of molecular oxygen/ 2-oxoglutarate as one donor/ and incorporation of one atom each of oxygen into both donors	molecular_function	0.73918	1	1	930	16	11655	5011319
GO:0048869	cellular developmental process	biological_process	0.73953	1	6	930	88	11655	5032385/5017262/5028040/5021982/5029743/5046916
GO:0008565	protein transporter activity	molecular_function	0.74013	1	3	930	47	11655	5017408/5031786/5030139
GO:0032403	protein complex binding	molecular_function	0.74079	1	12	930	169	11655	5014919/5047374/5023247/5011138/5039849/5047627/5033180/5040601/5047837/5023391/5041593/5031252
GO:0009892	negative regulation of metabolic process	biological_process	0.74174	1	2	930	32	11655	5017704/5010858
GO:0048856	anatomical structure development	biological_process	0.74245	1	6	930	88	11655	5028040/5012404/5046796/5019245/5046916/5029743
GO:0004518	nuclease activity	molecular_function	0.74302	1	13	930	186	11655	5035469/5034991/5021698/5032385/5011340/5021744/5015015/5029015/5025709/5018682/5040169/5025197/5023948
GO:0007276	gamete generation	biological_process	0.74573	1	1	930	17	11655	5020294
GO:0015085	calcium ion transmembrane transporter activity	molecular_function	0.74622	1	1	930	16	11655	5010925
GO:0003743	translation initiation factor activity	molecular_function	0.74892	1	2	930	35	11655	5021169/5015745
GO:0034212	peptide N-acetyltransferase activity	molecular_function	0.75037	1	1	930	17	11655	5022587
GO:0061733	peptide-lysine-N-acetyltransferase activity	molecular_function	0.75037	1	1	930	17	11655	5022587
GO:0006914	autophagy	biological_process	0.75112	1	1	930	17	11655	5014452
GO:0007265	Ras protein signal transduction	biological_process	0.75117	1	1	930	15	11655	5014649
GO:0046578	regulation of Ras protein signal transduction	biological_process	0.75117	1	1	930	15	11655	5014649
GO:0004519	endonuclease activity	molecular_function	0.75362	1	8	930	120	11655	5035469/5032385/5011340/5015015/5021698/5025197/5023948/5018682
GO:0016651	oxidoreductase activity/ acting on NAD(P)H	molecular_function	0.7537	1	5	930	79	11655	5032494/5030836/5029292/5028775/5038053
GO:0022890	inorganic cation transmembrane transporter activity	molecular_function	0.75424	1	29	930	403	11655	5045438/5042302/5010925/5042805/5031294/5020652/5031671/5037014/5022978/5021958/5043180/5040085/5041629/5022850/5028666/5029053/5040722/5045115/5030596/5014147/5036776/5030267/5026272/5025234/5014452/5035634/5027922/5041582/5012114
GO:0019953	sexual reproduction	biological_process	0.75489	1	3	930	48	11655	5030215/5020294/5019615
GO:0044703	multi-organism reproductive process	biological_process	0.75489	1	3	930	48	11655	5019615/5020294/5030215
GO:0043226	organelle	cellular_component	0.75533	1	117	930	1591	11655	5040775/5040419/5016644/5015080/5021264/5033417/5015633/5044822/5024822/5028265/5032451/5015654/5028775/5045499/5010599/5028389/5037515/5048103/5019815/5009345/5042395/5021505/5031221/5044387/5046529/5032364/5018831/5015745/5042400/5021744/5028959/5042805/5044388/5031233/5010220/5034368/5016129/5009696/5011016/5026743/5028612/5019370/5014452/5033180/5022587/5028320/5047709/5042403/5045321/5032230…
GO:0016020	membrane	cellular_component	0.75638	1	244	930	3114	11655	5009551/5025262/5021958/5030440/5032738/5016743/5027281/5037708/5026743/5011535/5039876/5016129/5028452/5008750/5017913/5011400/5030026/5027922/5015838/5025234/5031842/5029852/5020039/5023454/5014452/5047709/5030267/5021682/5030596/5014147/5042403/5021171/5042881/5020599/5031017/5026376/5030836/5044387/5022245/5010925/5038919/5040247/5016282/5039041/5026896/5013956/5035828/5036231/5031627/5047545…
GO:0033178	proton-transporting two-sector ATPase complex/ catalytic domain	cellular_component	0.7565	1	2	930	34	11655	5041471/5032876
GO:0010876	lipid localization	biological_process	0.75717	1	2	930	33	11655	5033775/5039964
GO:0008137	NADH dehydrogenase (ubiquinone) activity	molecular_function	0.75746	1	2	930	34	11655	5032494/5038053
GO:0050136	NADH dehydrogenase (quinone) activity	molecular_function	0.75746	1	2	930	34	11655	5032494/5038053
GO:0006066	alcohol metabolic process	biological_process	0.75858	1	1	930	17	11655	5025222
GO:0046148	pigment biosynthetic process	biological_process	0.75874	1	1	930	17	11655	5012787
GO:0003723	RNA binding	molecular_function	0.76111	1	26	930	369	11655	5028265/5009283/5040779/5028502/5025197/5009344/5019815/5039578/5040775/5021169/5027922/5034983/5043678/5039957/5022593/5026037/5023948/5044812/5022022/5015745/5030836/5036762/5025533/5011979/5044210/5034991
GO:0010628	positive regulation of gene expression	biological_process	0.76203	1	1	930	18	11655	5032769
GO:0042623	ATPase activity/ coupled	molecular_function	0.76304	1	9	930	128	11655	5031017/5022022/5014452/5041471/5030215/5030267/5030885/5037620/5017823
GO:0016311	dephosphorylation	biological_process	0.76485	1	4	930	67	11655	5037906/5044901/5032402/5037186
GO:0008081	phosphoric diester hydrolase activity	molecular_function	0.76597	1	3	930	46	11655	5044812/5036070/5035711
GO:0044270	cellular nitrogen compound catabolic process	biological_process	0.76713	1	2	930	35	11655	5034991/5036981
GO:0046700	heterocycle catabolic process	biological_process	0.76713	1	2	930	35	11655	5036981/5034991
GO:0071822	protein complex subunit organization	biological_process	0.76849	1	10	930	150	11655	5033006/5011202/5008770/5040713/5028389/5017064/5021264/5035268/5017141/5014452
GO:0032504	multicellular organism reproduction	biological_process	0.76888	1	2	930	34	11655	5030215/5020294
GO:0005506	iron ion binding	molecular_function	0.77	1	3	930	51	11655	5038921/5045500/5036082
GO:0016818	hydrolase activity/ acting on acid anhydrides/ in phosphorus-containing anhydrides	molecular_function	0.77194	1	51	930	678	11655	5042395/5013898/5028265/5024822/5041593/5023247/5045608/5041926/5037663/5030215/5029863/5029065/5033954/5037620/5030885/5033280/5026037/5026297/5011979/5015738/5041471/5022022/5023386/5031017/5030836/5044387/5014919/5021171/5017823/5047837/5016829/5030267/5028320/5019599/5023676/5039849/5014452/5034983/5023454/5040601/5032726/5017799/5012232/5042357/5028731/5014329/5023391/5041152/5033176/5028001…
GO:0006333	chromatin assembly or disassembly	biological_process	0.77287	1	1	930	19	11655	5038258
GO:0007338	single fertilization	biological_process	0.77291	1	1	930	17	11655	5030215
GO:0009566	fertilization	biological_process	0.77291	1	1	930	17	11655	5030215
GO:0051056	regulation of small GTPase mediated signal transduction	biological_process	0.77349	1	1	930	16	11655	5014649
GO:0019087	transformation of host cell by virus	biological_process	0.77469	1	2	930	33	11655	5033775/5019530
GO:0017111	nucleoside-triphosphatase activity	molecular_function	0.77751	1	48	930	641	11655	5013898/5041593/5024822/5030215/5023247/5045608/5041926/5037663/5029863/5029065/5030885/5037620/5033954/5026297/5026037/5041471/5011979/5015738/5031017/5023386/5022022/5044387/5030836/5014919/5021171/5017823/5047837/5016829/5030267/5028320/5023676/5019599/5040601/5032726/5039849/5014452/5034983/5023454/5017799/5012232/5023391/5014329/5042357/5028731/5041152/5033176/5028001/5025728
GO:0005575	cellular_component	cellular_component	0.77794	1	389	930	5006	11655	5017679/5046722/5015371/5020294/5045321/5011575/5040043/5027588/5012232/5041246/5044889/5019419/5031807/5046133/5021698/5011016/5022881/5041438/5044752/5029053/5011641/5025891/5013980/5043208/5028959/5041471/5016843/5046529/5032364/5032928/5045438/5024818/5009483/5043553/5011294/5016744/5031028/5008811/5044537/5035521/5035411/5041582/5016644/5028666/5028389/5009345/5010245/5032451/5021066/5009069…
GO:0019076	viral release from host cell	biological_process	0.77897	1	1	930	18	11655	5038026
GO:0032801	receptor catabolic process	biological_process	0.77897	1	1	930	18	11655	5038026
GO:0006094	gluconeogenesis	biological_process	0.77908	1	1	930	18	11655	5025222
GO:0019319	hexose biosynthetic process	biological_process	0.77908	1	1	930	18	11655	5025222
GO:0046364	monosaccharide biosynthetic process	biological_process	0.77908	1	1	930	18	11655	5025222
GO:0006401	RNA catabolic process	biological_process	0.78186	1	1	930	19	11655	5034991
GO:0044801	single-organism membrane fusion	biological_process	0.7822	1	1	930	18	11655	5030215
GO:0009057	macromolecule catabolic process	biological_process	0.78322	1	9	930	141	11655	5011016/5034991/5029000/5043171/5010657/5045499/5029015/5038026/5042881
GO:0008375	acetylglucosaminyltransferase activity	molecular_function	0.78476	1	1	930	18	11655	5018252
GO:0009678	hydrogen-translocating pyrophosphatase activity	molecular_function	0.7883	1	1	930	17	11655	5021171
GO:0043603	cellular amide metabolic process	biological_process	0.78942	1	31	930	474	11655	5012404/5036676/5033420/5028267/5030209/5031233/5021293/5011943/5009069/5019953/5021297/5032557/5015745/5016647/5025533/5036762/5031221/5026751/5009345/5037978/5019815/5036508/5018059/5034444/5041086/5029989/5024822/5019370/5022608/5016644/5009696
GO:0043903	regulation of symbiosis/ encompassing mutualism through parasitism	biological_process	0.7899	1	1	930	18	11655	5025709
GO:0000502	proteasome complex	cellular_component	0.79218	1	2	930	38	11655	5042881/5011294
GO:0001510	RNA methylation	biological_process	0.79239	1	1	930	19	11655	5047941
GO:0007031	peroxisome organization	biological_process	0.79277	1	1	930	20	11655	5042403
GO:0005342	organic acid transmembrane transporter activity	molecular_function	0.79287	1	1	930	18	11655	5024846
GO:0046943	carboxylic acid transmembrane transporter activity	molecular_function	0.79287	1	1	930	18	11655	5024846
GO:0006412	translation	biological_process	0.79317	1	27	930	421	11655	5022608/5016644/5009696/5019370/5034444/5018059/5029989/5024822/5037978/5009345/5019815/5016647/5015745/5021297/5032557/5031221/5036762/5026751/5025533/5021293/5009069/5011943/5019953/5028267/5030209/5012404/5036676
GO:1902531	regulation of intracellular signal transduction	biological_process	0.7938	1	1	930	17	11655	5014649
GO:0008219	cell death	biological_process	0.79444	1	2	930	36	11655	5024878/5026798
GO:0016265	death	biological_process	0.79444	1	2	930	36	11655	5026798/5024878
GO:0006006	glucose metabolic process	biological_process	0.7946	1	1	930	19	11655	5025222
GO:0006855	drug transmembrane transport	biological_process	0.79496	1	1	930	19	11655	5047450
GO:0015893	drug transport	biological_process	0.79496	1	1	930	19	11655	5047450
GO:0042493	response to drug	biological_process	0.79496	1	1	930	19	11655	5047450
GO:0003950	NAD+ ADP-ribosyltransferase activity	molecular_function	0.79824	1	1	930	19	11655	5036096
GO:0019083	viral transcription	biological_process	0.79831	1	1	930	18	11655	5026037
GO:0015081	sodium ion transmembrane transporter activity	molecular_function	0.79851	1	3	930	51	11655	5022850/5037014/5041582
GO:0043604	amide biosynthetic process	biological_process	0.79953	1	29	930	449	11655	5029989/5024822/5041086/5018059/5034444/5036508/5019815/5037978/5009345/5009696/5022608/5016644/5019370/5030209/5028267/5036676/5012404/5036762/5031221/5026751/5025533/5015745/5016647/5032557/5021297/5019953/5009069/5011943/5021293
GO:0005096	GTPase activator activity	molecular_function	0.79954	1	1	930	19	11655	5035521
GO:0070271	protein complex biogenesis	biological_process	0.80018	1	8	930	126	11655	5014452/5017141/5021264/5015745/5017064/5028389/5011202/5008770
GO:0072511	divalent inorganic cation transport	biological_process	0.80033	1	6	930	100	11655	5022978/5030267/5040085/5038919/5020599/5010925
GO:0004427	inorganic diphosphatase activity	molecular_function	0.80232	1	1	930	18	11655	5021171
GO:0022891	substrate-specific transmembrane transporter activity	molecular_function	0.80404	1	59	930	786	11655	5017064/5012114/5012267/5027922/5014452/5026272/5025234/5031746/5030267/5017464/5044799/5040722/5030596/5014147/5044752/5029053/5014096/5045321/5043180/5021958/5038115/5022978/5020652/5031294/5016743/5012866/5031780/5011706/5038026/5041582/5035634/5024614/5015633/5040858/5036776/5045115/5045820/5025974/5023176/5048075/5028666/5022850/5041629/5034985/5031786/5040085/5022245/5037014/5031671/5024846…
GO:0016776	phosphotransferase activity/ phosphate group as acceptor	molecular_function	0.8042	1	1	930	21	11655	5011568
GO:0048646	anatomical structure formation involved in morphogenesis	biological_process	0.80485	1	1	930	19	11655	5028040
GO:0003968	RNA-directed RNA polymerase activity	molecular_function	0.80605	1	2	930	35	11655	5033280/5040779
GO:0031012	extracellular matrix	cellular_component	0.80647	1	3	930	53	11655	5030605/5043171/5033067
GO:0007166	cell surface receptor signaling pathway	biological_process	0.8078	1	3	930	51	11655	5029989/5021826/5012367
GO:1901505	carbohydrate derivative transporter activity	molecular_function	0.80893	1	1	930	21	11655	5025974
GO:0006974	cellular response to DNA damage stimulus	biological_process	0.80987	1	12	930	182	11655	5045391/5011599/5013898/5019128/5022022/5046529/5019599/5011979/5041325/5047541/5034983/5043467
GO:0016459	myosin complex	cellular_component	0.81156	1	1	930	19	11655	5012232
GO:0031399	regulation of protein modification process	biological_process	0.81314	1	1	930	22	11655	5037186
GO:0004721	phosphoprotein phosphatase activity	molecular_function	0.81329	1	3	930	58	11655	5037906/5044901/5032402
GO:0006518	peptide metabolic process	biological_process	0.81409	1	29	930	454	11655	5019953/5009069/5011943/5021293/5036762/5031221/5025533/5026751/5015745/5016647/5032557/5021297/5036676/5033420/5012404/5030209/5031233/5028267/5019370/5009696/5022608/5016644/5019815/5009345/5037978/5029989/5024822/5034444/5018059
GO:0016817	hydrolase activity/ acting on acid anhydrides	molecular_function	0.81495	1	53	930	717	11655	5040601/5032726/5039849/5023454/5034983/5014452/5023676/5019599/5028320/5025891/5047837/5016829/5030267/5032876/5021171/5017823/5025728/5028001/5033176/5041152/5023391/5014329/5042357/5028731/5012232/5017799/5029065/5029863/5030215/5045608/5023247/5041926/5037663/5041593/5024822/5028265/5013898/5042395/5044387/5014919/5030836/5023386/5031017/5022022/5041471/5015738/5011979/5026297/5026037/5033280…
GO:0043112	receptor metabolic process	biological_process	0.8167	1	1	930	20	11655	5038026
GO:0015696	ammonium transport	biological_process	0.81702	1	1	930	20	11655	5045438
GO:0030312	external encapsulating structure	cellular_component	0.81716	1	1	930	20	11655	5032245
GO:0003724	RNA helicase activity	molecular_function	0.81987	1	5	930	81	11655	5022022/5030836/5026037/5011979/5034983
GO:0016779	nucleotidyltransferase activity	molecular_function	0.82178	1	11	930	170	11655	5034919/5026751/5036096/5017802/5033280/5018114/5030209/5034338/5020492/5040779/5032786
GO:0016462	pyrophosphatase activity	molecular_function	0.82554	1	48	930	655	11655	5031017/5023386/5022022/5044387/5030836/5014919/5041471/5015738/5011979/5026297/5026037/5037620/5030885/5033954/5029065/5030215/5045608/5041926/5037663/5023247/5029863/5041593/5024822/5013898/5025728/5033176/5028001/5023391/5014329/5028731/5042357/5041152/5017799/5012232/5023676/5019599/5032726/5040601/5039849/5014452/5034983/5023454/5047837/5030267/5016829/5028320/5017823/5021171
GO:0004673	protein histidine kinase activity	molecular_function	0.82573	1	5	930	83	11655	5028001/5030610/5019874/5034118/5026297
GO:0016775	phosphotransferase activity/ nitrogenous group as acceptor	molecular_function	0.82573	1	5	930	83	11655	5028001/5019874/5030610/5034118/5026297
GO:1901615	organic hydroxy compound metabolic process	biological_process	0.82692	1	1	930	21	11655	5025222
GO:2001070	starch binding	molecular_function	0.82714	1	1	930	22	11655	5034370
GO:0031967	organelle envelope	cellular_component	0.82846	1	10	930	158	11655	5015745/5016129/5021958/5048113/5020652/5026272/5042805/5040722/5027994/5021505
GO:0019080	viral gene expression	biological_process	0.82877	1	1	930	20	11655	5026037
GO:0043043	peptide biosynthetic process	biological_process	0.82882	1	27	930	430	11655	5009696/5022608/5016644/5019370/5024822/5029989/5018059/5034444/5019815/5037978/5009345/5031221/5036762/5026751/5025533/5021297/5032557/5016647/5015745/5009069/5011943/5019953/5021293/5030209/5028267/5036676/5012404
GO:0006904	vesicle docking involved in exocytosis	biological_process	0.82888	1	1	930	20	11655	5022694
GO:0001775	cell activation	biological_process	0.83011	1	1	930	21	11655	5014452
GO:0008519	ammonium transmembrane transporter activity	molecular_function	0.83034	1	1	930	21	11655	5045438
GO:0042025	host cell nucleus	cellular_component	0.83098	1	1	930	22	11655	5030605
GO:0006865	amino acid transport	biological_process	0.83309	1	1	930	21	11655	5032738
GO:0030001	metal ion transport	biological_process	0.83336	1	16	930	245	11655	5035411/5032609/5027922/5025417/5030267/5022850/5034985/5041629/5015015/5020599/5040085/5037014/5022978/5038919/5010925/5042302
GO:0006323	DNA packaging	biological_process	0.83423	1	1	930	21	11655	5038903
GO:0008092	cytoskeletal protein binding	molecular_function	0.83605	1	10	930	151	11655	5014919/5023247/5011138/5033180/5014452/5047627/5023391/5041593/5036868/5021248
GO:1901361	organic cyclic compound catabolic process	biological_process	0.83798	1	2	930	41	11655	5036981/5034991
GO:0004527	exonuclease activity	molecular_function	0.83922	1	2	930	40	11655	5034991/5029015
GO:0051704	multi-organism process	biological_process	0.84085	1	39	930	549	11655	5025709/5044292/5037444/5047374/5034983/5014452/5036096/5042575/5046796/5034788/5038026/5019530/5020208/5020294/5037422/5009953/5019615/5031302/5044020/5032769/5033775/5017740/5030215/5034611/5008811/5012773/5026037/5036113/5017795/5012404/5022022/5031017/5028084/5023263/5045603/5024269/5019126/5031671/5016843
GO:0044702	single organism reproductive process	biological_process	0.84091	1	2	930	40	11655	5030215/5020294
GO:0004843	ubiquitin-specific protease activity	molecular_function	0.84139	1	1	930	21	11655	5024450
GO:0004857	enzyme inhibitor activity	molecular_function	0.84178	1	3	930	56	11655	5020599/5038919/5037663
GO:0035091	phosphatidylinositol binding	molecular_function	0.84201	1	2	930	42	11655	5037566/5030373
GO:0030695	GTPase regulator activity	molecular_function	0.84312	1	1	930	22	11655	5035521
GO:0000155	phosphorelay sensor kinase activity	molecular_function	0.84344	1	4	930	70	11655	5026297/5034118/5028001/5030610
GO:0016796	exonuclease activity/ active with either ribo- or deoxyribonucleic acids and producing 5'-phosphomonoesters	molecular_function	0.84369	1	1	930	23	11655	5034991
GO:0061695	transferase complex/ transferring phosphorus-containing groups	cellular_component	0.84575	1	1	930	23	11655	5036096
GO:0022414	reproductive process	biological_process	0.84584	1	3	930	57	11655	5019615/5020294/5030215
GO:0002376	immune system process	biological_process	0.84843	1	4	930	71	11655	5034974/5036096/5017679/5027710
GO:0006413	translational initiation	biological_process	0.84932	1	1	930	25	11655	5025533
GO:0017004	cytochrome complex assembly	biological_process	0.84966	1	1	930	23	11655	5021264
GO:0048609	multicellular organismal reproductive process	biological_process	0.85011	1	1	930	23	11655	5020294
GO:0044272	sulfur compound biosynthetic process	biological_process	0.85411	1	1	930	23	11655	5045983
GO:0042398	cellular modified amino acid biosynthetic process	biological_process	0.85431	1	1	930	23	11655	5041086
GO:0051239	regulation of multicellular organismal process	biological_process	0.85728	1	1	930	22	11655	5025891
GO:0044033	multi-organism metabolic process	biological_process	0.85789	1	1	930	22	11655	5026037
GO:0006955	immune response	biological_process	0.85976	1	3	930	57	11655	5034974/5017679/5027710
GO:0043169	cation binding	molecular_function	0.8602	1	87	930	1213	11655	5021189/5041731/5011971/5044994/5042999/5035255/5024532/5025675/5022053/5034338/5026344/5019599/5024961/5017064/5039190/5012388/5039457/5018749/5015738/5035994/5030605/5019560/5023891/5042342/5013143/5015015/5015775/5047347/5012404/5018740/5016159/5022637/5046583/5027865/5037582/5032937/5029322/5013587/5029292/5012938/5025197/5019874/5028205/5032933/5044020/5035505/5038921/5013697/5034991/5044349…
GO:0009307	DNA restriction-modification system	biological_process	0.86099	1	1	930	23	11655	5032385
GO:0044355	clearance of foreign intracellular DNA	biological_process	0.86099	1	1	930	23	11655	5032385
GO:0008514	organic anion transmembrane transporter activity	molecular_function	0.86304	1	1	930	23	11655	5024846
GO:0046872	metal ion binding	molecular_function	0.86358	1	86	930	1202	11655	5029322/5013587/5029292/5037582/5027865/5032937/5044020/5032933/5028205/5035505/5012938/5019874/5025197/5042342/5019560/5023891/5015015/5013143/5030605/5015738/5018749/5035994/5018740/5046583/5022637/5016159/5015775/5047347/5012404/5017064/5026344/5024961/5019599/5039457/5039190/5012388/5042999/5044994/5035255/5041731/5021189/5011971/5022053/5025675/5034338/5024532/5035411/5029064/5017902/5020907…
GO:0044257	cellular protein catabolic process	biological_process	0.86358	1	4	930	78	11655	5010657/5011016/5045499/5029015
GO:0051603	proteolysis involved in cellular protein catabolic process	biological_process	0.86358	1	4	930	78	11655	5010657/5045499/5011016/5029015
GO:0008094	DNA-dependent ATPase activity	molecular_function	0.86392	1	1	930	22	11655	5030267
GO:0071705	nitrogen compound transport	biological_process	0.86586	1	6	930	105	11655	5045438/5011706/5022245/5045321/5014096/5032738
GO:0006813	potassium ion transport	biological_process	0.86599	1	2	930	40	11655	5032609/5034985
GO:0022900	electron transport chain	biological_process	0.86865	1	2	930	42	11655	5023891/5035246
GO:0034470	ncRNA processing	biological_process	0.86927	1	9	930	153	11655	5034983/5022022/5029065/5012787/5024257/5040239/5028731/5016829/5045983
GO:0019439	aromatic compound catabolic process	biological_process	0.86966	1	2	930	44	11655	5034991/5036981
GO:0033647	host intracellular organelle	cellular_component	0.8705	1	1	930	25	11655	5030605
GO:0033648	host intracellular membrane-bounded organelle	cellular_component	0.8705	1	1	930	25	11655	5030605
GO:0022892	substrate-specific transporter activity	molecular_function	0.87104	1	61	930	840	11655	5016743/5012866/5031780/5011706/5038026/5045321/5014096/5030139/5043180/5021958/5038115/5022978/5020652/5031294/5030267/5017464/5014147/5044799/5040722/5030596/5044752/5029053/5017064/5012114/5012267/5027922/5014452/5031746/5026272/5025234/5016744/5010925/5042302/5035504/5042894/5035828/5038814/5045438/5034985/5041629/5031786/5040085/5022245/5037014/5031671/5024846/5042805/5040858/5036776/5045115…
GO:0006461	protein complex assembly	biological_process	0.8713	1	7	930	123	11655	5011202/5008770/5014452/5028389/5017064/5021264/5017141
GO:0009036	Type II site-specific deoxyribonuclease activity	molecular_function	0.87249	1	1	930	24	11655	5032385
GO:0015666	restriction endodeoxyribonuclease activity	molecular_function	0.87249	1	1	930	24	11655	5032385
GO:0051726	regulation of cell cycle	biological_process	0.87297	1	2	930	45	11655	5045499/5011016
GO:0034622	cellular macromolecular complex assembly	biological_process	0.87325	1	6	930	110	11655	5017141/5017064/5021264/5014452/5008770/5011202
GO:0005057	receptor signaling protein activity	molecular_function	0.87412	1	4	930	74	11655	5028001/5030610/5034118/5026297
GO:0001871	pattern binding	molecular_function	0.87481	1	1	930	26	11655	5034370
GO:0030247	polysaccharide binding	molecular_function	0.87481	1	1	930	26	11655	5034370
GO:0070838	divalent metal ion transport	biological_process	0.87677	1	5	930	96	11655	5030267/5040085/5020599/5038919/5010925
GO:0008017	microtubule binding	molecular_function	0.88233	1	7	930	116	11655	5023391/5014919/5041593/5023247/5011138/5047627/5033180
GO:0009605	response to external stimulus	biological_process	0.88377	1	5	930	94	11655	5031724/5036096/5034788/5031302/5037444
GO:0008608	attachment of spindle microtubules to kinetochore	biological_process	0.88439	1	1	930	25	11655	5044299
GO:0006302	double-strand break repair	biological_process	0.88614	1	1	930	26	11655	5019128
GO:0016307	phosphatidylinositol phosphate kinase activity	molecular_function	0.88829	1	1	930	24	11655	5039127
GO:0005875	microtubule associated complex	cellular_component	0.88913	1	3	930	61	11655	5028320/5024822/5045608
GO:0090066	regulation of anatomical structure size	biological_process	0.88947	1	1	930	27	11655	5025891
GO:0007017	microtubule-based process	biological_process	0.88953	1	14	930	219	11655	5014919/5044994/5042342/5033180/5045608/5023247/5044299/5041593/5024822/5028320/5023391/5040713/5028389/5024541
GO:0016791	phosphatase activity	molecular_function	0.89012	1	7	930	129	11655	5022022/5037906/5030836/5025222/5044901/5032402/5034983
GO:0004872	receptor activity	molecular_function	0.89084	1	12	930	196	11655	5031724/5016025/5031842/5028001/5044299/5030610/5034118/5037945/5042881/5026297/5035592/5040247
GO:0022904	respiratory electron transport chain	biological_process	0.89108	1	1	930	26	11655	5035246
GO:0032990	cell part morphogenesis	biological_process	0.89118	1	1	930	26	11655	5028040
GO:0048858	cell projection morphogenesis	biological_process	0.89118	1	1	930	26	11655	5028040
GO:0031975	envelope	cellular_component	0.89319	1	10	930	171	11655	5040722/5027994/5021505/5016129/5015745/5042805/5026272/5020652/5048113/5021958
GO:0030286	dynein complex	cellular_component	0.89448	1	2	930	42	11655	5028320/5045608
GO:0022857	transmembrane transporter activity	molecular_function	0.89807	1	71	930	978	11655	5032876/5040722/5017464/5026272/5031746/5012267/5012114/5017064/5031780/5012866/5031294/5020652/5022978/5038115/5043180/5048075/5022850/5023176/5025974/5045115/5036776/5040858/5024614/5035634/5030885/5037620/5037007/5024846/5037014/5031671/5040085/5034985/5031786/5041629/5044752/5029053/5021171/5014147/5044799/5030596/5030267/5025234/5014452/5027922/5038026/5011706/5016743/5021958/5045321/5014096…
GO:0020037	heme binding	molecular_function	0.89832	1	1	930	27	11655	5036081
GO:0005085	guanyl-nucleotide exchange factor activity	molecular_function	0.90116	1	1	930	26	11655	5014649
GO:0022607	cellular component assembly	biological_process	0.90162	1	14	930	233	11655	5036113/5042403/5008770/5011202/5026896/5028389/5028040/5017064/5017308/5009551/5021264/5017141/5034611/5014452
GO:0005615	extracellular space	cellular_component	0.90308	1	1	930	27	11655	5014452
GO:0009615	response to virus	biological_process	0.90322	1	1	930	28	11655	5036096
GO:0051493	regulation of cytoskeleton organization	biological_process	0.90411	1	1	930	29	11655	5033180
GO:0046906	tetrapyrrole binding	molecular_function	0.90744	1	1	930	28	11655	5036081
GO:0048518	positive regulation of biological process	biological_process	0.9098	1	4	930	83	11655	5037186/5011400/5029989/5032769
GO:0030154	cell differentiation	biological_process	0.91071	1	3	930	65	11655	5021982/5017262/5032385
GO:0015399	primary active transmembrane transporter activity	molecular_function	0.91096	1	6	930	110	11655	5030885/5037620/5014452/5041471/5021171/5031786
GO:0015405	P-P-bond-hydrolysis-driven transmembrane transporter activity	molecular_function	0.91096	1	6	930	110	11655	5031786/5014452/5030885/5037620/5021171/5041471
GO:0005578	proteinaceous extracellular matrix	cellular_component	0.91108	1	2	930	49	11655	5030605/5043171
GO:0072509	divalent inorganic cation transmembrane transporter activity	molecular_function	0.91151	1	4	930	87	11655	5022978/5030267/5040085/5010925
GO:0033646	host intracellular part	cellular_component	0.91184	1	1	930	30	11655	5030605
GO:0043656	intracellular region of host	cellular_component	0.91184	1	1	930	30	11655	5030605
GO:0006935	chemotaxis	biological_process	0.91199	1	1	930	28	11655	5031724
GO:0016788	hydrolase activity/ acting on ester bonds	molecular_function	0.91206	1	29	930	447	11655	5044812/5029015/5040169/5023948/5036070/5037906/5034991/5030836/5044901/5027459/5021744/5022022/5023890/5015015/5025709/5018682/5025197/5021171/5025222/5035711/5036981/5035469/5034983/5032402/5024961/5032937/5021698/5032385/5011340
GO:0030529	ribonucleoprotein complex	cellular_component	0.91283	1	19	930	346	11655	5043678/5019370/5009696/5016644/5019815/5009345/5024822/5009069/5019953/5021293/5026751/5031221/5032557/5042400/5036676/5012404/5010220/5030209/5039957
GO:0034655	nucleobase-containing compound catabolic process	biological_process	0.91286	1	1	930	30	11655	5034991
GO:0015631	tubulin binding	molecular_function	0.91341	1	7	930	123	11655	5014919/5041593/5023391/5047627/5033180/5023247/5011138
GO:0003887	DNA-directed DNA polymerase activity	molecular_function	0.91863	1	1	930	30	11655	5036096
GO:0065003	macromolecular complex assembly	biological_process	0.9202	1	7	930	135	11655	5017064/5021264/5017141/5011202/5008770/5014452/5028389
GO:0030029	actin filament-based process	biological_process	0.92061	1	1	930	31	11655	5036868
GO:0030036	actin cytoskeleton organization	biological_process	0.92061	1	1	930	31	11655	5036868
GO:0005634	nucleus	cellular_component	0.92134	1	41	930	632	11655	5010220/5045260/5034368/5040713/5035149/5042400/5018831/5046529/5018749/5024846/5010599/5045499/5040867/5028265/5032451/5017704/5028502/5042395/5048103/5015080/5040775/5014131/5038258/5025172/5041246/5024532/5030151/5042999/5032230/5020294/5036290/5044299/5013697/5034991/5018157/5041508/5014126/5011016/5009618/5044680/5014452
GO:0051258	protein polymerization	biological_process	0.92305	1	1	930	31	11655	5014452
GO:0048522	positive regulation of cellular process	biological_process	0.92343	1	3	930	69	11655	5037186/5029989/5032769
GO:0008173	RNA methyltransferase activity	molecular_function	0.92397	1	1	930	31	11655	5037434
GO:0008716	D-alanine-D-alanine ligase activity	molecular_function	0.92538	1	1	930	30	11655	5025533
GO:0042330	taxis	biological_process	0.92632	1	1	930	30	11655	5031724
GO:0008948	oxaloacetate decarboxylase activity	molecular_function	0.9283	1	1	930	31	11655	5037014
GO:0035725	sodium ion transmembrane transport	biological_process	0.9283	1	1	930	31	11655	5037014
GO:0071436	sodium ion export	biological_process	0.9283	1	1	930	31	11655	5037014
GO:0060089	molecular transducer activity	molecular_function	0.9287	1	15	930	257	11655	5044299/5030610/5031842/5039849/5016025/5028001/5031724/5040601/5037945/5034118/5042881/5047837/5035592/5040247/5026297
GO:0044265	cellular macromolecule catabolic process	biological_process	0.92908	1	5	930	108	11655	5029015/5034991/5010657/5011016/5045499
GO:0044767	single-organism developmental process	biological_process	0.92923	1	9	930	165	11655	5017262/5032385/5046916/5029743/5012404/5046796/5019245/5028040/5021982
GO:0010256	endomembrane system organization	biological_process	0.93124	1	1	930	31	11655	5017308
GO:0015698	inorganic anion transport	biological_process	0.93457	1	1	930	32	11655	5042649
GO:0042578	phosphoric ester hydrolase activity	molecular_function	0.93561	1	10	930	184	11655	5044901/5030836/5022022/5034983/5032402/5035711/5025222/5037906/5036070/5044812
GO:0005215	transporter activity	molecular_function	0.9357	1	78	930	1101	11655	5014096/5045321/5021958/5031807/5016743/5011706/5038026/5027922/5014452/5025234/5030267/5044799/5014147/5030596/5021171/5029053/5044752/5031017/5022245/5041471/5042805/5016744/5032869/5010925/5044388/5035504/5042302/5023838/5035828/5042894/5038814/5013956/5045438/5032850/5041582/5047450/5035411/5015633/5045820/5028666/5030139/5043180/5022978/5038115/5020652/5031294/5012866/5031780/5017064/5012114…
GO:0052126	movement in host environment	biological_process	0.9366	1	1	930	32	11655	5014452
GO:0052192	movement in environment of other organism involved in symbiotic interaction	biological_process	0.9366	1	1	930	32	11655	5014452
GO:0044237	cellular metabolic process	biological_process	0.93787	1	353	930	4683	11655	5040779/5011599/5022587/5045148/5028708/5030860/5020039/5014452/5043877/5045566/5009696/5011535/5032385/5025034/5035322/5014018/5042357/5015221/5021958/5037515/5014991/5037978/5042395/5009953/5009252/5011001/5035469/5030338/5041665/5015080/5045383/5040349/5031679/5029015/5043434/5014521/5040247/5017275/5044117/5030610/5009616/5018831/5030958/5020916/5020599/5026376/5042400/5022675/5022163/5016522…
GO:0034061	DNA polymerase activity	molecular_function	0.9381	1	1	930	33	11655	5036096
GO:0032502	developmental process	biological_process	0.93975	1	9	930	169	11655	5021982/5028040/5019245/5046796/5012404/5029743/5046916/5017262/5032385
GO:0048519	negative regulation of biological process	biological_process	0.94252	1	3	930	73	11655	5017704/5010858/5036096
GO:0043170	macromolecule metabolic process	biological_process	0.94272	1	314	930	4199	11655	5024804/5037434/5014444/5033290/5036096/5014640/5017802/5045838/5018013/5020492/5033341/5023580/5009069/5011943/5033006/5035505/5024351/5026263/5039578/5030817/5029000/5024063/5045608/5011138/5032937/5016159/5032829/5035874/5012404/5025533/5012787/5036762/5019560/5024846/5041438/5017090/5011016/5043110/5038396/5046133/5011683/5017860/5041246/5013982/5027588/5034730/5029897/5025778/5028727/5040125…
GO:0009987	cellular process	biological_process	0.94339	1	514	930	6689	11655	5015702/5021169/5040601/5045148/5030860/5041456/5022587/5010598/5042403/5040779/5009551/5021958/5010323/5014018/5024398/5015080/5021264/5037297/5016025/5030338/5009252/5009953/5037515/5042400/5031017/5030958/5020916/5044117/5009616/5043023/5010925/5043434/5013956/5029015/5045383/5040349/5022694/5028941/5011417/5021787/5047837/5021899/5022675/5017308/5014153/5041325/5039878/5041731/5031294/5028731…
GO:0005840	ribosome	cellular_component	0.9443	1	15	930	300	11655	5021293/5019953/5009069/5019370/5032557/5016644/5009696/5031221/5026751/5012404/5009345/5036676/5019815/5030209/5024822
GO:0044085	cellular component biogenesis	biological_process	0.94884	1	16	930	285	11655	5026896/5011202/5036113/5015745/5009551/5017308/5045705/5028040/5028389/5042403/5008770/5034611/5014452/5017141/5021264/5017064
GO:0016888	endodeoxyribonuclease activity/ producing 5'-phosphomonoesters	molecular_function	0.95072	1	1	930	35	11655	5032385
GO:0003735	structural constituent of ribosome	molecular_function	0.95166	1	15	930	304	11655	5009069/5019953/5019370/5021293/5009696/5026751/5031221/5032557/5016644/5019815/5036676/5012404/5009345/5030209/5024822
GO:0000287	magnesium ion binding	molecular_function	0.95303	1	1	930	37	11655	5035322
GO:0042626	ATPase activity/ coupled to transmembrane movement of substances	molecular_function	0.95334	1	4	930	91	11655	5041471/5037620/5030885/5014452
GO:0043492	ATPase activity/ coupled to movement of substances	molecular_function	0.95334	1	4	930	91	11655	5037620/5030885/5014452/5041471
GO:0015629	actin cytoskeleton	cellular_component	0.95441	1	1	930	37	11655	5012232
GO:0044421	extracellular region part	cellular_component	0.95442	1	3	930	77	11655	5030605/5043171/5014452
GO:0048523	negative regulation of cellular process	biological_process	0.95622	1	2	930	58	11655	5017704/5010858
GO:0004888	transmembrane signaling receptor activity	molecular_function	0.95751	1	4	930	95	11655	5040247/5037945/5016025/5031724
GO:0009405	pathogenesis	biological_process	0.95784	1	6	930	129	11655	5047374/5044020/5045603/5017740/5024269/5044292
GO:0044707	single-multicellular organism process	biological_process	0.95813	1	6	930	130	11655	5046796/5012404/5014452/5011632/5025891/5042295
GO:0046915	transition metal ion transmembrane transporter activity	molecular_function	0.9603	1	3	930	85	11655	5022978/5040085/5030267
GO:0032501	multicellular organismal process	biological_process	0.96035	1	8	930	164	11655	5042295/5025891/5046796/5012404/5020294/5011632/5014452/5030215
GO:0015075	ion transmembrane transporter activity	molecular_function	0.96105	1	50	930	751	11655	5035504/5042302/5010925/5016744/5045438/5035828/5034985/5041629/5040085/5024846/5042805/5031671/5037014/5045115/5040858/5036776/5048075/5028666/5022850/5023176/5045820/5041582/5024614/5015633/5035634/5016743/5012866/5038026/5031780/5043180/5020652/5031294/5021958/5038115/5022978/5044799/5030596/5040722/5014147/5030267/5017464/5044752/5029053/5012267/5017064/5012114/5014452/5026272/5025234/5027922
GO:0016820	hydrolase activity/ acting on acid anhydrides/ catalyzing transmembrane movement of substances	molecular_function	0.96161	1	5	930	112	11655	5041471/5032876/5014452/5037620/5030885
GO:0040011	locomotion	biological_process	0.96196	1	3	930	78	11655	5017795/5031724/5014452
GO:0015093	ferrous iron transmembrane transporter activity	molecular_function	0.96256	1	2	930	65	11655	5030267/5040085
GO:0015684	ferrous iron transport	biological_process	0.96256	1	2	930	65	11655	5030267/5040085
GO:0005261	cation channel activity	molecular_function	0.96303	1	3	930	78	11655	5010925/5022850/5038026
GO:0016881	acid-amino acid ligase activity	molecular_function	0.96466	1	1	930	39	11655	5025533
GO:0030176	integral component of endoplasmic reticulum membrane	cellular_component	0.96592	1	1	930	41	11655	5026876
GO:0031227	intrinsic component of endoplasmic reticulum membrane	cellular_component	0.96592	1	1	930	41	11655	5026876
GO:0000041	transition metal ion transport	biological_process	0.96706	1	3	930	88	11655	5022978/5040085/5030267
GO:0038023	signaling receptor activity	molecular_function	0.97062	1	8	930	168	11655	5040247/5026297/5037945/5034118/5030610/5031724/5028001/5016025
GO:0007018	microtubule-based movement	biological_process	0.97549	1	7	930	147	11655	5023391/5042342/5028320/5041593/5014919/5045608/5023247
GO:0000003	reproduction	biological_process	0.97593	1	3	930	87	11655	5030215/5020294/5019615
GO:0005381	iron ion transmembrane transporter activity	molecular_function	0.97708	1	2	930	72	11655	5030267/5040085
GO:0042254	ribosome biogenesis	biological_process	0.97729	1	1	930	49	11655	5045705
GO:0006826	iron ion transport	biological_process	0.97833	1	2	930	73	11655	5030267/5040085
GO:0004871	signal transducer activity	molecular_function	0.97928	1	11	930	229	11655	5026297/5047837/5040247/5034118/5037945/5031724/5040601/5016025/5039849/5028001/5030610
GO:0009187	cyclic nucleotide metabolic process	biological_process	0.97959	1	2	930	63	11655	5044889/5023551
GO:0009190	cyclic nucleotide biosynthetic process	biological_process	0.97959	1	2	930	63	11655	5044889/5023551
GO:0070647	protein modification by small protein conjugation or removal	biological_process	0.97972	1	3	930	84	11655	5029015/5041731/5013697
GO:0008509	anion transmembrane transporter activity	molecular_function	0.98008	1	1	930	45	11655	5024846
GO:0007275	multicellular organismal development	biological_process	0.98373	1	2	930	72	11655	5012404/5046796
GO:0004520	endodeoxyribonuclease activity	molecular_function	0.98536	1	1	930	50	11655	5032385
GO:0022613	ribonucleoprotein complex biogenesis	biological_process	0.9861	1	1	930	55	11655	5045705
GO:0003777	microtubule motor activity	molecular_function	0.98615	1	6	930	140	11655	5023391/5014919/5041593/5028320/5023247/5045608
GO:0046873	metal ion transmembrane transporter activity	molecular_function	0.98756	1	10	930	225	11655	5022850/5030267/5010925/5042302/5027922/5037014/5022978/5041629/5040085/5041582
GO:0016849	phosphorus-oxygen lyase activity	molecular_function	0.98761	1	2	930	70	11655	5023551/5044889
GO:0097159	organic cyclic compound binding	molecular_function	0.98836	1	290	930	3974	11655	5040867/5025197/5028502/5019874/5009344/5022608/5017141/5044728/5026468/5037663/5016240/5029863/5032449/5039428/5012460/5016520/5019869/5025425/5018740/5033813/5044330/5014919/5029058/5047837/5029989/5021899/5022675/5022163/5022694/5021787/5028731/5039957/5034338/5017799/5019128/5016647/5044210/5033176/5041325/5039878/5011405/5041731/5009953/5041593/5042395/5037978/5014991/5015080/5043558/5011001…
GO:1901363	heterocyclic compound binding	molecular_function	0.98836	1	290	930	3974	11655	5022827/5032933/5017175/5037422/5035592/5033944/5037582/5023247/5028267/5030741/5030885/5032242/5047602/5015015/5035149/5022451/5041390/5030605/5047541/5036081/5034021/5046148/5033889/5025805/5032726/5034983/5038553/5009618/5019843/5022053/5045983/5019488/5013481/5025304/5033980/5036938/5024822/5023953/5028265/5023712/5029065/5018098/5035623/5030215/5014988/5026297/5043493/5038012/5026037/5037566…
GO:0003774	motor activity	molecular_function	0.98838	1	7	930	160	11655	5012232/5045608/5023247/5041593/5014919/5028320/5023391
GO:0005488	binding	molecular_function	0.99097	1	471	930	6288	11655	5041438/5011016/5043110/5038396/5027248/5045500/5017860/5011683/5046133/5013982/5044889/5043112/5027588/5034730/5012232/5025728/5029897/5020294/5017271/5015371/5040125/5028727/5017679/5021066/5010245/5034950/5010501/5035411/5031028/5034611/5017810/5043553/5028409/5023948/5032928/5033954/5038184/5036181/5046529/5028084/5016843/5019129/5037580/5017310/5021338/5042649/5036988/5024804/5014444/5045705…
GO:0036459	ubiquitinyl hydrolase activity	molecular_function	0.99269	1	2	930	78	11655	5024450/5041731
GO:0006928	movement of cell or subcellular component	biological_process	0.99488	1	7	930	176	11655	5042342/5028320/5041593/5014919/5023391/5023247/5045608
GO:0004536	deoxyribonuclease activity	molecular_function	0.99497	1	1	930	62	11655	5032385
GO:0031300	intrinsic component of organelle membrane	cellular_component	0.9955	1	1	930	65	11655	5026876
GO:0031301	integral component of organelle membrane	cellular_component	0.9955	1	1	930	65	11655	5026876
GO:0044260	cellular macromolecule metabolic process	biological_process	0.99671	1	275	930	3904	11655	5012728/5016644/5034950/5009345/5026977/5036181/5046529/5020746/5019129/5037580/5043467/5017810/5028409/5023948/5032928/5033954/5038396/5043110/5011016/5017860/5011683/5046133/5041438/5029897/5040125/5015371/5028727/5025778/5013982/5041246/5034730/5027588/5039578/5026263/5045608/5011138/5030817/5033006/5019560/5025533/5012787/5036762/5024846/5012404/5035874/5032829/5017802/5014640/5036096/5033290…
GO:0005509	calcium ion binding	molecular_function	0.99696	1	13	930	312	11655	5011086/5042342/5025606/5043171/5030605/5020039/5021338/5022637/5025675/5039127/5028205/5047347/5015775
GO:0016579	protein deubiquitination	biological_process	0.99732	1	1	930	65	11655	5041731
GO:0070646	protein modification by small protein removal	biological_process	0.99732	1	1	930	65	11655	5041731
GO:0036094	small molecule binding	molecular_function	0.99873	1	205	930	2981	11655	5016520/5012460/5037620/5014919/5044330/5013277/5045391/5018059/5044930/5034352/5019874/5022608/5019565/5037663/5044728/5026468/5016240/5029863/5028731/5042591/5017799/5023014/5009688/5016647/5041325/5039878/5033176/5011405/5028001/5025150/5047837/5016829/5029989/5032876/5031252/5021899/5012714/5022675/5022163/5022694/5019593/5019599/5028451/5014521/5024257/5040247/5016282/5043434/5040235/5047545…
GO:0016740	transferase activity	molecular_function	0.9989	1	190	930	2802	11655	5017980/5008770/5025680/5010007/5011001/5027454/5035337/5026688/5041665/5037427/5043434/5042894/5040235/5047545/5045383/5040349/5031627/5029015/5031679/5039041/5040247/5044117/5030610/5009616/5023386/5022022/5026376/5023844/5020916/5030836/5044387/5040779/5031843/5021682/5047709/5022587/5024950/5040601/5029852/5014452/5020039/5026743/5011535/5021773/5039462/5026504/5043381/5034919/5025034/5015717…
GO:0000166	nucleotide binding	molecular_function	0.99899	1	203	930	2966	11655	5017175/5037422/5033944/5035592/5022827/5032933/5013587/5026263/5023247/5028267/5030741/5032242/5035874/5030885/5040085/5035149/5032346/5047602/5036762/5019560/5012787/5047541/5015738/5022451/5046148/5014444/5033889/5038553/5023676/5032726/5034983/5033290/5019488/5018013/5022053/5045838/5019843/5045983/5023580/5025304/5011943/5033980/5028265/5010245/5034950/5024822/5018098/5029065/5030215/5034611…
GO:1901265	nucleoside phosphate binding	molecular_function	0.99899	1	203	930	2966	11655	5040125/5015371/5018513/5025606/5025728/5016552/5029897/5042804/5027588/5034730/5012232/5025693/5044889/5016600/5023391/5013982/5046133/5039849/5046884/5011683/5017860/5020261/5027248/5043110/5038396/5041438/5018682/5044350/5032851/5037580/5017310/5019129/5011979/5038484/5036181/5038184/5032928/5037566/5033954/5028409/5038012/5043493/5026297/5026037/5017810/5034611/5030215/5029065/5018098/5010245…
GO:0005216	ion channel activity	molecular_function	0.99917	1	16	930	355	11655	5024614/5012267/5023176/5048075/5022850/5044752/5017464/5044799/5038115/5031780/5035828/5038026/5010925/5016744/5016743/5035504
GO:0022838	substrate-specific channel activity	molecular_function	0.99917	1	16	930	355	11655	5044799/5017464/5044752/5048075/5023176/5022850/5012267/5024614/5035504/5016743/5010925/5016744/5038026/5035828/5031780/5038115
GO:0015267	channel activity	molecular_function	0.99921	1	16	930	356	11655	5038115/5016743/5035504/5016744/5010925/5038026/5035828/5031780/5012267/5024614/5044799/5017464/5044752/5048075/5022850/5023176
GO:0022803	passive transmembrane transporter activity	molecular_function	0.99921	1	16	930	356	11655	5024614/5012267/5044752/5022850/5048075/5023176/5044799/5017464/5038115/5038026/5035828/5031780/5016743/5035504/5016744/5010925
GO:0019538	protein metabolic process	biological_process	0.99953	1	197	930	2974	11655	5014879/5031053/5039898/5036096/5033290/5038553/5009618/5014640/5024656/5046148/5039964/5014444/5025304/5023580/5019953/5009069/5011943/5019843/5022053/5019488/5018013/5033420/5026263/5024351/5029000/5032937/5032402/5024063/5042316/5017175/5035505/5033944/5036762/5047602/5025533/5035149/5037906/5028267/5030741/5016159/5032829/5012404/5035874/5011016/5043110/5038396/5046133/5011683/5046884/5020261…
GO:0043167	ion binding	molecular_function	0.99965	1	276	930	4003	11655	5028326/5008770/5025680/5010007/5036310/5035337/5026047/5020907/5029064/5033417/5039712/5027454/5024257/5016282/5031627/5047545/5040235/5027447/5023386/5023844/5022022/5031221/5044387/5030836/5038479/5043171/5034444/5021682/5030267/5042881/5047574/5021773/5047374/5016129/5013275/5010212/5029852/5036082/5029789/5046796/5021297/5026745/5032557/5011086/5015894/5013697/5018059/5045391/5030861/5044930…
GO:0043168	anion binding	molecular_function	0.99969	1	196	930	2938	11655	5026263/5023247/5017175/5033944/5037422/5035592/5022827/5040085/5032346/5036762/5047602/5012787/5047541/5015738/5022451/5030741/5028267/5035874/5030885/5033889/5023676/5038553/5030373/5032726/5033290/5034983/5046148/5014444/5025304/5023580/5011943/5033980/5019488/5018013/5019843/5045838/5045983/5018098/5029065/5030215/5034611/5028265/5010245/5024822/5034950/5036181/5038184/5038484/5011979/5019129…
GO:0030554	adenyl nucleotide binding	molecular_function	0.99982	1	169	930	2584	11655	5019488/5018013/5019843/5045838/5025304/5023580/5011943/5033980/5046148/5014444/5033889/5023676/5038553/5034983/5033290/5030741/5028267/5035874/5030885/5035149/5047602/5047541/5022451/5017175/5037422/5035592/5033944/5022827/5026263/5023247/5023391/5013982/5016600/5025693/5027588/5042804/5034730/5012232/5025728/5016552/5029897/5025606/5018513/5040125/5015371/5041438/5044350/5018682/5043110/5038396…
GO:0005524	ATP binding	molecular_function	0.99985	1	168	930	2578	11655	5040125/5015371/5018513/5025606/5025728/5016552/5029897/5042804/5027588/5034730/5012232/5025693/5016600/5013982/5023391/5046133/5039849/5017860/5046884/5011683/5020261/5038396/5043110/5041438/5018682/5044350/5037580/5017310/5019129/5011979/5038484/5036181/5037566/5032928/5033954/5028409/5043493/5026297/5038012/5026037/5017810/5034611/5030215/5029065/5018098/5010245/5024822/5034950/5028265/5011943…
GO:0032559	adenyl ribonucleotide binding	molecular_function	0.99986	1	168	930	2580	11655	5033980/5011943/5025304/5023580/5018013/5019488/5019843/5045838/5038553/5023676/5034983/5033290/5033889/5014444/5046148/5047541/5022451/5047602/5035874/5030885/5028267/5030741/5023247/5026263/5037422/5035592/5033944/5017175/5022827/5040125/5018513/5015371/5016552/5029897/5025728/5025606/5025693/5012232/5027588/5042804/5034730/5013982/5023391/5016600/5020261/5011683/5046884/5017860/5039849/5046133…
GO:0017076	purine nucleotide binding	molecular_function	0.9999	1	181	930	2785	11655	5022827/5037422/5033944/5035592/5017175/5023247/5026263/5030885/5035874/5028267/5030741/5022451/5015738/5047541/5036762/5047602/5035149/5040085/5014444/5046148/5033290/5034983/5032726/5038553/5023676/5033889/5045838/5019843/5018013/5019488/5011943/5033980/5023580/5025304/5024822/5034950/5010245/5028265/5034611/5030215/5029065/5018098/5033954/5032928/5037566/5028409/5026037/5026297/5043493/5038012…
GO:0032553	ribonucleotide binding	molecular_function	0.99991	1	181	930	2789	11655	5044350/5018682/5041438/5038396/5043110/5039849/5046133/5020261/5011683/5046884/5017860/5016600/5013982/5023391/5012232/5027588/5042804/5034730/5025693/5025606/5016552/5029897/5025728/5015371/5040125/5018513/5034950/5024822/5010245/5028265/5029065/5018098/5034611/5030215/5026037/5043493/5038012/5026297/5017810/5033954/5037566/5032928/5028409/5038484/5038184/5036181/5017310/5037580/5011979/5019129…
GO:0035639	purine ribonucleoside triphosphate binding	molecular_function	0.99992	1	180	930	2777	11655	5033889/5032726/5033290/5034983/5023676/5038553/5046148/5014444/5023580/5025304/5011943/5033980/5045838/5019843/5019488/5018013/5026263/5023247/5022827/5017175/5033944/5037422/5035592/5047602/5036762/5040085/5022451/5047541/5015738/5028267/5030741/5030885/5035874/5038396/5043110/5046133/5039849/5011683/5046884/5017860/5020261/5041438/5044350/5018682/5025606/5025728/5016552/5029897/5040125/5015371…
GO:0001883	purine nucleoside binding	molecular_function	0.99992	1	180	930	2778	11655	5023247/5026263/5017175/5033944/5037422/5035592/5022827/5047541/5015738/5022451/5040085/5047602/5036762/5035874/5030885/5030741/5028267/5038553/5023676/5032726/5033290/5034983/5033889/5014444/5046148/5011943/5033980/5023580/5025304/5019488/5018013/5045838/5019843/5030215/5034611/5018098/5029065/5028265/5010245/5034950/5024822/5019129/5011979/5037580/5017310/5036181/5038484/5028409/5037566/5032928…
GO:0032549	ribonucleoside binding	molecular_function	0.99992	1	180	930	2778	11655	5016647/5009688/5028001/5011405/5041325/5033176/5039878/5042591/5028731/5023014/5017799/5019593/5022694/5028451/5019599/5047837/5025150/5016829/5022675/5022163/5032876/5021899/5031252/5012714/5044330/5014919/5013277/5012460/5037620/5019565/5022608/5029863/5044728/5026468/5037663/5016240/5044930/5034352/5045391/5018059/5019874/5032557/5026745/5021297/5015894/5041152/5029789/5042357/5025034/5047374…
GO:0032550	purine ribonucleoside binding	molecular_function	0.99992	1	180	930	2778	11655	5047837/5025150/5016829/5022675/5022163/5032876/5031252/5021899/5012714/5019593/5022694/5028451/5019599/5042591/5028731/5023014/5017799/5009688/5016647/5011405/5028001/5041325/5033176/5039878/5044930/5034352/5045391/5018059/5019874/5019565/5022608/5029863/5044728/5026468/5037663/5016240/5012460/5037620/5044330/5014919/5013277/5010598/5011599/5034444/5030267/5021682/5047574/5040779/5047374/5021773…
GO:0001882	nucleoside binding	molecular_function	0.99992	1	180	930	2779	11655	5033417/5043558/5011001/5027454/5035337/5042395/5008770/5037978/5025680/5010007/5036310/5009953/5041593/5009616/5044117/5017275/5031017/5023386/5026376/5022022/5023844/5044387/5030836/5031221/5043434/5047545/5040349/5045383/5031627/5040235/5031679/5014521/5040247/5013275/5030860/5040601/5029852/5020039/5014452/5011535/5021773/5047374/5040779/5047574/5034444/5030267/5021682/5010598/5011599/5015894…
GO:0032555	purine ribonucleotide binding	molecular_function	0.99992	1	180	930	2780	11655	5023580/5025304/5011943/5033980/5018013/5019488/5045838/5019843/5033889/5038553/5023676/5034983/5033290/5032726/5046148/5014444/5040085/5036762/5047602/5015738/5047541/5022451/5028267/5030741/5035874/5030885/5026263/5023247/5035592/5037422/5033944/5017175/5022827/5016552/5029897/5025728/5025606/5018513/5040125/5015371/5013982/5023391/5016600/5025693/5012232/5042804/5034730/5027588/5043110/5038396…
GO:0097367	carbohydrate derivative binding	molecular_function	0.99994	1	181	930	2805	11655	5023580/5025304/5033980/5011943/5018013/5019488/5019843/5045838/5033889/5023676/5038553/5034983/5033290/5032726/5046148/5014444/5040085/5047602/5036762/5015738/5047541/5022451/5030741/5028267/5035874/5030885/5026263/5023247/5037422/5033944/5035592/5017175/5022827/5029897/5016552/5025728/5025606/5040125/5015371/5018513/5013982/5023391/5016600/5025693/5012232/5034730/5042804/5027588/5043110/5038396…
GO:0006796	phosphate-containing compound metabolic process	biological_process	0.99999	1	132	930	2191	11655	5047602/5030167/5030741/5037906/5011568/5032829/5035874/5026263/5032402/5033944/5017175/5023580/5020652/5019843/5018013/5019488/5033290/5038553/5040722/5046148/5014444/5038484/5036181/5042805/5043208/5037580/5019129/5041471/5039127/5038012/5043493/5017810/5032928/5037566/5023551/5028409/5037186/5044726/5018098/5034950/5030963/5025606/5016552/5040125/5015371/5044889/5041201/5013982/5042804/5027588…
GO:0006793	phosphorus metabolic process	biological_process	0.99999	1	132	930	2192	11655	5047602/5030167/5030741/5037906/5011568/5032829/5035874/5026263/5032402/5033944/5017175/5023580/5020652/5019843/5018013/5019488/5033290/5038553/5040722/5046148/5014444/5038484/5036181/5042805/5037580/5043208/5019129/5041471/5039127/5038012/5043493/5017810/5032928/5037566/5023551/5028409/5037186/5018098/5044726/5034950/5030963/5025606/5016552/5015371/5040125/5044889/5041201/5013982/5042804/5027588…
[truncated: 10 more rows]
